# Supplementary material for: Comparative Chloroplast Genomics of 21 Species in Zingiberales with Implications for Their Phylogenetic Relationships and Molecular Dating
Source: Int J Mol Sci. 2023 Oct 9;24(19):15031. doi: 10.3390/ijms241915031 (PMC10648771; doi:10.3390/ijms241915031)
Supplement: Supplementary file 1 [file ijms-24-15031-s001.zip › Table S1.xlsx]

## Sheet: Table S1
Sample ID	Insert size(bp)	Raw data(Mb)	Clean data(Mb)	Clean data Q20(%)	Clean data Q30(%)	Clean data GC(%)	Species name
H32-1	450	5857.5	5846.9	95.89	88.6	38.55	Hedychium tienlinense
H33-1	450	7011	6999.6	95.98	87.68	38.14	Hedychium flavescens Guangxi
H24	450	7754.9	7744.9	95.6	86.56	38.18	Hedychium villosum Guangxi
K6	450	8321.2	8307.2	94.71	85.88	39.74	Cornukaempferia aurantiflora
H31-YN	450	8566.4	8551.7	95.47	87.38	38.42	Hedychium bijiangense Yunnan
H8-BN	450	10143.1	10127.1	95.85	88.51	38.09	Hedychium chrysoleucum
Strs	450	9692.1	9677.4	95.52	87.56	40.45	Stromanthe sanguinea
H25-1	450	9241.2	9223.5	95.82	88.45	38.91	Hedychium yunnanense
H22-2	450	10066.1	10056.1	96.38	89.95	38.7	Hedychium sp.2 LDM222
H29-YN	450	10168.2	10142	95.96	88.74	38.89	Hedychium menghaiense
H22-1	450	11332.7	11319.3	96.27	89.59	38.22	Hedychium brevicaule
H20-GX	450	10222.1	10211.6	94.55	85.77	38.03	Hedychium villosum var. albifihamentum
H19	450	11187.8	11170.5	96.25	89.62	38.74	Hedychium viridibracteatum
H3-1	450	9750.8	9736.9	94.85	86.19	38.81	Hedychium coccineum ‘Red’
H6-BN	450	11802.5	11782.5	96.08	89.21	38.51	Hedychium flavescens Yunnan
H7-BN	450	10535.7	10521.8	96.17	89.38	38.4	Hedychium villosum var. tenuiflorum
K4	450	10120.5	10109.9	95.46	87.67	39.48	Kaempferia parviflora
H27-GX	450	11565.5	11552	96.33	89.76	38.23	Hedychium kwangsiense
Cm	450	11629.1	11608.6	95.94	88.78	41.94	Calathea makoyana
H30	450	11819.9	11800.6	95.62	88.01	38.55	Hedychium flavum
H10-BN	450	13283.1	13263.3	96.62	90.59	38.68	Hedychium puerense
H23-2	450	12863	12849	95.73	88.09	37.47	Hedychium sp.1 LDM232
		222934	222602
