# Supplementary material for: Comparative Chloroplast Genomics of 21 Species in Zingiberales with Implications for Their Phylogenetic Relationships and Molecular Dating
Source: Int J Mol Sci. 2023 Oct 9;24(19):15031. doi: 10.3390/ijms241915031 (PMC10648771; doi:10.3390/ijms241915031)
Supplement: Supplementary file 1 [file ijms-24-15031-s001.zip › Table S3.xlsx]

## Sheet: Cm.Long_Repeat
ID	Length	Type	Seq_A_id	Repeat_A_start	Repeat_A_end	Seq_B_id	Repeat_B_start	Repeat_B_end	Hamming_Distance	E-value	Gene_A	Gene_B	Repeat_A_seq	Repeat_B_seq
R711	30	F	Cm	4897	4926	Cm	5238	5267	-3	0.00298	_	_	TTATTGTATTGGGTAATGTCTTGGGGGGTA	TTATTGTATTAGGTAATGTCTTGTTGGGTA
R682	30	F	Cm	14946	14975	Cm	14974	15003	0	2.72e-08	atpF	_	ATTATATTTTTCATATGCTCTCCTCTGAAT	ATTATATTTTTCATATGCTCTCCTCTGAAT
R653	30	F	Cm	50214	50243	Cm	119427	119456	-3	0.00298	_	ndhF	TATTTAAAAAATTAGAAAATTCAAATAAAA	TATTTTAAAAATTAGAAAATTCTAAAAAAA
R665	30	F	Cm	62520	62549	Cm	62538	62567	-3	0.00298	accD	accD	AGGGATATTTTTGATATTAGGGATATTTTT	AGGGATATTTTTGATATCAGGGATATTTGG
R696	30	F	Cm	63195	63224	Cm	64377	64406	-3	0.00298	_	_	GTATCTAAGCCTGAAGATATGGTAGAAGAT	GTATCTAGGCCTGAAGATATGATAGAAAAT
R700	30	F	Cm	63195	63224	Cm	63906	63935	-3	0.00298	_	_	GTATCTAAGCCTGAAGATATGGTAGAAGAT	GTATCTGGGCATGAAGATATGGTAGAAGAT
R654	30	F	Cm	63279	63308	Cm	63864	63893	-2	0.000106	_	_	AAAGAACTAGAAGATATGATATCTGAGTGT	AAAGAACTAGAAGATATGATATCTGGGTAT
R684	30	F	Cm	63468	63497	Cm	65307	65336	-1	2.45e-06	_	accD	GAAGATATGGTAGAAGATACGGTATCTAGG	GAAGATATGGTAGAAGATATGGTATCTAGG
R692	30	F	Cm	63489	63518	Cm	64377	64406	-2	0.000106	_	_	GTATCTAGGCCTGAAGATATGGTAGAAGAT	GTATCTAGGCCTGAAGATATGATAGAAAAT
R709	30	F	Cm	63567	63596	Cm	63849	63878	-1	2.45e-06	_	_	CTGGCATCTATGTATAAAGAACTAGAAGAT	ATGGCATCTATGTATAAAGAACTAGAAGAT
R661	30	F	Cm	63670	63699	Cm	64834	64863	-2	0.000106	_	_	AAGATATGGTAGAAGATACGGTATCTAGGC	AAGATATGATAGAAGATATGGTATCTAGGC
R687	30	F	Cm	63702	63731	Cm	64065	64094	-3	0.00298	_	_	GAAGATATGGTATTTAGGCCTGAAGATTTG	GAAGATACGGTATCTAGGCCTGAAGATATG
R683	30	F	Cm	63741	63770	Cm	64578	64607	-3	0.00298	_	_	GAAGAAACGTTACAAGAAGAGCTGGCATCT	GAAGAAACGTTACAAGAAAAGCTGGTATAT
R710	30	F	Cm	63849	63878	Cm	65205	65234	-1	2.45e-06	_	_	ATGGCATCTATGTATAAAGAACTAGAAGAT	CTGGCATCTATGTATAAAGAACTAGAAGAT
R656	30	F	Cm	63917	63946	Cm	64496	64525	-2	0.000106	_	_	TGAAGATATGGTAGAAGATATGATAGAAGA	AAAAGATATGGTAGAAGATATGATAGAAGA
R659	30	F	Cm	64096	64125	Cm	64534	64563	-3	0.00298	_	_	TAGAAAATAAGATAAAAGATATGGTAGAAG	TAGAAGATATGATAGAAGATATGGTAGAAG
R660	30	F	Cm	64165	64194	Cm	64534	64563	-3	0.00298	_	_	TAGAAAATAAGATAAAAGATATGGTAGAAG	TAGAAGATATGATAGAAGATATGGTAGAAG
R686	30	F	Cm	64191	64220	Cm	65307	65336	-3	0.00298	_	accD	GAAGATATAATAGAAGATACGGTATCTAGG	GAAGATATGGTAGAAGATATGGTATCTAGG
R663	30	F	Cm	64246	64275	Cm	64534	64563	-3	0.00298	_	_	TAAAAGATATGGTAGAAGATATGATAGAAG	TAGAAGATATGATAGAAGATATGGTAGAAG
R691	30	F	Cm	64377	64406	Cm	64698	64727	-2	0.000106	_	_	GTATCTAGGCCTGAAGATATGATAGAAAAT	GTATCTAGGCCTGAAGATATGGTAGAAGAT
R668	30	F	Cm	64398	64427	Cm	64482	64511	-3	0.00298	_	_	ATAGAAAATAAGATAAAAGATATGAAAGAT	ATAGAAAATAAGATAAAAGATATGGTAGAA
R698	30	F	Cm	64534	64563	Cm	64546	64575	-2	0.000106	_	_	TAGAAGATATGATAGAAGATATGGTAGAAG	TAGAAGATATGGTAGAAGGTATGGTAGAAG
R662	30	F	Cm	64833	64862	Cm	65307	65336	-2	0.000106	_	accD	AAAGATATGATAGAAGATATGGTATCTAGG	GAAGATATGGTAGAAGATATGGTATCTAGG
R712	30	F	Cm	75166	75195	Cm	75187	75216	-3	0.00298	rps18	rps18	TTTTCGTAAATCCAAGCAATCTTTTCGTAA	TTTTCGTAAATCCAAACGATCTTTTCGTAG
R678	30	F	Cm	94701	94730	Cm	163815	163844	-3	0.00298	_	_	AGATATTATCATAATATATTATCATAATAT	TTATATTATGATAATATATTATCATAATAT
R680	30	F	Cm	94791	94820	Cm	163815	163844	-3	0.00298	_	_	AGATATTATCATAATATATTATCATAATAT	TTATATTATGATAATATATTATCATAATAT
R672	30	F	Cm	94881	94910	Cm	163815	163844	-2	0.000106	_	_	AGATATTATGATAATATATTATCATAATAT	TTATATTATGATAATATATTATCATAATAT
R670	30	F	Cm	94971	95000	Cm	163815	163844	-2	0.000106	_	_	AGATATTATGATAATATATTATCATAATAT	TTATATTATGATAATATATTATCATAATAT
R664	30	F	Cm	116867	116896	Cm	116925	116954	0	2.72e-08	rrn5	_	AGAATATGTTAAAAAGCTTAACACCTCTTA	AGAATATGTTAAAAAGCTTAACACCTCTTA
R667	30	F	Cm	117777	117806	Cm	117867	117896	-3	0.00298	_	_	AAATCATCATATAATAATAAAGCATCATAT	AAAGCATTATATGATAATAAAGCATCATAT
R713	30	F	Cm	125102	125131	Cm	125126	125155	-2	0.000106	_	_	TTCTTTTGCATTGTACAGTGAACGATTTTT	ATTTTTTGCATTGTACAGTGAACGATTTTT
R666	30	F	Cm	135644	135673	Cm	135668	135697	-2	0.000106	ycf1	ycf1	TAGGTTCTTCTAGAGGTTCTTCTAGAGGTT	GAGGTTCTTCTAGAAGTTCTTCTAGAGGTT
R699	30	F	Cm	137227	137256	Cm	137251	137280	-2	0.000106	ycf1	ycf1	TCTATGAGTAAATAATTTGTCGAATCTATG	TCTATGAGTAAATAATTTGTCGAATTCATG
R669	30	F	Cm	140921	140950	Cm	141011	141040	-3	0.00298	_	_	ATATGATGCTTTATTATCATATAATGCTTT	ATATGATGCTTTATTATTATATGATGATTT
R697	30	F	Cm	141863	141892	Cm	141921	141950	0	2.72e-08	_	rrn5	TAAGAGGTGTTAAGCTTTTTAACATATTCT	TAAGAGGTGTTAAGCTTTTTAACATATTCT
R690	30	F	Cm	157202	157231	Cm	157274	157303	-2	0.000106	ycf2	ycf2	GATCCTCATCCCCTTCATCCTCATCCTCTT	GATCCTCATCCTCTTCATCCTCATCCTCAT
R740	30	P	Cm	166	195	Cm	188	217	-3	0.00298	_	_	AAATAGCAATACCCCGGATCTTGCTAAAGC	GCTAAAGCGAGATCCGGGGTATTGCTATTT
R725	30	P	Cm	4625	4654	Cm	129357	129386	-3	0.00298	_	_	ATATATATATATATATTAATGTAATATAAT	ATTATATTAAATTAATATATAGATATATAG
R739	30	P	Cm	4861	4890	Cm	4861	4890	-2	0.000106	_	_	ATAAAAATATATATATATATATATTTTTTT	ATAAAAATATATATATATATATATTTTTTT
R738	30	P	Cm	10470	10499	Cm	10472	10501	-1	2.45e-06	_	_	AGAATAATAATAGAATATTCTATTATTATT	AATAATAATAGAATATTCTATTATTATTAT
R737	30	P	Cm	38968	38997	Cm	48407	48436	-3	0.00298	trnS-UGA	trnS-GGA	CAAAAGGAGAGAGAGGGATTCGAACCCTCG	CGAGGGTTCGAATCCCTCTCTTTCCGTTTC
R736	30	P	Cm	54826	54855	Cm	54826	54855	-2	0.000106	_	_	ACTATGTTGATTATATATAATCAACATAAT	ACTATGTTGATTATATATAATCAACATAAT
R735	30	P	Cm	61580	61609	Cm	61580	61609	-2	0.000106	_	_	TATATATTATATATATATATATATTATATA	TATATATTATATATATATATATATTATATA
R734	30	P	Cm	62085	62114	Cm	62085	62114	-2	0.000106	_	_	ATTTCAATCAATATATATATTGATTGAAGT	ATTTCAATCAATATATATATTGATTGAAGT
R733	30	P	Cm	70647	70676	Cm	70697	70726	-3	0.00298	_	_	TTAAGAGTAAGAACTCAACGGGACCTTACC	GGCAAGGTCCCGTTGAGTTCTTACTCTTTC
R729	30	P	Cm	94701	94730	Cm	94973	95002	-3	0.00298	_	_	AGATATTATCATAATATATTATCATAATAT	ATATTATGATAATATATTATCATAATATAA
R728	30	P	Cm	94791	94820	Cm	94973	95002	-3	0.00298	_	_	AGATATTATCATAATATATTATCATAATAT	ATATTATGATAATATATTATCATAATATAA
R726	30	P	Cm	94881	94910	Cm	94973	95002	-2	0.000106	_	_	AGATATTATGATAATATATTATCATAATAT	ATATTATGATAATATATTATCATAATATAA
R727	30	P	Cm	94971	95000	Cm	94973	95002	-2	0.000106	_	_	AGATATTATGATAATATATTATCATAATAT	ATATTATGATAATATATTATCATAATATAA
R722	30	P	Cm	116867	116896	Cm	141863	141892	0	2.72e-08	rrn5	_	AGAATATGTTAAAAAGCTTAACACCTCTTA	TAAGAGGTGTTAAGCTTTTTAACATATTCT
R721	30	P	Cm	116925	116954	Cm	141921	141950	0	2.72e-08	_	rrn5	AGAATATGTTAAAAAGCTTAACACCTCTTA	TAAGAGGTGTTAAGCTTTTTAACATATTCT
R724	30	P	Cm	117777	117806	Cm	140921	140950	-3	0.00298	_	_	AAATCATCATATAATAATAAAGCATCATAT	ATATGATGCTTTATTATCATATAATGCTTT
R723	30	P	Cm	117867	117896	Cm	141011	141040	-3	0.00298	_	_	AAAGCATTATATGATAATAAAGCATCATAT	ATATGATGCTTTATTATTATATGATGATTT
R714	30	P	Cm	163815	163844	Cm	164087	164116	-3	0.00298	_	_	TTATATTATGATAATATATTATCATAATAT	ATATTATGATAATATATTATGATAATATCT
R715	30	P	Cm	163905	163934	Cm	164087	164116	-3	0.00298	_	_	TTATATTATGATAATATATTATCATAATAT	ATATTATGATAATATATTATGATAATATCT
R655	30	R	Cm	35035	35064	Cm	35040	35069	-3	0.00298	_	_	TAATTAAATAATAATATATATAATAATAAA	AAATAATAATATATATAATAATAAAAGATT
R652	30	R	Cm	47712	47741	Cm	47717	47746	-3	0.00298	_	_	GCTAGACTAAAAAAAAAAAAAAAAGAATCA	ACTAAAAAAAAAAAAAAAAGAATCAAATCG
R651	30	R	Cm	49388	49417	Cm	49389	49418	-3	0.00298	_	_	CAGAAAAAAAAAAAAAAAAAAAAAAAATGA	AGAAAAAAAAAAAAAAAAAAAAAAAATGAA
R594	31	F	Cm	4918	4948	Cm	5273	5303	-1	6.32e-07	_	_	TGGGGGGTATAAGAGTAATGTGGTCGGGGGG	TTGGGGGTATAAGAGTAATGTGGTCGGGGGG
R592	31	F	Cm	11646	11676	Cm	39866	39896	-2	2.84e-05	trnG-UCC	trnG-GCC	ACGATGCGGGTTCGATTCCCGCTACCCGCCC	AAGATGCGGGTTCGATTCCCGCTATCCGCCC
R601	31	F	Cm	63194	63224	Cm	64073	64103	-3	0.000825	_	_	GGTATCTAAGCCTGAAGATATGGTAGAAGAT	GGTATCTAGGCCTGAAGATATGATAGAAAAT
R637	31	F	Cm	63195	63225	Cm	63624	63654	-3	0.000825	_	_	GTATCTAAGCCTGAAGATATGGTAGAAGATG	GTATCTGGGCATGAAGATATGGTAGAAGATG
R644	31	F	Cm	63214	63244	Cm	63730	63760	-1	6.32e-07	_	_	TGGTAGAAGATGAAGAAACGGTACAAGAAGA	TGGTAGAAGATGAAGAAACGTTACAAGAAGA
R609	31	F	Cm	63369	63399	Cm	64377	64407	-2	2.84e-05	_	_	GTATCTAGGCCTGAAGATATGGTAGAAGATA	GTATCTAGGCCTGAAGATATGATAGAAAATA
R620	31	F	Cm	63401	63431	Cm	63710	63740	-2	2.84e-05	_	_	GGTATCTAGGCCTGAAGATATGGTAGAAGAT	GGTATTTAGGCCTGAAGATTTGGTAGAAGAT
R612	31	F	Cm	63402	63432	Cm	64377	64407	-2	2.84e-05	_	_	GTATCTAGGCCTGAAGATATGGTAGAAGATA	GTATCTAGGCCTGAAGATATGATAGAAAATA
R586	31	F	Cm	63456	63486	Cm	63906	63936	-3	0.000825	_	_	GTATCTAGGCCCGAAGATATGGTAGAAGATA	GTATCTGGGCATGAAGATATGGTAGAAGATA
R642	31	F	Cm	63568	63598	Cm	64321	64351	-2	2.84e-05	_	_	TGGCATCTATGTATAAAGAACTAGAAGATGA	TGGCATCTATGTATAAAAAACTAGAAGATAA
R597	31	F	Cm	63656	63686	Cm	64697	64727	0	6.8e-09	_	_	GGTATCTAGGCCTGAAGATATGGTAGAAGAT	GGTATCTAGGCCTGAAGATATGGTAGAAGAT
R613	31	F	Cm	63657	63687	Cm	64377	64407	-2	2.84e-05	_	_	GTATCTAGGCCTGAAGATATGGTAGAAGATA	GTATCTAGGCCTGAAGATATGATAGAAAATA
R587	31	F	Cm	63669	63699	Cm	64122	64152	-2	2.84e-05	_	_	GAAGATATGGTAGAAGATACGGTATCTAGGC	GAAGATATAATAGAAGATACGGTATCTAGGC
R595	31	F	Cm	64115	64145	Cm	64529	64559	-3	0.000825	_	_	TATGGTAGAAGATATAATAGAAGATACGGTA	TACGGTAGAAGATATGATAGAAGATATGGTA
R596	31	F	Cm	64184	64214	Cm	64529	64559	-3	0.000825	_	_	TATGGTAGAAGATATAATAGAAGATACGGTA	TACGGTAGAAGATATGATAGAAGATATGGTA
R643	31	F	Cm	64321	64351	Cm	65206	65236	-2	2.84e-05	_	_	TGGCATCTATGTATAAAAAACTAGAAGATAA	TGGCATCTATGTATAAAGAACTAGAAGATGA
R580	31	F	Cm	64420	64450	Cm	64507	64537	-3	0.000825	_	_	TGAAAGATATGATAGAAGATATTATGGTAGA	TAGAAGATATGATAGAAGATATTACGGTAGA
R581	31	F	Cm	64498	64528	Cm	64537	64567	-3	0.000825	_	_	AAGATATGGTAGAAGATATGATAGAAGATAT	AAGATATGATAGAAGATATGGTAGAAGGTAT
R579	31	F	Cm	64529	64559	Cm	64826	64856	-3	0.000825	_	_	TACGGTAGAAGATATGATAGAAGATATGGTA	TCTGGTAAAAGATATGATAGAAGATATGGTA
R625	31	F	Cm	64650	64680	Cm	64800	64830	-1	6.32e-07	_	_	TCTAGGTATTATGATATATTGAATGCTCTGG	TTTAGGTATTATGATATATTGAATGCTCTGG
R598	31	F	Cm	64697	64727	Cm	65294	65324	0	6.8e-09	_	accD	GGTATCTAGGCCTGAAGATATGGTAGAAGAT	GGTATCTAGGCCTGAAGATATGGTAGAAGAT
R640	31	F	Cm	64698	64728	Cm	65262	65292	-2	2.84e-05	_	_	GTATCTAGGCCTGAAGATATGGTAGAAGATG	GTATCTGGGCATGAAGATATGGTAGAAGATG
R641	31	F	Cm	86720	86750	Cm	86747	86777	-1	6.32e-07	rps11	rps11	TGCTTGAACATGAATAATTCCTTTTGGTGCT	TGCTTGAACATGAATAATTCCTTTTGGTGTT
R593	31	F	Cm	101559	101589	Cm	101664	101694	-3	0.000825	ycf2	ycf2	AATATAAAGGGGATGAGCTTCAAGATAAAGA	AAGATAAAGAGGATGAGCTTCAAGATCAAGA
R583	31	F	Cm	101622	101652	Cm	101664	101694	-2	2.84e-05	ycf2	ycf2	AATATAAAGAGGATGAGCTTCAAGATAAAGA	AAGATAAAGAGGATGAGCTTCAAGATCAAGA
R627	31	F	Cm	123626	123656	Cm	123656	123686	0	6.8e-09	_	_	TATTCATCAATTCTAATGTTTCCTAAACTAT	TATTCATCAATTCTAATGTTTCCTAAACTAT
R584	31	F	Cm	157123	157153	Cm	157165	157195	-2	2.84e-05	ycf2	ycf2	TCTTGATCTTGAAGCTCATCCTCTTTATCTT	TCTTTATCTTGAAGCTCATCCTCTTTATATT
R650	31	P	Cm	4762	4792	Cm	4762	4792	-1	6.32e-07	_	_	TTGGATTTGACTTAAGTTAAGTCAAATCCAA	TTGGATTTGACTTAAGTTAAGTCAAATCCAA
R649	31	P	Cm	9699	9729	Cm	48404	48434	-1	6.32e-07	trnS-GCU	trnS-GGA	AACGGAGAGAGAGGGATTCGAACCCTCGGTA	TACCGAGGGTTCGAATCCCTCTCTTTCCGTT
R645	31	P	Cm	101664	101694	Cm	157228	157258	-3	0.000825	ycf2	ycf2	AAGATAAAGAGGATGAGCTTCAAGATCAAGA	TCTTTATCTTGAAGCTCATCCCCTTTATATT
R618	31	R	Cm	8425	8455	Cm	8429	8459	-3	0.000825	_	_	TACATACATAATATATACATATATAATACAT	TACATAATATATACATATATAATACATTTTT
R626	31	R	Cm	61580	61610	Cm	61580	61610	0	6.8e-09	_	_	TATATATTATATATATATATATATTATATAT	TATATATTATATATATATATATATTATATAT
R582	31	R	Cm	122357	122387	Cm	72048	72078	-3	0.000825	_	_	AATATATAAAAAATAGAATATATAATATATA	ATATATAATAAATAAAATAAGAAATATATAA
R551	32	F	Cm	9695	9726	Cm	38966	38997	-2	7.58e-06	trnS-GCU	trnS-UGA	AGCGAACGGAGAGAGAGGGATTCGAACCCTCG	AGCAAAAGGAGAGAGAGGGATTCGAACCCTCG
R546	32	F	Cm	61598	61629	Cm	61647	61678	-3	0.000228	_	_	ATATATTATATATAATAATCACAAGATCTAAA	ATCTAAAATATATAATAATCACAAGATCTAAA
R565	32	F	Cm	63194	63225	Cm	63488	63519	-1	1.63e-07	_	_	GGTATCTAAGCCTGAAGATATGGTAGAAGATG	GGTATCTAGGCCTGAAGATATGGTAGAAGATG
R552	32	F	Cm	63361	63392	Cm	63427	63458	-2	7.58e-06	_	_	AAGGTATGGTATCTAGGCCTGAAGATATGGTA	AAGATACGGTATCTAGGCCTGAAGATATGGTA
R569	32	F	Cm	63424	63455	Cm	64063	64094	0	1.7e-09	_	_	TAGAAGATACGGTATCTAGGCCTGAAGATATG	TAGAAGATACGGTATCTAGGCCTGAAGATATG
R554	32	F	Cm	63427	63458	Cm	64690	64721	-2	7.58e-06	_	_	AAGATACGGTATCTAGGCCTGAAGATATGGTA	AAGGTATGGTATCTAGGCCTGAAGATATGGTA
R562	32	F	Cm	63455	63486	Cm	64073	64104	-3	0.000228	_	_	GGTATCTAGGCCCGAAGATATGGTAGAAGATA	GGTATCTAGGCCTGAAGATATGATAGAAAATA
R547	32	F	Cm	63487	63518	Cm	65293	65324	0	1.7e-09	_	accD	CGGTATCTAGGCCTGAAGATATGGTAGAAGAT	CGGTATCTAGGCCTGAAGATATGGTAGAAGAT
R572	32	F	Cm	63488	63519	Cm	63710	63741	-2	7.58e-06	_	_	GGTATCTAGGCCTGAAGATATGGTAGAAGATG	GGTATTTAGGCCTGAAGATTTGGTAGAAGATG
R549	32	F	Cm	63546	63577	Cm	64578	64609	-3	0.000228	_	_	GAAGAAACGGTACAAGAAAAGCTGGCATCTAT	GAAGAAACGTTACAAGAAAAGCTGGTATATAT
R573	32	F	Cm	63710	63741	Cm	65126	65157	-2	7.58e-06	_	_	GGTATTTAGGCCTGAAGATTTGGTAGAAGATG	GGTATCTAGGCCTGAAGATATGGTAGAAGATG
R556	32	F	Cm	64073	64104	Cm	64994	65025	-2	7.58e-06	_	_	GGTATCTAGGCCTGAAGATATGATAGAAAATA	GGTATCTAGGCCTGAAGATATGGTAGAAGATA
R558	32	F	Cm	64142	64173	Cm	64994	65025	-2	7.58e-06	_	_	GGTATCTAGGCCTGAAGATATGATAGAAAATA	GGTATCTAGGCCTGAAGATATGGTAGAAGATA
R560	32	F	Cm	64211	64242	Cm	64994	65025	-2	7.58e-06	_	_	GGTATCTAGGCCTGAAGATATGATAGAAAATA	GGTATCTAGGCCTGAAGATATGGTAGAAGATA
R550	32	F	Cm	64578	64609	Cm	65184	65215	-3	0.000228	_	_	GAAGAAACGTTACAAGAAAAGCTGGTATATAT	GAAGAAACGGTACAAGAAAAGCTGGCATCTAT
R555	32	F	Cm	64690	64721	Cm	64966	64997	-2	7.58e-06	_	_	AAGGTATGGTATCTAGGCCTGAAGATATGGTA	AAGATACGGTATCTAGGCCTGAAGATATGGTA
R548	32	F	Cm	65125	65156	Cm	65293	65324	0	1.7e-09	_	accD	CGGTATCTAGGCCTGAAGATATGGTAGAAGAT	CGGTATCTAGGCCTGAAGATATGGTAGAAGAT
R578	32	P	Cm	61580	61611	Cm	61580	61611	-2	7.58e-06	_	_	TATATATTATATATATATATATATTATATATA	TATATATTATATATATATATATATTATATATA
R545	32	R	Cm	134086	134117	Cm	134095	134126	-3	0.000228	_	_	AAATTAGAAAATAAATATAAAAATATAAATAA	AATAAATATAAAAATATAAATAATAAAATAAA
R526	33	F	Cm	63186	63218	Cm	64845	64877	-1	4.2e-08	_	_	GAAGATATGGTATCTAAGCCTGAAGATATGGTA	GAAGATATGGTATCTAGGCCTGAAGATATGGTA
R529	33	F	Cm	63426	63458	Cm	63702	63734	-3	6.26e-05	_	_	GAAGATACGGTATCTAGGCCTGAAGATATGGTA	GAAGATATGGTATTTAGGCCTGAAGATTTGGTA
R525	33	F	Cm	63447	63479	Cm	64845	64877	-1	4.2e-08	_	_	GAAGATATGGTATCTAGGCCCGAAGATATGGTA	GAAGATATGGTATCTAGGCCTGAAGATATGGTA
R510	33	F	Cm	63655	63687	Cm	64072	64104	-2	2.02e-06	_	_	CGGTATCTAGGCCTGAAGATATGGTAGAAGATA	CGGTATCTAGGCCTGAAGATATGATAGAAAATA
R540	33	F	Cm	63681	63713	Cm	64986	65018	-3	6.26e-05	_	_	GAAGATACGGTATCTAGGCTCGAAGATATGGTA	GAAGATATGGTATCTAGGCCTGAAGATATGGTA
R542	33	F	Cm	63738	63770	Cm	63966	63998	-3	6.26e-05	_	_	GATGAAGAAACGTTACAAGAAGAGCTGGCATCT	GATGAAGATACGGTACAAGAAAAGCTGGCATCT
R511	33	F	Cm	64072	64104	Cm	65293	65325	-2	2.02e-06	_	accD	CGGTATCTAGGCCTGAAGATATGATAGAAAATA	CGGTATCTAGGCCTGAAGATATGGTAGAAGATA
R513	33	F	Cm	64141	64173	Cm	65293	65325	-2	2.02e-06	_	accD	CGGTATCTAGGCCTGAAGATATGATAGAAAATA	CGGTATCTAGGCCTGAAGATATGGTAGAAGATA
R515	33	F	Cm	64210	64242	Cm	65293	65325	-2	2.02e-06	_	accD	CGGTATCTAGGCCTGAAGATATGATAGAAAATA	CGGTATCTAGGCCTGAAGATATGGTAGAAGATA
R528	33	F	Cm	64389	64421	Cm	64473	64505	-1	4.2e-08	_	_	GAAGATATGATAGAAAATAAGATAAAAGATATG	GAAGATATTATAGAAAATAAGATAAAAGATATG
R508	33	F	Cm	64418	64450	Cm	64442	64474	-2	2.02e-06	_	_	TATGAAAGATATGATAGAAGATATTATGGTAGA	TATGGTAGATATGATAGAAGATATTATGGTAGA
R507	33	F	Cm	64493	64525	Cm	64544	64576	-3	6.26e-05	_	_	GATAAAAGATATGGTAGAAGATATGATAGAAGA	GATAGAAGATATGGTAGAAGGTATGGTAGAAGA
R522	33	F	Cm	64624	64656	Cm	64768	64800	0	4.25e-10	_	_	CTATAAAAGAACTAGAAGAACAGGTATCTAGGT	CTATAAAAGAACTAGAAGAACAGGTATCTAGGT
R523	33	F	Cm	64845	64877	Cm	64986	65018	0	4.25e-10	_	_	GAAGATATGGTATCTAGGCCTGAAGATATGGTA	GAAGATATGGTATCTAGGCCTGAAGATATGGTA
R538	33	F	Cm	64866	64898	Cm	64965	64997	-1	4.2e-08	_	_	GAAGATATGGTATCTAGGCCTGAAGATATGGTA	GAAGATACGGTATCTAGGCCTGAAGATATGGTA
R537	33	F	Cm	64965	64997	Cm	64986	65018	-1	4.2e-08	_	_	GAAGATACGGTATCTAGGCCTGAAGATATGGTA	GAAGATATGGTATCTAGGCCTGAAGATATGGTA
R509	33	F	Cm	75765	75797	Cm	75788	75820	-2	2.02e-06	_	rpl20	ATATTACATATTATATACATATTATATTACTTT	ATATTACTTTTTATATACATATTATATTACTTT
R543	33	F	Cm	87198	87230	Cm	87535	87567	0	4.25e-10	_	_	TTTCTAAGATAATTTCTAAAGCAATTTAGAAAA	TTTCTAAGATAATTTCTAAAGCAATTTAGAAAA
R544	33	F	Cm	87363	87395	Cm	87535	87567	-2	2.02e-06	_	_	TTTCTAAGATAATTTCTAAAGCAATTAAAAAAA	TTTCTAAGATAATTTCTAAAGCAATTTAGAAAA
R506	34	C	Cm	61581	61614	Cm	61580	61613	-3	1.72e-05	_	_	ATATATTATATATATATATATATTATATATAATA	TATATATTATATATATATATATATTATATATAAT
R497	34	F	Cm	8171	8204	Cm	8293	8326	-1	1.08e-08	trnQ-UUG	_	TAACGGGACCAAAACCCGCTGCCTTACCACTTGG	TAACGGGACCAAAACCCGCTGTCTTACCACTTGG
R496	34	F	Cm	101464	101497	Cm	101605	101638	-2	5.36e-07	ycf2	ycf2	GGATGAGGATCAATATCAATATGAAGAGGATGAG	GGATGAGGATCAATATAAATATAAAGAGGATGAG
R499	34	F	Cm	135702	135735	Cm	135753	135786	-3	1.72e-05	ycf1	ycf1	TTCTTCTAGAGGTTTTCCTAGAAGTTCTTCTAGA	TTCTTCTAGAGGTTCTTCTAGAGGTTCTTCTAGA
R500	34	F	Cm	135753	135786	Cm	135777	135810	-1	1.08e-08	ycf1	ycf1	TTCTTCTAGAGGTTCTTCTAGAGGTTCTTCTAGA	TTCTTCTAGAAGTTCTTCTAGAGGTTCTTCTAGA
R498	34	F	Cm	138833	138866	Cm	138881	138914	0	1.06e-10	ycf1	ycf1	TATTTGTGTTATTATCATTATTCTGATTATTTTG	TATTTGTGTTATTATCATTATTCTGATTATTTTG
R495	34	F	Cm	157179	157212	Cm	157320	157353	-2	5.36e-07	ycf2	ycf2	CTCATCCTCTTTATATTTATATTGATCCTCATCC	CTCATCCTCTTCATATTGATATTGATCCTCATCC
R505	34	P	Cm	1585	1618	Cm	1585	1618	-2	5.36e-07	_	_	GAAAATAGAAAAGAAATCTTTCTTTTCTATTTTC	GAAAATAGAAAAGAAATCTTTCTTTTCTATTTTC
R504	34	P	Cm	46250	46283	Cm	46250	46283	-2	5.36e-07	_	_	CTATATCCTATATTATATATATTATAGGATATAG	CTATATCCTATATTATATATATTATAGGATATAG
R503	34	P	Cm	66243	66276	Cm	66243	66276	0	1.06e-10	_	_	ATAATTATAAATAATAATTATTATTTATAATTAT	ATAATTATAAATAATAATTATTATTTATAATTAT
R502	34	P	Cm	101464	101497	Cm	157179	157212	-2	5.36e-07	ycf2	ycf2	GGATGAGGATCAATATCAATATGAAGAGGATGAG	CTCATCCTCTTTATATTTATATTGATCCTCATCC
R501	34	P	Cm	101605	101638	Cm	157320	157353	-2	5.36e-07	ycf2	ycf2	GGATGAGGATCAATATAAATATAAAGAGGATGAG	CTCATCCTCTTCATATTGATATTGATCCTCATCC
R473	35	F	Cm	63391	63425	Cm	64843	64877	-1	2.79e-09	_	_	TAGAAGATACGGTATCTAGGCCTGAAGATATGGTA	TAGAAGATATGGTATCTAGGCCTGAAGATATGGTA
R474	35	F	Cm	63478	63512	Cm	64843	64877	-1	2.79e-09	_	_	TAGAAGATACGGTATCTAGGCCTGAAGATATGGTA	TAGAAGATATGGTATCTAGGCCTGAAGATATGGTA
R456	35	F	Cm	63543	63577	Cm	64725	64759	-3	4.69e-06	_	_	GATGAAGAAACGGTACAAGAAAAGCTGGCATCTAT	GATGAAGAAACGTTACAAGAAGAGCTGGCATATAT
R482	35	F	Cm	63631	63665	Cm	65302	65336	-3	4.69e-06	_	accD	GGCATGAAGATATGGTAGAAGATGCGGTATCTAGG	GGCCTGAAGATATGGTAGAAGATATGGTATCTAGG
R469	35	F	Cm	63679	63713	Cm	64063	64097	-3	4.69e-06	_	_	TAGAAGATACGGTATCTAGGCTCGAAGATATGGTA	TAGAAGATACGGTATCTAGGCCTGAAGATATGATA
R484	35	F	Cm	64048	64082	Cm	65302	65336	-3	4.69e-06	_	accD	GGCTTGAAGATATGATAGAAGATACGGTATCTAGG	GGCCTGAAGATATGGTAGAAGATATGGTATCTAGG
R461	35	F	Cm	64066	64100	Cm	64690	64724	-3	4.69e-06	_	_	AAGATACGGTATCTAGGCCTGAAGATATGATAGAA	AAGGTATGGTATCTAGGCCTGAAGATATGGTAGAA
R463	35	F	Cm	64135	64169	Cm	64690	64724	-3	4.69e-06	_	_	AAGATACGGTATCTAGGCCTGAAGATATGATAGAA	AAGGTATGGTATCTAGGCCTGAAGATATGGTAGAA
R465	35	F	Cm	64204	64238	Cm	64690	64724	-3	4.69e-06	_	_	AAGATACGGTATCTAGGCCTGAAGATATGATAGAA	AAGGTATGGTATCTAGGCCTGAAGATATGGTAGAA
R457	35	F	Cm	64725	64759	Cm	65181	65215	-3	4.69e-06	_	_	GATGAAGAAACGTTACAAGAAGAGCTGGCATATAT	GATGAAGAAACGGTACAAGAAAAGCTGGCATCTAT
R472	35	F	Cm	64843	64877	Cm	65017	65051	-1	2.79e-09	_	_	TAGAAGATATGGTATCTAGGCCTGAAGATATGGTA	TAGAAGATACGGTATCTAGGCCTGAAGATATGGTA
R483	35	F	Cm	65269	65303	Cm	65302	65336	-3	4.69e-06	_	accD	GGCATGAAGATATGGTAGAAGATGCGGTATCTAGG	GGCCTGAAGATATGGTAGAAGATATGGTATCTAGG
R451	35	F	Cm	92072	92106	Cm	92106	92140	0	2.65e-11	rps19	rps19	CGAGATTTATTATCGTTTCTTTTCTCGTTTCTTGC	CGAGATTTATTATCGTTTCTTTTCTCGTTTCTTGC
R459	35	F	Cm	101569	101603	Cm	101632	101666	-3	4.69e-06	ycf2	ycf2	GGATGAGCTTCAAGATAAAGAGGATGAGGATGAAG	GGATGAGCTTCAAGATAAAGAGGATGAGCTTCAAG
R481	35	F	Cm	102891	102925	Cm	155892	155926	-1	2.79e-09	_	_	TATTGAGAATGCTCATTCAATGAGCATTCTCAATA	TATTGAGAATGCTCATTGAATGAGCATTCTCAATA
R450	35	F	Cm	117790	117824	Cm	117862	117896	-1	2.79e-09	_	_	ATAATAAAGCATCATATGATAATAAAGCATCATAT	ATAATAAAGCATTATATGATAATAAAGCATCATAT
R468	35	F	Cm	135647	135681	Cm	135701	135735	-3	4.69e-06	ycf1	ycf1	GTTCTTCTAGAGGTTCTTCTAGAGGTTCTTCTAGA	GTTCTTCTAGAGGTTTTCCTAGAAGTTCTTCTAGA
R467	35	F	Cm	135659	135693	Cm	135701	135735	-2	1.42e-07	ycf1	ycf1	GTTCTTCTAGAGGTTCTTCTAGAAGTTCTTCTAGA	GTTCTTCTAGAGGTTTTCCTAGAAGTTCTTCTAGA
R466	35	F	Cm	135701	135735	Cm	135764	135798	-2	1.42e-07	ycf1	ycf1	GTTCTTCTAGAGGTTTTCCTAGAAGTTCTTCTAGA	GTTCTTCTAGAGGTTCTTCTAGAAGTTCTTCTAGA
R458	35	F	Cm	166677	166711	Cm	166711	166745	0	2.65e-11	rps19	rps19	GCAAGAAACGAGAAAAGAAACGATAATAAATCTCG	GCAAGAAACGAGAAAAGAAACGATAATAAATCTCG
R485	35	P	Cm	92106	92140	Cm	166711	166745	0	2.65e-11	rps19	rps19	CGAGATTTATTATCGTTTCTTTTCTCGTTTCTTGC	GCAAGAAACGAGAAAAGAAACGATAATAAATCTCG
R488	35	P	Cm	101569	101603	Cm	157151	157185	-3	4.69e-06	ycf2	ycf2	GGATGAGCTTCAAGATAAAGAGGATGAGGATGAAG	CTTGAAGCTCATCCTCTTTATCTTGAAGCTCATCC
R487	35	P	Cm	101632	101666	Cm	157214	157248	-3	4.69e-06	ycf2	ycf2	GGATGAGCTTCAAGATAAAGAGGATGAGCTTCAAG	CTTCATCCTCATCCTCTTTATCTTGAAGCTCATCC
R492	35	P	Cm	102891	102925	Cm	102891	102925	-1	2.79e-09	_	_	TATTGAGAATGCTCATTCAATGAGCATTCTCAATA	TATTGAGAATGCTCATTCAATGAGCATTCTCAATA
R491	35	P	Cm	117790	117824	Cm	140921	140955	-1	2.79e-09	_	_	ATAATAAAGCATCATATGATAATAAAGCATCATAT	ATATGATGCTTTATTATCATATAATGCTTTATTAT
R490	35	P	Cm	117862	117896	Cm	140993	141027	-1	2.79e-09	_	_	ATAATAAAGCATTATATGATAATAAAGCATCATAT	ATATGATGCTTTATTATCATATGATGCTTTATTAT
R489	35	P	Cm	155892	155926	Cm	155892	155926	-1	2.79e-09	_	_	TATTGAGAATGCTCATTGAATGAGCATTCTCAATA	TATTGAGAATGCTCATTGAATGAGCATTCTCAATA
R446	36	F	Cm	4773	4808	Cm	5093	5128	-2	3.76e-08	_	_	TTAAGTTAAGTCAAATCCAACTTATCTTATATGACA	TTAACTTAAGTCAACTCCAACTTATCTTATATGACA
R430	36	F	Cm	63186	63221	Cm	64065	64100	-3	1.28e-06	_	_	GAAGATATGGTATCTAAGCCTGAAGATATGGTAGAA	GAAGATACGGTATCTAGGCCTGAAGATATGATAGAA
R440	36	F	Cm	63207	63242	Cm	64560	64595	-3	1.28e-06	_	_	GAAGATATGGTAGAAGATGAAGAAACGGTACAAGAA	GAAGGTATGGTAGAAGACGAAGAAACGTTACAAGAA
R444	36	F	Cm	63624	63659	Cm	65127	65162	-2	3.76e-08	_	_	GTATCTGGGCATGAAGATATGGTAGAAGATGCGGTA	GTATCTAGGCCTGAAGATATGGTAGAAGATGCGGTA
R441	36	F	Cm	63906	63941	Cm	65295	65330	-3	1.28e-06	_	accD	GTATCTGGGCATGAAGATATGGTAGAAGATATGATA	GTATCTAGGCCTGAAGATATGGTAGAAGATATGGTA
R428	36	F	Cm	64131	64166	Cm	64842	64877	-2	3.76e-08	_	_	ATAGAAGATACGGTATCTAGGCCTGAAGATATGATA	ATAGAAGATATGGTATCTAGGCCTGAAGATATGGTA
R429	36	F	Cm	64200	64235	Cm	64842	64877	-2	3.76e-08	_	_	ATAGAAGATACGGTATCTAGGCCTGAAGATATGATA	ATAGAAGATATGGTATCTAGGCCTGAAGATATGGTA
R427	36	F	Cm	64249	64284	Cm	64549	64584	-3	1.28e-06	_	_	AAGATATGGTAGAAGATATGATAGAAGAAGAAGAAA	AAGATATGGTAGAAGGTATGGTAGAAGACGAAGAAA
R445	36	F	Cm	65127	65162	Cm	65262	65297	-2	3.76e-08	_	_	GTATCTAGGCCTGAAGATATGGTAGAAGATGCGGTA	GTATCTGGGCATGAAGATATGGTAGAAGATGCGGTA
R436	36	F	Cm	101516	101551	Cm	101588	101623	-2	3.76e-08	ycf2	ycf2	GAGGATGAGGATGAAGAGGATGAGGATCTATATAAA	GAGGATGAGGATGAAGGGGATGAGGATCAATATAAA
R447	36	F	Cm	157194	157229	Cm	157266	157301	-2	3.76e-08	ycf2	ycf2	TTTATATTGATCCTCATCCCCTTCATCCTCATCCTC	TTTATATAGATCCTCATCCTCTTCATCCTCATCCTC
R448	36	P	Cm	101588	101623	Cm	157266	157301	-2	3.76e-08	ycf2	ycf2	GAGGATGAGGATGAAGGGGATGAGGATCAATATAAA	TTTATATAGATCCTCATCCTCTTCATCCTCATCCTC
R426	37	F	Cm	62511	62547	Cm	62529	62565	-2	9.94e-09	accD	accD	TTTGATATCAGGGATATTTTTGATATTAGGGATATTT	TTTGATATTAGGGATATTTTTGATATCAGGGATATTT
R419	37	F	Cm	63918	63954	Cm	64548	64584	-3	3.48e-07	_	_	GAAGATATGGTAGAAGATATGATAGAAGAAGAAGAAA	GAAGATATGGTAGAAGGTATGGTAGAAGACGAAGAAA
R423	37	F	Cm	64874	64910	Cm	65126	65162	-1	1.84e-10	_	_	GGTATCTAGGCCTGAAGATATGGTAGAAGATACGGTA	GGTATCTAGGCCTGAAGATATGGTAGAAGATGCGGTA
R421	37	F	Cm	64994	65030	Cm	65126	65162	-1	1.84e-10	_	_	GGTATCTAGGCCTGAAGATATGGTAGAAGATACGGTA	GGTATCTAGGCCTGAAGATATGGTAGAAGATGCGGTA
R418	37	F	Cm	135645	135681	Cm	135774	135810	-1	1.84e-10	ycf1	ycf1	AGGTTCTTCTAGAGGTTCTTCTAGAGGTTCTTCTAGA	AGGTTCTTCTAGAAGTTCTTCTAGAGGTTCTTCTAGA
R409	38	F	Cm	63187	63224	Cm	63361	63398	-2	2.62e-09	_	_	AAGATATGGTATCTAAGCCTGAAGATATGGTAGAAGAT	AAGGTATGGTATCTAGGCCTGAAGATATGGTAGAAGAT
R390	38	F	Cm	63394	63431	Cm	64690	64727	-2	2.62e-09	_	_	AAGATACGGTATCTAGGCCTGAAGATATGGTAGAAGAT	AAGGTATGGTATCTAGGCCTGAAGATATGGTAGAAGAT
R408	38	F	Cm	63448	63485	Cm	64690	64727	-2	2.62e-09	_	_	AAGATATGGTATCTAGGCCCGAAGATATGGTAGAAGAT	AAGGTATGGTATCTAGGCCTGAAGATATGGTAGAAGAT
R412	38	F	Cm	63850	63887	Cm	63991	64028	0	4.15e-13	_	_	TGGCATCTATGTATAAAGAACTAGAAGATATGATATCT	TGGCATCTATGTATAAAGAACTAGAAGATATGATATCT
R413	38	F	Cm	63991	64028	Cm	64321	64358	-2	2.62e-09	_	_	TGGCATCTATGTATAAAGAACTAGAAGATATGATATCT	TGGCATCTATGTATAAAAAACTAGAAGATAAGATATCT
R392	38	F	Cm	64063	64100	Cm	65050	65087	-1	4.73e-11	_	_	TAGAAGATACGGTATCTAGGCCTGAAGATATGATAGAA	TAGAAGATACGGTATCTAGGCCTGAAGATATGGTAGAA
R395	38	F	Cm	64132	64169	Cm	65050	65087	-1	4.73e-11	_	_	TAGAAGATACGGTATCTAGGCCTGAAGATATGATAGAA	TAGAAGATACGGTATCTAGGCCTGAAGATATGGTAGAA
R398	38	F	Cm	64201	64238	Cm	65050	65087	-1	4.73e-11	_	_	TAGAAGATACGGTATCTAGGCCTGAAGATATGATAGAA	TAGAAGATACGGTATCTAGGCCTGAAGATATGGTAGAA
R385	38	F	Cm	64939	64976	Cm	65125	65162	-2	2.62e-09	_	_	CGGTATCTAGGCCTGAGGATATGGTAGAAGATACGGTA	CGGTATCTAGGCCTGAAGATATGGTAGAAGATGCGGTA
R384	38	F	Cm	65092	65129	Cm	65125	65162	-2	2.62e-09	_	_	CGGTATCTAGGCCTGAGGATATGGTAGAAGATACGGTA	CGGTATCTAGGCCTGAAGATATGGTAGAAGATGCGGTA
R411	38	F	Cm	135463	135500	Cm	135505	135542	-3	9.45e-08	ycf1	ycf1	TTTTCATTTTCATTATAATGAATATTTTCATTTTCATT	TTCTCATTTTCATTATAAAAAATATTTTCATTTTCATT
R414	38	F	Cm	135660	135697	Cm	135753	135790	-2	2.62e-09	ycf1	ycf1	TTCTTCTAGAGGTTCTTCTAGAAGTTCTTCTAGAGGTT	TTCTTCTAGAGGTTCTTCTAGAGGTTCTTCTAGAAGTT
R386	38	F	Cm	157137	157174	Cm	157221	157258	-2	2.62e-09	ycf2	ycf2	CTCATCCTCTTTATCTTGAAGCTCATCCTCTTTATCTT	CTCATCCTCTTTATCTTGAAGCTCATCCCCTTTATATT
R378	38	F	Cm	163838	163875	Cm	164108	164145	0	4.15e-13	_	trnM-CAU	ATAATATCTGTTAAGCATCCATGGCTGAATGGTTAAAG	ATAATATCTGTTAAGCATCCATGGCTGAATGGTTAAAG
R379	38	F	Cm	163928	163965	Cm	164108	164145	0	4.15e-13	_	trnM-CAU	ATAATATCTGTTAAGCATCCATGGCTGAATGGTTAAAG	ATAATATCTGTTAAGCATCCATGGCTGAATGGTTAAAG
R417	38	P	Cm	20521	20558	Cm	20529	20566	-3	9.45e-08	rpoC2	rpoC2	AATACCCTGTTTTGGTATTTCAATCGAAATACCAAAAC	GTTTTGGTATTTCAATCGAAATACCAAAACGGGGTATT
R416	38	P	Cm	101559	101596	Cm	157137	157174	-2	2.62e-09	ycf2	ycf2	AATATAAAGGGGATGAGCTTCAAGATAAAGAGGATGAG	CTCATCCTCTTTATCTTGAAGCTCATCCTCTTTATCTT
R415	38	P	Cm	101643	101680	Cm	157221	157258	-2	2.62e-09	ycf2	ycf2	AAGATAAAGAGGATGAGCTTCAAGATAAAGAGGATGAG	CTCATCCTCTTTATCTTGAAGCTCATCCCCTTTATATT
R357	39	F	Cm	33201	33239	Cm	33240	33278	0	1.04e-13	_	_	AAACGAATACAATTTGTGTATGTACTCCCGGTAAGAATA	AAACGAATACAATTTGTGTATGTACTCCCGGTAAGAATA
R358	39	F	Cm	47044	47082	Cm	107479	107517	-3	2.56e-08	_	_	CAGAACCGTACGTGAGATTTTCATTTCATACGGCTCCTC	CAGAACCGTACATGAGATTTTCACCTCATACGGCTCCTC
R365	39	F	Cm	63186	63224	Cm	65019	65057	-2	6.92e-10	_	_	GAAGATATGGTATCTAAGCCTGAAGATATGGTAGAAGAT	GAAGATACGGTATCTAGGCCTGAAGATATGGTAGAAGAT
R364	39	F	Cm	63393	63431	Cm	63702	63740	-3	2.56e-08	_	_	GAAGATACGGTATCTAGGCCTGAAGATATGGTAGAAGAT	GAAGATATGGTATTTAGGCCTGAAGATTTGGTAGAAGAT
R367	39	F	Cm	63481	63519	Cm	64690	64728	-2	6.92e-10	_	_	AAGATACGGTATCTAGGCCTGAAGATATGGTAGAAGATG	AAGGTATGGTATCTAGGCCTGAAGATATGGTAGAAGATG
R373	39	F	Cm	63730	63768	Cm	64717	64755	0	1.04e-13	_	_	TGGTAGAAGATGAAGAAACGTTACAAGAAGAGCTGGCAT	TGGTAGAAGATGAAGAAACGTTACAAGAAGAGCTGGCAT
R359	39	F	Cm	102306	102344	Cm	156473	156511	-3	2.56e-08	_	_	CATATTGTTCCATGGGCCTTAGCCCCATGGAACAATATG	CATATTGTTCCATGGGGCTAAGGCCCATGGAACAATATG
R376	39	P	Cm	47044	47082	Cm	151300	151338	-3	2.56e-08	_	_	CAGAACCGTACGTGAGATTTTCATTTCATACGGCTCCTC	GAGGAGCCGTATGAGGTGAAAATCTCATGTACGGTTCTG
R375	39	P	Cm	156473	156511	Cm	156473	156511	-3	2.56e-08	_	_	CATATTGTTCCATGGGGCTAAGGCCCATGGAACAATATG	CATATTGTTCCATGGGGCTAAGGCCCATGGAACAATATG
R351	40	F	Cm	63185	63224	Cm	63446	63485	-2	1.82e-10	_	_	TGAAGATATGGTATCTAAGCCTGAAGATATGGTAGAAGAT	TGAAGATATGGTATCTAGGCCCGAAGATATGGTAGAAGAT
R344	40	F	Cm	63186	63225	Cm	63480	63519	-2	1.82e-10	_	_	GAAGATATGGTATCTAAGCCTGAAGATATGGTAGAAGATG	GAAGATACGGTATCTAGGCCTGAAGATATGGTAGAAGATG
R334	40	F	Cm	63480	63519	Cm	63702	63741	-3	6.92e-09	_	_	GAAGATACGGTATCTAGGCCTGAAGATATGGTAGAAGATG	GAAGATATGGTATTTAGGCCTGAAGATTTGGTAGAAGATG
R331	40	F	Cm	63526	63565	Cm	64279	64318	-2	1.82e-10	_	_	AAGAAAAATCTCTGTATGATGAAGAAACGGTACAAGAAAA	AAGAAAAATCTCCGTATGATGAAGATACGGTACAAGAAAA
R349	40	F	Cm	63611	63650	Cm	64364	64403	-3	6.92e-09	_	_	TATGGATAATAGAGTATCTGGGCATGAAGATATGGTAGAA	TATGGATAATAGAGTATCTAGGCCTGAAGATATGATAGAA
R348	40	F	Cm	63689	63728	Cm	64853	64892	-3	6.92e-09	_	_	GGTATCTAGGCTCGAAGATATGGTATTTAGGCCTGAAGAT	GGTATCTAGGCCTGAAGATATGGTATCTAGGCCTGAAGAT
R338	40	F	Cm	64065	64104	Cm	64986	65025	-3	6.92e-09	_	_	GAAGATACGGTATCTAGGCCTGAAGATATGATAGAAAATA	GAAGATATGGTATCTAGGCCTGAAGATATGGTAGAAGATA
R341	40	F	Cm	64134	64173	Cm	64866	64905	-3	6.92e-09	_	_	GAAGATACGGTATCTAGGCCTGAAGATATGATAGAAAATA	GAAGATATGGTATCTAGGCCTGAAGATATGGTAGAAGATA
R342	40	F	Cm	64203	64242	Cm	64986	65025	-3	6.92e-09	_	_	GAAGATACGGTATCTAGGCCTGAAGATATGATAGAAAATA	GAAGATATGGTATCTAGGCCTGAAGATATGGTAGAAGATA
R332	40	F	Cm	64279	64318	Cm	65164	65203	-2	1.82e-10	_	_	AAGAAAAATCTCCGTATGATGAAGATACGGTACAAGAAAA	AAGAAAAATCTCTGTATGATGAAGAAACGGTACAAGAAAA
R350	40	F	Cm	64364	64403	Cm	65249	65288	-3	6.92e-09	_	_	TATGGATAATAGAGTATCTAGGCCTGAAGATATGATAGAA	TATGGATAATAGAGTATCTGGGCATGAAGATATGGTAGAA
R333	40	F	Cm	117839	117878	Cm	117857	117896	-2	1.82e-10	_	_	ATATGATAATAAAGCATCATATGATAATAAAGCATTATAT	ATATGATAATAAAGCATTATATGATAATAAAGCATCATAT
R356	40	P	Cm	5067	5106	Cm	5074	5113	-3	6.92e-09	_	_	GTTAGATTTGACTTAAGTTAACTAAGTTAACTTAAGTCAA	TTGACTTAAGTTAACTAAGTTAACTTAAGTCAACTCCAAC
R354	40	P	Cm	117857	117896	Cm	140939	140978	-2	1.82e-10	_	_	ATATGATAATAAAGCATTATATGATAATAAAGCATCATAT	ATATAATGCTTTATTATCATATGATGCTTTATTATCATAT
R324	41	F	Cm	5022	5062	Cm	5561	5601	-3	1.87e-09	_	_	AAACAAATCAAAAAGAAAGTAAATCAAATTAAGGATTTGTG	AAACAAATCAAAAATGAAATAAATCAAATTAAGGATTTGTG
R325	41	F	Cm	64054	64094	Cm	64834	64874	-1	7.97e-13	_	_	AAGATATGATAGAAGATACGGTATCTAGGCCTGAAGATATG	AAGATATGATAGAAGATATGGTATCTAGGCCTGAAGATATG
R328	41	F	Cm	97585	97625	Cm	97630	97670	-1	7.97e-13	ycf2	ycf2	TTTGTCTAAGTCACTTCGTTTCTTTTTGTCCAAGTCACTTC	TTTGTCTAAGTCACTTCGTTTCTTTTTGTCCAAGCCACTTC
R326	41	F	Cm	135645	135685	Cm	135657	135697	-2	4.78e-11	ycf1	ycf1	AGGTTCTTCTAGAGGTTCTTCTAGAGGTTCTTCTAGAAGTT	AGGTTCTTCTAGAGGTTCTTCTAGAAGTTCTTCTAGAGGTT
R327	41	F	Cm	161147	161187	Cm	161192	161232	-1	7.97e-13	ycf2	ycf2	GAAGTGGCTTGGACAAAAAGAAACGAAGTGACTTAGACAAA	GAAGTGACTTGGACAAAAAGAAACGAAGTGACTTAGACAAA
R330	41	P	Cm	97585	97625	Cm	161147	161187	-1	7.97e-13	ycf2	ycf2	TTTGTCTAAGTCACTTCGTTTCTTTTTGTCCAAGTCACTTC	GAAGTGGCTTGGACAAAAAGAAACGAAGTGACTTAGACAAA
R329	41	P	Cm	97630	97670	Cm	161192	161232	-1	7.97e-13	ycf2	ycf2	TTTGTCTAAGTCACTTCGTTTCTTTTTGTCCAAGCCACTTC	GAAGTGACTTGGACAAAAAGAAACGAAGTGACTTAGACAAA
R308	42	F	Cm	63203	63244	Cm	64706	64747	-1	2.04e-13	_	_	GCCTGAAGATATGGTAGAAGATGAAGAAACGGTACAAGAAGA	GCCTGAAGATATGGTAGAAGATGAAGAAACGTTACAAGAAGA
R300	42	F	Cm	63384	63425	Cm	64956	64997	0	1.62e-15	_	_	GATATGGTAGAAGATACGGTATCTAGGCCTGAAGATATGGTA	GATATGGTAGAAGATACGGTATCTAGGCCTGAAGATATGGTA
R304	42	F	Cm	63417	63458	Cm	65109	65150	0	1.62e-15	_	_	GATATGGTAGAAGATACGGTATCTAGGCCTGAAGATATGGTA	GATATGGTAGAAGATACGGTATCTAGGCCTGAAGATATGGTA
R301	42	F	Cm	63471	63512	Cm	64956	64997	0	1.62e-15	_	_	GATATGGTAGAAGATACGGTATCTAGGCCTGAAGATATGGTA	GATATGGTAGAAGATACGGTATCTAGGCCTGAAGATATGGTA
R295	42	F	Cm	63636	63677	Cm	64122	64163	-3	5.02e-10	_	_	GAAGATATGGTAGAAGATGCGGTATCTAGGCCTGAAGATATG	GAAGATATAATAGAAGATACGGTATCTAGGCCTGAAGATATG
R322	42	F	Cm	63646	63687	Cm	64201	64242	-3	5.02e-10	_	_	TAGAAGATGCGGTATCTAGGCCTGAAGATATGGTAGAAGATA	TAGAAGATACGGTATCTAGGCCTGAAGATATGATAGAAAATA
R317	42	F	Cm	64836	64877	Cm	65109	65150	-2	1.26e-11	_	_	GATATGATAGAAGATATGGTATCTAGGCCTGAAGATATGGTA	GATATGGTAGAAGATACGGTATCTAGGCCTGAAGATATGGTA
R303	42	F	Cm	64890	64931	Cm	64956	64997	0	1.62e-15	_	_	GATATGGTAGAAGATACGGTATCTAGGCCTGAAGATATGGTA	GATATGGTAGAAGATACGGTATCTAGGCCTGAAGATATGGTA
R307	42	F	Cm	64923	64964	Cm	64956	64997	-2	1.26e-11	_	_	GATATGGTAGAAGATGCGGTATCTAGGCCTGAGGATATGGTA	GATATGGTAGAAGATACGGTATCTAGGCCTGAAGATATGGTA
R299	42	F	Cm	64956	64997	Cm	65010	65051	0	1.62e-15	_	_	GATATGGTAGAAGATACGGTATCTAGGCCTGAAGATATGGTA	GATATGGTAGAAGATACGGTATCTAGGCCTGAAGATATGGTA
R288	43	F	Cm	63368	63410	Cm	65294	65336	-1	5.23e-14	_	accD	GGTATCTAGGCCTGAAGATATGGTAGAAGATACGGTATCTAGG	GGTATCTAGGCCTGAAGATATGGTAGAAGATATGGTATCTAGG
R291	43	F	Cm	63893	63935	Cm	65249	65291	0	4.05e-16	_	_	TATGGATAATAGAGTATCTGGGCATGAAGATATGGTAGAAGAT	TATGGATAATAGAGTATCTGGGCATGAAGATATGGTAGAAGAT
R293	43	F	Cm	64052	64094	Cm	65072	65114	-3	1.35e-10	_	_	TGAAGATATGATAGAAGATACGGTATCTAGGCCTGAAGATATG	TGAAGATATGGTAGAAGATGCGGTATCTAGGCCTGAGGATATG
R287	43	F	Cm	140944	140986	Cm	140998	141040	-3	1.35e-10	_	_	ATGCTTTATTATCATATGATGCTTTATTATCATATAATGCTTT	ATGCTTTATTATCATATGATGCTTTATTATTATATGATGATTT
R269	44	F	Cm	63382	63425	Cm	64834	64877	-2	8.62e-13	_	_	AAGATATGGTAGAAGATACGGTATCTAGGCCTGAAGATATGGTA	AAGATATGATAGAAGATATGGTATCTAGGCCTGAAGATATGGTA
R278	44	F	Cm	63400	63443	Cm	65293	65336	-1	1.34e-14	_	accD	CGGTATCTAGGCCTGAAGATATGGTAGAAGATACGGTATCTAGG	CGGTATCTAGGCCTGAAGATATGGTAGAAGATATGGTATCTAGG
R270	44	F	Cm	63469	63512	Cm	64834	64877	-2	8.62e-13	_	_	AAGATATGGTAGAAGATACGGTATCTAGGCCTGAAGATATGGTA	AAGATATGATAGAAGATATGGTATCTAGGCCTGAAGATATGGTA
R273	44	F	Cm	63637	63680	Cm	64834	64877	-3	3.62e-11	_	_	AAGATATGGTAGAAGATGCGGTATCTAGGCCTGAAGATATGGTA	AAGATATGATAGAAGATATGGTATCTAGGCCTGAAGATATGGTA
R285	44	F	Cm	64028	64071	Cm	64364	64407	-3	3.62e-11	_	_	TATGGATAATAGAGTATCTGGGCTTGAAGATATGATAGAAGATA	TATGGATAATAGAGTATCTAGGCCTGAAGATATGATAGAAAATA
R276	44	F	Cm	64233	64276	Cm	64482	64525	0	1.01e-16	_	_	ATAGAAAATAAGATAAAAGATATGGTAGAAGATATGATAGAAGA	ATAGAAAATAAGATAAAAGATATGGTAGAAGATATGATAGAAGA
R275	44	F	Cm	64448	64491	Cm	64511	64554	-3	3.62e-11	_	_	AGATATGATAGAAGATATTATGGTAGAAGATATTATAGAAAATA	AGATATGATAGAAGATATTACGGTAGAAGATATGATAGAAGATA
R268	44	F	Cm	64834	64877	Cm	65008	65051	-2	8.62e-13	_	_	AAGATATGATAGAAGATATGGTATCTAGGCCTGAAGATATGGTA	AAGATATGGTAGAAGATACGGTATCTAGGCCTGAAGATATGGTA
R280	44	F	Cm	64906	64949	Cm	65293	65336	-2	8.62e-13	_	accD	CGGTATCTAGGCCTGAAGATATGGTAGAAGATGCGGTATCTAGG	CGGTATCTAGGCCTGAAGATATGGTAGAAGATATGGTATCTAGG
R277	44	F	Cm	65026	65069	Cm	65293	65336	-1	1.34e-14	_	accD	CGGTATCTAGGCCTGAAGATATGGTAGAAGATACGGTATCTAGG	CGGTATCTAGGCCTGAAGATATGGTAGAAGATATGGTATCTAGG
R279	44	F	Cm	65059	65102	Cm	65293	65336	-2	8.62e-13	_	accD	CGGTATCTAGGCCTGAAGATATGGTAGAAGATGCGGTATCTAGG	CGGTATCTAGGCCTGAAGATATGGTAGAAGATATGGTATCTAGG
R283	44	F	Cm	75151	75194	Cm	75172	75215	-3	3.62e-11	rps18	rps18	TAAATCCAAGCAATATTTTCGTAAATCCAAGCAATCTTTTCGTA	TAAATCCAAGCAATCTTTTCGTAAATCCAAACGATCTTTTCGTA
R286	44	P	Cm	4855	4898	Cm	4855	4898	-2	8.62e-13	_	_	AATACAATAAAAATATATATATATATATATTTTTTTATTGTATT	AATACAATAAAAATATATATATATATATATTTTTTTATTGTATT
R260	45	F	Cm	63200	63244	Cm	63716	63760	-3	9.7e-12	_	_	TAAGCCTGAAGATATGGTAGAAGATGAAGAAACGGTACAAGAAGA	TAGGCCTGAAGATTTGGTAGAAGATGAAGAAACGTTACAAGAAGA
R250	45	F	Cm	63414	63458	Cm	63468	63512	0	2.53e-17	_	_	GAAGATATGGTAGAAGATACGGTATCTAGGCCTGAAGATATGGTA	GAAGATATGGTAGAAGATACGGTATCTAGGCCTGAAGATATGGTA
R238	45	F	Cm	63552	63596	Cm	63975	64019	0	2.53e-17	_	_	ACGGTACAAGAAAAGCTGGCATCTATGTATAAAGAACTAGAAGAT	ACGGTACAAGAAAAGCTGGCATCTATGTATAAAGAACTAGAAGAT
R243	45	F	Cm	63834	63878	Cm	65190	65234	-2	2.26e-13	_	_	ACGGTACAAGAAAAAATGGCATCTATGTATAAAGAACTAGAAGAT	ACGGTACAAGAAAAGCTGGCATCTATGTATAAAGAACTAGAAGAT
R239	45	F	Cm	63975	64019	Cm	65190	65234	0	2.53e-17	_	_	ACGGTACAAGAAAAGCTGGCATCTATGTATAAAGAACTAGAAGAT	ACGGTACAAGAAAAGCTGGCATCTATGTATAAAGAACTAGAAGAT
R261	45	F	Cm	64074	64118	Cm	64377	64421	0	2.53e-17	_	_	GTATCTAGGCCTGAAGATATGATAGAAAATAAGATAAAAGATATG	GTATCTAGGCCTGAAGATATGATAGAAAATAAGATAAAAGATATG
R264	45	F	Cm	64125	64169	Cm	65109	65153	-3	9.7e-12	_	_	GATATAATAGAAGATACGGTATCTAGGCCTGAAGATATGATAGAA	GATATGGTAGAAGATACGGTATCTAGGCCTGAAGATATGGTAGAA
R262	45	F	Cm	64143	64187	Cm	64377	64421	0	2.53e-17	_	_	GTATCTAGGCCTGAAGATATGATAGAAAATAAGATAAAAGATATG	GTATCTAGGCCTGAAGATATGATAGAAAATAAGATAAAAGATATG
R265	45	F	Cm	64194	64238	Cm	65109	65153	-3	9.7e-12	_	_	GATATAATAGAAGATACGGTATCTAGGCCTGAAGATATGATAGAA	GATATGGTAGAAGATACGGTATCTAGGCCTGAAGATATGGTAGAA
R263	45	F	Cm	64212	64256	Cm	64377	64421	0	2.53e-17	_	_	GTATCTAGGCCTGAAGATATGATAGAAAATAAGATAAAAGATATG	GTATCTAGGCCTGAAGATATGATAGAAAATAAGATAAAAGATATG
R241	45	F	Cm	64305	64349	Cm	65190	65234	-3	9.7e-12	_	_	ACGGTACAAGAAAAAATGGCATCTATGTATAAAAAACTAGAAGAT	ACGGTACAAGAAAAGCTGGCATCTATGTATAAAGAACTAGAAGAT
R244	45	F	Cm	87191	87235	Cm	87356	87400	-2	2.26e-13	_	_	ATCTTCATTTCTAAGATAATTTCTAAAGCAATTTAGAAAAGGACA	ATCTTCATTTCTAAGATAATTTCTAAAGCAATTAAAAAAAGGACA
R246	45	F	Cm	101552	101596	Cm	101615	101659	-1	3.42e-15	ycf2	ycf2	CAATATAAATATAAAGGGGATGAGCTTCAAGATAAAGAGGATGAG	CAATATAAATATAAAGAGGATGAGCTTCAAGATAAAGAGGATGAG
R245	45	F	Cm	131606	131650	Cm	131648	131692	0	2.53e-17	_	_	ATGAAAGAATCTCAATCTTGGGATAAACAGTTTCCACTGCTTATG	ATGAAAGAATCTCAATCTTGGGATAAACAGTTTCCACTGCTTATG
R249	45	F	Cm	157158	157202	Cm	157221	157265	-1	3.42e-15	ycf2	ycf2	CTCATCCTCTTTATCTTGAAGCTCATCCTCTTTATATTTATATTG	CTCATCCTCTTTATCTTGAAGCTCATCCCCTTTATATTTATATTG
R267	45	P	Cm	101552	101596	Cm	157158	157202	-1	3.42e-15	ycf2	ycf2	CAATATAAATATAAAGGGGATGAGCTTCAAGATAAAGAGGATGAG	CTCATCCTCTTTATCTTGAAGCTCATCCTCTTTATATTTATATTG
R266	45	P	Cm	101615	101659	Cm	157221	157265	-1	3.42e-15	ycf2	ycf2	CAATATAAATATAAAGAGGATGAGCTTCAAGATAAAGAGGATGAG	CTCATCCTCTTTATCTTGAAGCTCATCCCCTTTATATTTATATTG
R237	46	F	Cm	4966	5011	Cm	5347	5392	0	6.33e-18	_	_	TTTATTTACAATCAATTATAATTGTAAAATACACTATTGTCAATAG	TTTATTTACAATCAATTATAATTGTAAAATACACTATTGTCAATAG
R232	46	F	Cm	63539	63584	Cm	64292	64337	-3	2.59e-12	_	_	GTATGATGAAGAAACGGTACAAGAAAAGCTGGCATCTATGTATAAA	GTATGATGAAGATACGGTACAAGAAAAAATGGCATCTATGTATAAA
R234	46	F	Cm	63635	63680	Cm	63668	63713	-3	2.59e-12	_	_	TGAAGATATGGTAGAAGATGCGGTATCTAGGCCTGAAGATATGGTA	TGAAGATATGGTAGAAGATACGGTATCTAGGCTCGAAGATATGGTA
R235	46	F	Cm	63668	63713	Cm	65273	65318	-3	2.59e-12	_	accD	TGAAGATATGGTAGAAGATACGGTATCTAGGCTCGAAGATATGGTA	TGAAGATATGGTAGAAGATGCGGTATCTAGGCCTGAAGATATGGTA
R230	46	F	Cm	64095	64140	Cm	64482	64527	-1	8.73e-16	_	_	ATAGAAAATAAGATAAAAGATATGGTAGAAGATATAATAGAAGATA	ATAGAAAATAAGATAAAAGATATGGTAGAAGATATGATAGAAGATA
R231	46	F	Cm	64164	64209	Cm	64482	64527	-1	8.73e-16	_	_	ATAGAAAATAAGATAAAAGATATGGTAGAAGATATAATAGAAGATA	ATAGAAAATAAGATAAAAGATATGGTAGAAGATATGATAGAAGATA
R233	46	F	Cm	64292	64337	Cm	65177	65222	-3	2.59e-12	_	_	GTATGATGAAGATACGGTACAAGAAAAAATGGCATCTATGTATAAA	GTATGATGAAGAAACGGTACAAGAAAAGCTGGCATCTATGTATAAA
R236	46	F	Cm	135753	135798	Cm	135765	135810	-2	5.9e-14	ycf1	ycf1	TTCTTCTAGAGGTTCTTCTAGAGGTTCTTCTAGAAGTTCTTCTAGA	TTCTTCTAGAGGTTCTTCTAGAAGTTCTTCTAGAGGTTCTTCTAGA
R224	47	F	Cm	64117	64163	Cm	64828	64874	-3	6.93e-13	_	_	TGGTAGAAGATATAATAGAAGATACGGTATCTAGGCCTGAAGATATG	TGGTAAAAGATATGATAGAAGATATGGTATCTAGGCCTGAAGATATG
R225	47	F	Cm	64186	64232	Cm	64828	64874	-3	6.93e-13	_	_	TGGTAGAAGATATAATAGAAGATACGGTATCTAGGCCTGAAGATATG	TGGTAAAAGATATGATAGAAGATATGGTATCTAGGCCTGAAGATATG
R229	47	F	Cm	64565	64611	Cm	64715	64761	-3	6.93e-13	_	_	TATGGTAGAAGACGAAGAAACGTTACAAGAAAAGCTGGTATATATAG	TATGGTAGAAGATGAAGAAACGTTACAAGAAGAGCTGGCATATATAG
R227	47	F	Cm	87184	87230	Cm	87521	87567	-3	6.93e-13	_	_	CGTTCGAATCTTCATTTCTAAGATAATTTCTAAAGCAATTTAGAAAA	CGTTCGAATCTCTCTTTCTAAGATAATTTCTAAAGCAATTTAGAAAA
R226	47	F	Cm	140980	141026	Cm	140998	141044	-3	6.93e-13	_	_	ATGCTTTATTATCATATGATGCTTTATTATCATATGATGCTTTATTA	ATGCTTTATTATCATATGATGCTTTATTATTATATGATGATTTCTTA
R207	48	F	Cm	63186	63233	Cm	63702	63749	-3	1.85e-13	_	_	GAAGATATGGTATCTAAGCCTGAAGATATGGTAGAAGATGAAGAAACG	GAAGATATGGTATTTAGGCCTGAAGATTTGGTAGAAGATGAAGAAACG
R211	48	F	Cm	63381	63428	Cm	64122	64169	-3	1.85e-13	_	_	GAAGATATGGTAGAAGATACGGTATCTAGGCCTGAAGATATGGTAGAA	GAAGATATAATAGAAGATACGGTATCTAGGCCTGAAGATATGATAGAA
R210	48	F	Cm	64122	64169	Cm	65007	65054	-3	1.85e-13	_	_	GAAGATATAATAGAAGATACGGTATCTAGGCCTGAAGATATGATAGAA	GAAGATATGGTAGAAGATACGGTATCTAGGCCTGAAGATATGGTAGAA
R202	48	F	Cm	75667	75714	Cm	75714	75761	0	3.96e-19	_	_	AATCATTCCCCTGTTTCAATTATTCCTGTACTGTATATTACTTTAATA	AATCATTCCCCTGTTTCAATTATTCCTGTACTGTATATTACTTTAATA
R203	48	F	Cm	94711	94758	Cm	94981	95028	-1	5.7e-17	_	_	ATAATATATTATCATAATATAAACGTATAAACCCAATTCCGATTCAAT	ATAATATATTATCATAATATAAACGTATAAACCCAATTCCAATTCAAT
R204	48	F	Cm	94801	94848	Cm	94981	95028	-1	5.7e-17	_	_	ATAATATATTATCATAATATAAACGTATAAACCCAATTCCGATTCAAT	ATAATATATTATCATAATATAAACGTATAAACCCAATTCCAATTCAAT
R220	48	P	Cm	94711	94758	Cm	163789	163836	-1	5.7e-17	_	_	ATAATATATTATCATAATATAAACGTATAAACCCAATTCCGATTCAAT	ATTGAATTGGAATTGGGTTTATACGTTTATATTATGATAATATATTAT
R221	48	P	Cm	94801	94848	Cm	163789	163836	-1	5.7e-17	_	_	ATAATATATTATCATAATATAAACGTATAAACCCAATTCCGATTCAAT	ATTGAATTGGAATTGGGTTTATACGTTTATATTATGATAATATATTAT
R218	48	P	Cm	94981	95028	Cm	164059	164106	-1	5.7e-17	_	_	ATAATATATTATCATAATATAAACGTATAAACCCAATTCCAATTCAAT	ATTGAATCGGAATTGGGTTTATACGTTTATATTATGATAATATATTAT
R222	48	P	Cm	117849	117896	Cm	140993	141040	-3	1.85e-13	_	_	AAAGCATCATATGATAATAAAGCATTATATGATAATAAAGCATCATAT	ATATGATGCTTTATTATCATATGATGCTTTATTATTATATGATGATTT
R195	49	F	Cm	101625	101673	Cm	101646	101694	-1	1.45e-17	ycf2	ycf2	ATAAAGAGGATGAGCTTCAAGATAAAGAGGATGAGCTTCAAGATAAAGA	ATAAAGAGGATGAGCTTCAAGATAAAGAGGATGAGCTTCAAGATCAAGA
R194	49	F	Cm	135645	135693	Cm	135762	135810	-2	1.05e-15	ycf1	ycf1	AGGTTCTTCTAGAGGTTCTTCTAGAGGTTCTTCTAGAAGTTCTTCTAGA	AGGTTCTTCTAGAGGTTCTTCTAGAAGTTCTTCTAGAGGTTCTTCTAGA
R201	49	P	Cm	101625	101673	Cm	157123	157171	-1	1.45e-17	ycf2	ycf2	ATAAAGAGGATGAGCTTCAAGATAAAGAGGATGAGCTTCAAGATAAAGA	TCTTGATCTTGAAGCTCATCCTCTTTATCTTGAAGCTCATCCTCTTTAT
R190	50	F	Cm	4561	4610	Cm	4604	4653	0	2.47e-20	_	_	AATATAAAGACATATAAAGAAATATATATATATATATTAATGTAATATAA	AATATAAAGACATATAAAGAAATATATATATATATATTAATGTAATATAA
R192	50	F	Cm	64948	64997	Cm	65269	65318	-3	1.31e-14	_	accD	GGCCTGAGGATATGGTAGAAGATACGGTATCTAGGCCTGAAGATATGGTA	GGCATGAAGATATGGTAGAAGATGCGGTATCTAGGCCTGAAGATATGGTA
R193	50	F	Cm	135648	135697	Cm	135753	135802	0	2.47e-20	ycf1	ycf1	TTCTTCTAGAGGTTCTTCTAGAGGTTCTTCTAGAAGTTCTTCTAGAGGTT	TTCTTCTAGAGGTTCTTCTAGAGGTTCTTCTAGAAGTTCTTCTAGAGGTT
R189	51	F	Cm	4966	5016	Cm	5509	5559	0	6.18e-21	_	_	TTTATTTACAATCAATTATAATTGTAAAATACACTATTGTCAATAGCAATG	TTTATTTACAATCAATTATAATTGTAAAATACACTATTGTCAATAGCAATG
R187	51	F	Cm	64986	65036	Cm	65286	65336	-3	3.48e-15	_	accD	GAAGATATGGTATCTAGGCCTGAAGATATGGTAGAAGATACGGTATCTAGG	GAAGATGCGGTATCTAGGCCTGAAGATATGGTAGAAGATATGGTATCTAGG
R183	52	F	Cm	63347	63398	Cm	64676	64727	0	1.55e-21	_	_	TCTGGCATATAGGAAAGGTATGGTATCTAGGCCTGAAGATATGGTAGAAGAT	TCTGGCATATAGGAAAGGTATGGTATCTAGGCCTGAAGATATGGTAGAAGAT
R182	52	F	Cm	63881	63932	Cm	64352	64403	-3	9.22e-16	_	_	GATATCTGGGTATATGGATAATAGAGTATCTGGGCATGAAGATATGGTAGAA	GATATCTGGGTATATGGATAATAGAGTATCTAGGCCTGAAGATATGATAGAA
R184	52	P	Cm	85098	85149	Cm	85098	85149	-2	1.84e-17	_	_	TAATGTATCTAAGGAATAGTGACTTTAAAGTCACTATTTCTTAGATACATTA	TAATGTATCTAAGGAATAGTGACTTTAAAGTCACTATTTCTTAGATACATTA
R178	53	F	Cm	34921	34973	Cm	34969	35021	-1	6.14e-20	_	_	AATAATATATTAATTAAAATATTAAATATTAAATAATAATAATTAAATAATAA	AATAATATATTAATTAAAATATTAAATATTAAATAATAATAATTAAATATTAA
R180	53	F	Cm	63716	63768	Cm	64703	64755	-1	6.14e-20	_	_	TAGGCCTGAAGATTTGGTAGAAGATGAAGAAACGTTACAAGAAGAGCTGGCAT	TAGGCCTGAAGATATGGTAGAAGATGAAGAAACGTTACAAGAAGAGCTGGCAT
R179	53	F	Cm	64224	64276	Cm	64473	64525	-1	6.14e-20	_	_	GAAGATATGATAGAAAATAAGATAAAAGATATGGTAGAAGATATGATAGAAGA	GAAGATATTATAGAAAATAAGATAAAAGATATGGTAGAAGATATGATAGAAGA
R181	53	F	Cm	136515	136567	Cm	136602	136654	0	3.86e-22	ycf1	ycf1	TCCCCTTAACCAGTTTTTCCATTCATTCATTCCAGACTTGTTTATTTTCTTAT	TCCCCTTAACCAGTTTTTCCATTCATTCATTCCAGACTTGTTTATTTTCTTAT
R173	54	F	Cm	64041	64094	Cm	64995	65048	-3	6.47e-17	_	_	GTATCTGGGCTTGAAGATATGATAGAAGATACGGTATCTAGGCCTGAAGATATG	GTATCTAGGCCTGAAGATATGGTAGAAGATACGGTATCTAGGCCTGAAGATATG
R169	54	F	Cm	65010	65063	Cm	65109	65162	-1	1.56e-20	_	_	GATATGGTAGAAGATACGGTATCTAGGCCTGAAGATATGGTAGAAGATACGGTA	GATATGGTAGAAGATACGGTATCTAGGCCTGAAGATATGGTAGAAGATGCGGTA
R167	54	F	Cm	65043	65096	Cm	65109	65162	0	9.66e-23	_	_	GATATGGTAGAAGATACGGTATCTAGGCCTGAAGATATGGTAGAAGATGCGGTA	GATATGGTAGAAGATACGGTATCTAGGCCTGAAGATATGGTAGAAGATGCGGTA
R171	54	F	Cm	65076	65129	Cm	65109	65162	-3	6.47e-17	_	_	GATATGGTAGAAGATGCGGTATCTAGGCCTGAGGATATGGTAGAAGATACGGTA	GATATGGTAGAAGATACGGTATCTAGGCCTGAAGATATGGTAGAAGATGCGGTA
R165	55	F	Cm	64086	64140	Cm	64473	64527	-2	3.23e-19	_	_	GAAGATATGATAGAAAATAAGATAAAAGATATGGTAGAAGATATAATAGAAGATA	GAAGATATTATAGAAAATAAGATAAAAGATATGGTAGAAGATATGATAGAAGATA
R166	55	F	Cm	64155	64209	Cm	64473	64527	-2	3.23e-19	_	_	GAAGATATGATAGAAAATAAGATAAAAGATATGGTAGAAGATATAATAGAAGATA	GAAGATATTATAGAAAATAAGATAAAAGATATGGTAGAAGATATGATAGAAGATA
R161	56	F	Cm	8149	8204	Cm	8271	8326	-3	4.52e-18	trnQ-UUG	_	CGGAAGGATTCGAACCTCCGAGTAACGGGACCAAAACCCGCTGCCTTACCACTTGG	CGGGAGGATTCGAACCTCCGAATAACGGGACCAAAACCCGCTGTCTTACCACTTGG
R164	56	F	Cm	65101	65156	Cm	65269	65324	-3	4.52e-18	_	accD	GGCCTGAGGATATGGTAGAAGATACGGTATCTAGGCCTGAAGATATGGTAGAAGAT	GGCATGAAGATATGGTAGAAGATGCGGTATCTAGGCCTGAAGATATGGTAGAAGAT
R158	57	F	Cm	63672	63728	Cm	64956	65012	-3	1.19e-18	_	_	GATATGGTAGAAGATACGGTATCTAGGCTCGAAGATATGGTATTTAGGCCTGAAGAT	GATATGGTAGAAGATACGGTATCTAGGCCTGAAGATATGGTATCTAGGCCTGAAGAT
R144	58	F	Cm	63187	63244	Cm	64690	64747	-3	3.14e-19	_	_	AAGATATGGTATCTAAGCCTGAAGATATGGTAGAAGATGAAGAAACGGTACAAGAAGA	AAGGTATGGTATCTAGGCCTGAAGATATGGTAGAAGATGAAGAAACGTTACAAGAAGA
R129	58	F	Cm	117785	117842	Cm	117839	117896	-3	3.14e-19	_	_	ATATAATAATAAAGCATCATATGATAATAAAGCATCATATGATAATAAAGCATTATAT	ATATGATAATAAAGCATCATATGATAATAAAGCATTATATGATAATAAAGCATCATAT
R130	58	F	Cm	117803	117860	Cm	117839	117896	0	3.77e-25	_	_	ATATGATAATAAAGCATCATATGATAATAAAGCATTATATGATAATAAAGCATCATAT	ATATGATAATAAAGCATCATATGATAATAAAGCATTATATGATAATAAAGCATCATAT
R131	58	F	Cm	117821	117878	Cm	117839	117896	-3	3.14e-19	_	_	ATATGATAATAAAGCATTATATGATAATAAAGCATCATATGATAATAAAGCATTATAT	ATATGATAATAAAGCATCATATGATAATAAAGCATTATATGATAATAAAGCATCATAT
R150	58	P	Cm	117785	117842	Cm	140921	140978	-3	3.14e-19	_	_	ATATAATAATAAAGCATCATATGATAATAAAGCATCATATGATAATAAAGCATTATAT	ATATGATGCTTTATTATCATATAATGCTTTATTATCATATGATGCTTTATTATCATAT
R148	58	P	Cm	117803	117860	Cm	140921	140978	0	3.77e-25	_	_	ATATGATAATAAAGCATCATATGATAATAAAGCATTATATGATAATAAAGCATCATAT	ATATGATGCTTTATTATCATATAATGCTTTATTATCATATGATGCTTTATTATCATAT
R149	58	P	Cm	117821	117878	Cm	140921	140978	-3	3.14e-19	_	_	ATATGATAATAAAGCATTATATGATAATAAAGCATCATATGATAATAAAGCATTATAT	ATATGATGCTTTATTATCATATAATGCTTTATTATCATATGATGCTTTATTATCATAT
R145	58	P	Cm	117839	117896	Cm	140975	141032	-3	3.14e-19	_	_	ATATGATAATAAAGCATCATATGATAATAAAGCATTATATGATAATAAAGCATCATAT	ATATAATGCTTTATTATCATATGATGCTTTATTATCATATGATGCTTTATTATTATAT
R117	59	F	Cm	5334	5392	Cm	5496	5554	0	9.43e-26	_	_	AAAGATATTTATCTTTATTTACAATCAATTATAATTGTAAAATACACTATTGTCAATAG	AAAGATATTTATCTTTATTTACAATCAATTATAATTGTAAAATACACTATTGTCAATAG
R118	59	F	Cm	63868	63926	Cm	64339	64397	-3	8.28e-20	_	_	AACTAGAAGATATGATATCTGGGTATATGGATAATAGAGTATCTGGGCATGAAGATATG	AACTAGAAGATAAGATATCTGGGTATATGGATAATAGAGTATCTAGGCCTGAAGATATG
R125	59	F	Cm	63962	64020	Cm	64292	64350	-3	8.28e-20	_	_	GTATGATGAAGATACGGTACAAGAAAAGCTGGCATCTATGTATAAAGAACTAGAAGATA	GTATGATGAAGATACGGTACAAGAAAAAATGGCATCTATGTATAAAAAACTAGAAGATA
R127	59	P	Cm	116896	116954	Cm	141892	141950	0	9.43e-26	_	rrn5	AGAATATGTTAAAAAGCTTAACACCTCTTAGAATATGTTAAAAAGCTTAACACCTCTTA	TAAGAGGTGTTAAGCTTTTTAACATATTCTAAGAGGTGTTAAGCTTTTTAACATATTCT
R116	61	F	Cm	140962	141022	Cm	140980	141040	-3	5.73e-21	_	_	ATGCTTTATTATCATATAATGCTTTATTATCATATGATGCTTTATTATCATATGATGCTTT	ATGCTTTATTATCATATGATGCTTTATTATCATATGATGCTTTATTATTATATGATGATTT
R113	64	F	Cm	4948	5011	Cm	5329	5392	-1	1.77e-26	_	_	GTCATAAAGATATTTATTTTTATTTACAATCAATTATAATTGTAAAATACACTATTGTCAATAG	GTCATAAAGATATTTATCTTTATTTACAATCAATTATAATTGTAAAATACACTATTGTCAATAG
R110	64	F	Cm	4953	5016	Cm	5496	5559	-1	1.77e-26	_	_	AAAGATATTTATTTTTATTTACAATCAATTATAATTGTAAAATACACTATTGTCAATAGCAATG	AAAGATATTTATCTTTATTTACAATCAATTATAATTGTAAAATACACTATTGTCAATAGCAATG
R115	64	F	Cm	64886	64949	Cm	65273	65336	-3	1.04e-22	_	accD	TGAAGATATGGTAGAAGATACGGTATCTAGGCCTGAAGATATGGTAGAAGATGCGGTATCTAGG	TGAAGATATGGTAGAAGATGCGGTATCTAGGCCTGAAGATATGGTAGAAGATATGGTATCTAGG
R114	64	F	Cm	65039	65102	Cm	65273	65336	-3	1.04e-22	_	accD	TGAAGATATGGTAGAAGATACGGTATCTAGGCCTGAAGATATGGTAGAAGATGCGGTATCTAGG	TGAAGATATGGTAGAAGATGCGGTATCTAGGCCTGAAGATATGGTAGAAGATATGGTATCTAGG
R107	65	F	Cm	63334	63398	Cm	64663	64727	-3	2.72e-23	_	_	ATATATTGGATCTTCTGGCATATAGGAAAGGTATGGTATCTAGGCCTGAAGATATGGTAGAAGAT	ATATATTGAATGCTCTGGCATATAGGAAAGGTATGGTATCTAGGCCTGAAGATATGGTAGAAGAT
R106	66	F	Cm	63703	63768	Cm	64690	64755	-3	7.11e-24	_	_	AAGATATGGTATTTAGGCCTGAAGATTTGGTAGAAGATGAAGAAACGTTACAAGAAGAGCTGGCAT	AAGGTATGGTATCTAGGCCTGAAGATATGGTAGAAGATGAAGAAACGTTACAAGAAGAGCTGGCAT
R104	66	F	Cm	64932	64997	Cm	64986	65051	-3	7.11e-24	_	_	GAAGATGCGGTATCTAGGCCTGAGGATATGGTAGAAGATACGGTATCTAGGCCTGAAGATATGGTA	GAAGATATGGTATCTAGGCCTGAAGATATGGTAGAAGATACGGTATCTAGGCCTGAAGATATGGTA
R99	68	F	Cm	63376	63443	Cm	65269	65336	-3	4.87e-25	_	accD	GGCCTGAAGATATGGTAGAAGATACGGTATCTAGGCCTGAAGATATGGTAGAAGATACGGTATCTAGG	GGCATGAAGATATGGTAGAAGATGCGGTATCTAGGCCTGAAGATATGGTAGAAGATATGGTATCTAGG
R97	68	F	Cm	64915	64982	Cm	65269	65336	-3	4.87e-25	_	accD	GGCCTGAAGATATGGTAGAAGATGCGGTATCTAGGCCTGAGGATATGGTAGAAGATACGGTATCTAGG	GGCATGAAGATATGGTAGAAGATGCGGTATCTAGGCCTGAAGATATGGTAGAAGATATGGTATCTAGG
R98	68	F	Cm	65002	65069	Cm	65269	65336	-3	4.87e-25	_	accD	GGCCTGAAGATATGGTAGAAGATACGGTATCTAGGCCTGAAGATATGGTAGAAGATACGGTATCTAGG	GGCATGAAGATATGGTAGAAGATGCGGTATCTAGGCCTGAAGATATGGTAGAAGATATGGTATCTAGG
R96	68	F	Cm	65068	65135	Cm	65269	65336	-3	4.87e-25	_	accD	GGCCTGAAGATATGGTAGAAGATGCGGTATCTAGGCCTGAGGATATGGTAGAAGATACGGTATCTAGG	GGCATGAAGATATGGTAGAAGATGCGGTATCTAGGCCTGAAGATATGGTAGAAGATATGGTATCTAGG
R86	71	F	Cm	63949	64019	Cm	65164	65234	-1	1.2e-30	_	_	AAGAAAAATCTCTGTATGATGAAGATACGGTACAAGAAAAGCTGGCATCTATGTATAAAGAACTAGAAGAT	AAGAAAAATCTCTGTATGATGAAGAAACGGTACAAGAAAAGCTGGCATCTATGTATAAAGAACTAGAAGAT
R89	71	P	Cm	117826	117896	Cm	140957	141027	-1	1.2e-30	_	_	ATAATAAAGCATTATATGATAATAAAGCATCATATGATAATAAAGCATTATATGATAATAAAGCATCATAT	ATATGATGCTTTATTATCATATAATGCTTTATTATCATATGATGCTTTATTATCATATGATGCTTTATTAT
R80	75	F	Cm	117781	117855	Cm	117799	117873	-3	4e-29	_	_	CATCATATAATAATAAAGCATCATATGATAATAAAGCATCATATGATAATAAAGCATTATATGATAATAAAGCAT	CATCATATGATAATAAAGCATCATATGATAATAAAGCATTATATGATAATAAAGCATCATATGATAATAAAGCAT
R82	75	P	Cm	117781	117855	Cm	140944	141018	-3	4e-29	_	_	CATCATATAATAATAAAGCATCATATGATAATAAAGCATCATATGATAATAAAGCATTATATGATAATAAAGCAT	ATGCTTTATTATCATATGATGCTTTATTATCATATAATGCTTTATTATCATATGATGCTTTATTATCATATGATG
R81	75	P	Cm	117799	117873	Cm	140962	141036	-3	4e-29	_	_	CATCATATGATAATAAAGCATCATATGATAATAAAGCATTATATGATAATAAAGCATCATATGATAATAAAGCAT	ATGCTTTATTATCATATAATGCTTTATTATCATATGATGCTTTATTATCATATGATGCTTTATTATTATATGATG
R76	77	F	Cm	63520	63596	Cm	63802	63878	-3	2.71e-30	_	_	CGGTACAAGAAAAATCTCTGTATGATGAAGAAACGGTACAAGAAAAGCTGGCATCTATGTATAAAGAACTAGAAGAT	CGGTACAAGAAAAATCTCTGTATGATGAAGATACGGTACAAGAAAAAATGGCATCTATGTATAAAGAACTAGAAGAT
R77	77	F	Cm	63802	63878	Cm	65158	65234	-3	2.71e-30	_	_	CGGTACAAGAAAAATCTCTGTATGATGAAGATACGGTACAAGAAAAAATGGCATCTATGTATAAAGAACTAGAAGAT	CGGTACAAGAAAAATCTCTGTATGATGAAGAAACGGTACAAGAAAAGCTGGCATCTATGTATAAAGAACTAGAAGAT
R75	77	F	Cm	64062	64138	Cm	64200	64276	-1	3.17e-34	_	_	ATAGAAGATACGGTATCTAGGCCTGAAGATATGATAGAAAATAAGATAAAAGATATGGTAGAAGATATAATAGAAGA	ATAGAAGATACGGTATCTAGGCCTGAAGATATGATAGAAAATAAGATAAAAGATATGGTAGAAGATATGATAGAAGA
R70	79	F	Cm	163797	163875	Cm	164067	164145	-1	2.03e-35	_	trnM-CAU	GGAATTGGGTTTATACGTTTATATTATGATAATATATTATCATAATATCTGTTAAGCATCCATGGCTGAATGGTTAAAG	GGAATTGGGTTTATACGTTTATATTATGATAATATATTATGATAATATCTGTTAAGCATCCATGGCTGAATGGTTAAAG
R69	80	F	Cm	63380	63459	Cm	63635	63714	-3	4.76e-32	_	_	TGAAGATATGGTAGAAGATACGGTATCTAGGCCTGAAGATATGGTAGAAGATACGGTATCTAGGCCTGAAGATATGGTAT	TGAAGATATGGTAGAAGATGCGGTATCTAGGCCTGAAGATATGGTAGAAGATACGGTATCTAGGCTCGAAGATATGGTAT
R67	80	F	Cm	63808	63887	Cm	63949	64028	-2	6.1e-34	_	_	AAGAAAAATCTCTGTATGATGAAGATACGGTACAAGAAAAAATGGCATCTATGTATAAAGAACTAGAAGATATGATATCT	AAGAAAAATCTCTGTATGATGAAGATACGGTACAAGAAAAGCTGGCATCTATGTATAAAGAACTAGAAGATATGATATCT
R66	81	F	Cm	41995	42075	Cm	44219	44299	-3	1.23e-32	psaB	psaA	AGTTAGTTCTATACATATGACCAGCGATCAGGAAAAGAATTGCAATAGCTAAATGATGATGAGCAATATCGGTCAGCCATA	AGTTGGTTCTATACATATGACCAGCGATCAGGAAAAGAATTGCAATAGCTAAATGATGGTGTGCAATATCGGTCAGCCATA
R62	81	F	Cm	63597	63677	Cm	64014	64094	-3	1.23e-32	_	_	GAAGATATGATATCTATGGATAATAGAGTATCTGGGCATGAAGATATGGTAGAAGATGCGGTATCTAGGCCTGAAGATATG	GAAGATATGATATCTATGGATAATAGAGTATCTGGGCTTGAAGATATGATAGAAGATACGGTATCTAGGCCTGAAGATATG
R63	81	F	Cm	64014	64094	Cm	65235	65315	-3	1.23e-32	_	accD	GAAGATATGATATCTATGGATAATAGAGTATCTGGGCTTGAAGATATGATAGAAGATACGGTATCTAGGCCTGAAGATATG	GAAGATATGATATCTATGGATAATAGAGTATCTGGGCATGAAGATATGGTAGAAGATGCGGTATCTAGGCCTGAAGATATG
R56	84	F	Cm	140926	141009	Cm	140944	141027	-3	2.15e-34	_	_	ATGCTTTATTATCATATAATGCTTTATTATCATATGATGCTTTATTATCATATAATGCTTTATTATCATATGATGCTTTATTAT	ATGCTTTATTATCATATGATGCTTTATTATCATATAATGCTTTATTATCATATGATGCTTTATTATCATATGATGCTTTATTAT
R59	84	P	Cm	117808	117891	Cm	140944	141027	-3	2.15e-34	_	_	ATAATAAAGCATCATATGATAATAAAGCATTATATGATAATAAAGCATCATATGATAATAAAGCATTATATGATAATAAAGCAT	ATGCTTTATTATCATATGATGCTTTATTATCATATAATGCTTTATTATCATATGATGCTTTATTATCATATGATGCTTTATTAT
R58	84	P	Cm	117813	117896	Cm	140957	141040	-3	2.15e-34	_	_	AAAGCATCATATGATAATAAAGCATTATATGATAATAAAGCATCATATGATAATAAAGCATTATATGATAATAAAGCATCATAT	ATATGATGCTTTATTATCATATAATGCTTTATTATCATATGATGCTTTATTATCATATGATGCTTTATTATTATATGATGATTT
R53	86	F	Cm	64053	64138	Cm	64191	64276	-2	1.72e-37	_	_	GAAGATATGATAGAAGATACGGTATCTAGGCCTGAAGATATGATAGAAAATAAGATAAAAGATATGGTAGAAGATATAATAGAAGA	GAAGATATAATAGAAGATACGGTATCTAGGCCTGAAGATATGATAGAAAATAAGATAAAAGATATGGTAGAAGATATGATAGAAGA
R50	87	F	Cm	94672	94758	Cm	94942	95028	-2	4.41e-38	trnM-CAU	_	CTTTAACCATTCAGCCATGGATGCTTAACAGATATTATCATAATATATTATCATAATATAAACGTATAAACCCAATTCCGATTCAAT	CTTTAACCATTCAGCCATGGATGCTTAACAGATATTATGATAATATATTATCATAATATAAACGTATAAACCCAATTCCAATTCAAT
R49	87	F	Cm	163789	163875	Cm	164059	164145	-2	4.41e-38	_	trnM-CAU	ATTGAATTGGAATTGGGTTTATACGTTTATATTATGATAATATATTATCATAATATCTGTTAAGCATCCATGGCTGAATGGTTAAAG	ATTGAATCGGAATTGGGTTTATACGTTTATATTATGATAATATATTATGATAATATCTGTTAAGCATCCATGGCTGAATGGTTAAAG
R52	87	P	Cm	94672	94758	Cm	163789	163875	-2	4.41e-38	trnM-CAU	_	CTTTAACCATTCAGCCATGGATGCTTAACAGATATTATCATAATATATTATCATAATATAAACGTATAAACCCAATTCCGATTCAAT	ATTGAATTGGAATTGGGTTTATACGTTTATATTATGATAATATATTATCATAATATCTGTTAAGCATCCATGGCTGAATGGTTAAAG
R51	87	P	Cm	94942	95028	Cm	164059	164145	-2	4.41e-38	_	trnM-CAU	CTTTAACCATTCAGCCATGGATGCTTAACAGATATTATGATAATATATTATCATAATATAAACGTATAAACCCAATTCCAATTCAAT	ATTGAATCGGAATTGGGTTTATACGTTTATATTATGATAATATATTATGATAATATCTGTTAAGCATCCATGGCTGAATGGTTAAAG
R48	88	F	Cm	136480	136567	Cm	136567	136654	-1	8.64e-41	ycf1	ycf1	TCGCTCTGAGATAAATTGTATGGATAATGACCCCCTCCCCTTAACCAGTTTTTCCATTCATTCATTCCAGACTTGTTTATTTTCTTAT	TCGCTCTGAGATAAATTGTATGGATAATGACCCCTTCCCCTTAACCAGTTTTTCCATTCATTCATTCCAGACTTGTTTATTTTCTTAT
R46	91	F	Cm	63434	63524	Cm	64853	64943	-1	1.4e-42	_	_	GGTATCTAGGCCTGAAGATATGGTATCTAGGCCCGAAGATATGGTAGAAGATACGGTATCTAGGCCTGAAGATATGGTAGAAGATGCGGTA	GGTATCTAGGCCTGAAGATATGGTATCTAGGCCTGAAGATATGGTAGAAGATACGGTATCTAGGCCTGAAGATATGGTAGAAGATGCGGTA
R44	91	F	Cm	64907	64997	Cm	64994	65084	-2	1.88e-40	_	_	GGTATCTAGGCCTGAAGATATGGTAGAAGATGCGGTATCTAGGCCTGAGGATATGGTAGAAGATACGGTATCTAGGCCTGAAGATATGGTA	GGTATCTAGGCCTGAAGATATGGTAGAAGATACGGTATCTAGGCCTGAAGATATGGTAGAAGATACGGTATCTAGGCCTGAAGATATGGTA
R42	94	F	Cm	63365	63458	Cm	64991	65084	0	7.99e-47	_	_	TATGGTATCTAGGCCTGAAGATATGGTAGAAGATACGGTATCTAGGCCTGAAGATATGGTAGAAGATACGGTATCTAGGCCTGAAGATATGGTA	TATGGTATCTAGGCCTGAAGATATGGTAGAAGATACGGTATCTAGGCCTGAAGATATGGTAGAAGATACGGTATCTAGGCCTGAAGATATGGTA
R41	95	F	Cm	63821	63915	Cm	64292	64386	-3	7.46e-41	_	_	GTATGATGAAGATACGGTACAAGAAAAAATGGCATCTATGTATAAAGAACTAGAAGATATGATATCTGGGTATATGGATAATAGAGTATCTGGGC	GTATGATGAAGATACGGTACAAGAAAAAATGGCATCTATGTATAAAAAACTAGAAGATAAGATATCTGGGTATATGGATAATAGAGTATCTAGGC
R39	99	F	Cm	64899	64997	Cm	64986	65084	-3	3.3e-43	_	_	GAAGATACGGTATCTAGGCCTGAAGATATGGTAGAAGATGCGGTATCTAGGCCTGAGGATATGGTAGAAGATACGGTATCTAGGCCTGAAGATATGGTA	GAAGATATGGTATCTAGGCCTGAAGATATGGTAGAAGATACGGTATCTAGGCCTGAAGATATGGTAGAAGATACGGTATCTAGGCCTGAAGATATGGTA
R38	100	F	Cm	8092	8191	Cm	8214	8313	-3	8.51e-44	trnQ-UUG	trnQ-UUG	ATTTTTCTGTTTTATGTGGGATACAATATGATCCCATCTTTCGTTTCTGGCGTGGGACGGAAGGATTCGAACCTCCGAGTAACGGGACCAAAACCCGCTG	ATTTTTCTGTTTTATGTGGGATACAATATGATCCCATCTTTCGTTTCTGGCGTGGGGCGGGAGGATTCGAACCTCCGAATAACGGGACCAAAACCCGCTG
R32	110	F	Cm	63415	63524	Cm	64834	64943	-3	1.08e-49	_	_	AAGATATGGTAGAAGATACGGTATCTAGGCCTGAAGATATGGTATCTAGGCCCGAAGATATGGTAGAAGATACGGTATCTAGGCCTGAAGATATGGTAGAAGATGCGGTA	AAGATATGATAGAAGATATGGTATCTAGGCCTGAAGATATGGTATCTAGGCCTGAAGATATGGTAGAAGATACGGTATCTAGGCCTGAAGATATGGTAGAAGATGCGGTA
R27	128	F	Cm	64843	64970	Cm	64963	65090	-3	2.49e-60	_	_	TAGAAGATATGGTATCTAGGCCTGAAGATATGGTATCTAGGCCTGAAGATATGGTAGAAGATACGGTATCTAGGCCTGAAGATATGGTAGAAGATGCGGTATCTAGGCCTGAGGATATGGTAGAAGAT	TAGAAGATACGGTATCTAGGCCTGAAGATATGGTATCTAGGCCTGAAGATATGGTAGAAGATACGGTATCTAGGCCTGAAGATATGGTAGAAGATACGGTATCTAGGCCTGAAGATATGGTAGAAGAT
R23	135	F	Cm	64853	64987	Cm	64973	65107	-3	1.79e-64	_	_	GGTATCTAGGCCTGAAGATATGGTATCTAGGCCTGAAGATATGGTAGAAGATACGGTATCTAGGCCTGAAGATATGGTAGAAGATGCGGTATCTAGGCCTGAGGATATGGTAGAAGATACGGTATCTAGGCCTGA	GGTATCTAGGCCTGAAGATATGGTATCTAGGCCTGAAGATATGGTAGAAGATACGGTATCTAGGCCTGAAGATATGGTAGAAGATACGGTATCTAGGCCTGAAGATATGGTAGAAGATGCGGTATCTAGGCCTGA
R19	138	P	Cm	94891	95028	Cm	163969	164106	-2	2.2e-68	_	_	ATAATATATTATCATAATATAAACGTATAAACCCAATTCCGATTCAATTAACTTTAACCATTCAGCCATGGATGCTTAACAGATATTATGATAATATATTATCATAATATAAACGTATAAACCCAATTCCAATTCAAT	ATTGAATCGGAATTGGGTTTATACGTTTATATTATGATAATATATTATGATAATATCTGTTAAGCATCCATGGCTGAATGGTTAAAGTTAATTGAATCGGAATTGGGTTTATACGTTTATATTATGATAATATATTAT
R11	177	P	Cm	94852	95028	Cm	163969	164145	-3	2.1e-89	_	trnM-CAU	CTTTAACCATTCAGCCATGGATGCTTAACAGATATTATGATAATATATTATCATAATATAAACGTATAAACCCAATTCCGATTCAATTAACTTTAACCATTCAGCCATGGATGCTTAACAGATATTATGATAATATATTATCATAATATAAACGTATAAACCCAATTCCAATTCAAT	ATTGAATCGGAATTGGGTTTATACGTTTATATTATGATAATATATTATGATAATATCTGTTAAGCATCCATGGCTGAATGGTTAAAGTTAATTGAATCGGAATTGGGTTTATACGTTTATATTATGATAATATATTATGATAATATCTGTTAAGCATCCATGGCTGAATGGTTAAAG
R4	267	P	Cm	94762	95028	Cm	163879	164145	-2	1.78e-145	_	trnM-CAU	CTTTAACCATTCAGCCATGGATGCTTAACAGATATTATCATAATATATTATCATAATATAAACGTATAAACCCAATTCCGATTCAATTAACTTTAACCATTCAGCCATGGATGCTTAACAGATATTATGATAATATATTATCATAATATAAACGTATAAACCCAATTCCGATTCAATTAACTTTAACCATTCAGCCATGGATGCTTAACAGATATTATGATAATATATTATCATAATATAAACGTATAAACCCAATTCCAATTCAAT	ATTGAATCGGAATTGGGTTTATACGTTTATATTATGATAATATATTATCATAATATCTGTTAAGCATCCATGGCTGAATGGTTAAAGTTAATTGAATCGGAATTGGGTTTATACGTTTATATTATGATAATATATTATGATAATATCTGTTAAGCATCCATGGCTGAATGGTTAAAGTTAATTGAATCGGAATTGGGTTTATACGTTTATATTATGATAATATATTATGATAATATCTGTTAAGCATCCATGGCTGAATGGTTAAAG
R1	27074	P	Cm	91911	118984	Cm	139833	166906	0	0	rpl22;ycf1	ycf1	AGCGAAAATTTGTACTTCTTTACCCGAACTCGAATTCTTTATCATAAGGTTATCCTATCCCCCACCAATGGATGATAAACAAAACACTTGTTTGACTTTCATTTTTTTTTTATATAGAATTATTTGATAATTAACTTAACTAATAAGTTAACGATTAACGACGAGATTTATTATCGTTTCTTTTCTCGTTTCTTGCGAGATTTATTATCGTTTCTTTTCTCGTTTCTTGCATGACCCACAAAAGTCAGAGTAGGCACGAATTCTCCCAATTTGTGACCTACCATATAATCTGTTATATAAATAGGTAAATGTTCCTTTCCATTATGAATAGCGATTGTATGGCCAACCATTGTGGGTATAATGGTAGATGCCCGAGACCAAGTTACTATTATTTCTTTC…	AAGCCAGAAAAAAGTCTTTTCATTTTTCTCTTCTTTTTCTTTATACCTATCAATATAATCATCTTCGTAAACGTAAACTGGGCTTTCTTCTTTATAGCATGTGTCTTTAAAGTGGAATTCATTTTCCTTTCCATTCACTCGGATCTCTTCCGTTTCATCTATTTTTATTTTGTCCGGATCCTCCTTTTCTTCCGAATAAAGGGAAGCTTCGGTGGACCCCTCTTGTTCCTGTTTAGTCTCCTTCCTTTCGGAAGTTGTTTCTACATCGCTTTCTTCCTCACTCTCTTCCCCTTCTTCCGTTTCTTCCGTTTCTTTCAGTTTCTTAGTGAAAATAGGCGATGGCATTCTGCCTAAATAGTAGACACAGGTGATAAATAAGAGAATACGAAAGATTCTATA…
	Sample name	Species name	Forward	Palindromic	Reverse	Complement	Total	Sample name	Species name	30-34	35-39	40-44	≥ 45
	H31-YN	Hedychium bijiangense	35	37	19	3	94	H31-YN	Hedychium bijiangense	64	10	8	12
	H22-1	Hedychium brevicaule	38	34	18	4	94	H22-1	Hedychium brevicaule	67	6	5	16
	H8-BN	Hedychium chrysoleucum	26	33	10	2	71	H8-BN	Hedychium chrysoleucum	49	4	6	12
	H3-1	Hedychium coccineum ‘Red’	26	36	11	5	78	H3-1	Hedychium coccineum ‘Red’	54	6	7	11
	H33-1	Hedychium flavescens Guangxi	27	31	8	4	70	H33-1	Hedychium flavescens Guangxi	47	6	6	11
	H6-BN	Hedychium flavescens Yunnan	28	31	8	4	71	H6-BN	Hedychium flavescens Yunnan	47	6	6	12
	H30	Hedychium flavum	27	42	16	4	89	H30	Hedychium flavum	57	8	7	17
	H27-GX	Hedychium kwangsiense	37	33	17	7	94	H27-GX	Hedychium kwangsiense	64	8	6	16
	H29-YN	Hedychium menghaiense	26	32	10	3	71	H29-YN	Hedychium menghaiense	48	5	6	12
	H10-BN	Hedychium puerense	28	33	15	4	80	H10-BN	Hedychium puerense	55	8	6	11
	H23-2	Hedychium sp.1	37	32	17	6	92	H23-2	Hedychium sp.1	62	8	6	16
	H22-2	Hedychium sp.2	33	33	12	6	84	H22-2	Hedychium sp.2	55	8	6	15
	H32-1	Hedychium tienlinense	28	33	12	4	77	H32-1	Hedychium tienlinense	51	8	6	12
	H20-GX	Hedychium villosum var. albifihamentum	36	33	19	2	90	H20-GX	Hedychium villosum var. albifihamentum	65	6	5	14
	H24	Hedychium villosum Guangxi	39	38	20	4	101	H24	Hedychium villosum Guangxi	74	8	5	14
	H7-BN	Hedychium villosum var. tenuiflorum	40	41	21	9	111	H7-BN	Hedychium villosum var. tenuiflorum	64	12	17	18
	H19	Hedychium viridibracteatum	27	33	13	3	76	H19	Hedychium viridibracteatum	50	7	8	11
	H25-1	Hedychium yunnanense	36	33	16	1	86	H25-1	Hedychium yunnanense	55	8	8	15
	Cm	Calathea makoyana	306	70	7	1	384	Cm	Calathea makoyana	141	71	48	124
	K6	Cornukaempferia aurantiflora	19	35	15	7	76	K6	Cornukaempferia aurantiflora	57	8	1	10
	K4	Kaempferia parviflora	22	23	3	3	51	K4	Kaempferia parviflora	32	5	2	12
	Strs	Stromanthe sanguinea	28	33	11	2	74	Strs	Stromanthe sanguinea	33	14	2	25

## Sheet: H3-1.Long_Repeat
ID	Length	Type	Seq_A_id	Repeat_A_start	Repeat_A_end	Seq_B_id	Repeat_B_start	Repeat_B_end	Hamming_Distance	E-value	Gene_A	Gene_B	Repeat_A_seq	Repeat_B_seq
R1	29779	P	H3-1	88488	118266	H3-1	134072	163850	0	0	ycf1	ycf1	AATGTAATTTTTTTTTGCGTATAGCATACATATTTATTTATATTGTATAACATATTTAGATATTTAGATTGTATATATGTATATTAAATACAAATACATAAGTATATAAGTATATAAAGTATAAGAAATGAACTTAACGACGAGATTTATTATCGTTTCTTGCATGTCTCGTAAAAGACAGAGTAGGTGCAAATTCTCCCAATTTGTGACCCACCATACGATCCGTTATATAAATAGGTAAATGTTCCTTTCCATTATGAATAGCGATTGTATGGCCAATCATTGTGGGTATAATGGTAGATGCCCGAGACCAAGTTACTATTATTTCTTTTTCTTCCCTCGTGTTGAGTTTTTCAATTTTTGCCGATAAATGATTAGCTACAAAAGGGTTTTTTTTTA…	TTTTTTAATTTTTCTTTTTGATTCGGCCATAAATACACTGTATAGAGATTTTCTTTTTTGTAATGAATTGATCGGTCTTTTTCTTTTTTATATGAAGAAAATTTCATTGATTCTTTATTGTGAATCGTACAATTTTGATTGATTTTTTTTCGCCATTTTTTCGCTACTAATACTAATCGAGACCATTTGCTCTGAGATAAATTGTATGCATAATTACCCTTTAACCAGTTTTTCCATTCATTCATTCCAGGCTTCTTTATTTTCTTATACTTATACCTTGATTTGGAGTTAAATATTCCTCGGGTTATAGAATAATACTTTATCTTGTCCTTAATAAAAGGATGGGTACCGCGATATTGAAGTACAGATCTAAAGTGATGGTTGTTAAGTAATTGGGTT…
R2	79	P	H3-1	30959	31037	H3-1	30959	31037	-3	1.76e-31	_	_	TAGACTCCTCTCCATTCCATTTTTTATGCTTAAGACATCTCATGTCTTAAGCATAAAAAATGGAATGGAGAGGAGTCTA	TAGACTCCTCTCCATTCCATTTTTTATGCTTAAGACATCTCATGTCTTAAGCATAAAAAATGGAATGGAGAGGAGTCTA
R3	57	P	H3-1	125963	126019	H3-1	125976	126032	-3	1.15e-18	_	_	TAATATATATATCATATATATATATTATAATGTATATACATTATAATATATATATAT	ATATATATATATTATAATGTATATACATTATAATATATATATATAATTCATATATTA
R4	53	F	H3-1	41599	41651	H3-1	43823	43875	-3	2.35e-16	psaB	psaA	GTTCTATACATATGACCTGCAATCAGGAAAAGAATTGCGATAGCTAAATGATG	GTTCTATACATATGACCTGCGATCAGGAAAAGAATAGCAATAGCTAAATGATG
R5	52	P	H3-1	31587	31638	H3-1	31587	31638	0	1.49e-21	_	_	TAGATAGTATGGTAGAAAGAATTATATATAATTCTTTCTACCATACTATCTA	TAGATAGTATGGTAGAAAGAATTATATATAATTCTTTCTACCATACTATCTA
R6	52	P	H3-1	11	62	H3-1	11	62	0	1.49e-21	_	_	AAATAACAATACCCCATATCTCGCTTAAGCGAGATATGGGGTATTGTTATTT	AAATAACAATACCCCATATCTCGCTTAAGCGAGATATGGGGTATTGTTATTT
R7	46	F	H3-1	91188	91233	H3-1	91238	91283	-1	8.42e-16	trnM-CAU	_	GGATGCTTAACTTAACACATCATATATTGTAAATAAACAAATTCCA	GGATGCTTAACTTAACACATCATATATCGTAAATAAACAAATTCCA
R8	46	F	H3-1	161055	161100	H3-1	161105	161150	-1	8.42e-16	_	trnM-CAU	TGGAATTTGTTTATTTACGATATATGATGTGTTAAGTTAAGCATCC	TGGAATTTGTTTATTTACAATATATGATGTGTTAAGTTAAGCATCC
R9	46	P	H3-1	91238	91283	H3-1	161105	161150	-1	8.42e-16	_	trnM-CAU	GGATGCTTAACTTAACACATCATATATCGTAAATAAACAAATTCCA	TGGAATTTGTTTATTTACAATATATGATGTGTTAAGTTAAGCATCC
R10	46	P	H3-1	91188	91233	H3-1	161055	161100	-1	8.42e-16	trnM-CAU	_	GGATGCTTAACTTAACACATCATATATTGTAAATAAACAAATTCCA	TGGAATTTGTTTATTTACGATATATGATGTGTTAAGTTAAGCATCC
R11	46	P	H3-1	20117	20162	H3-1	20117	20162	-2	5.68e-14	rpoC2	rpoC2	AATACCCTGTTTTGGTATTTCAATCGAAATACCAAAACAGGGTATT	AATACCCTGTTTTGGTATTTCAATCGAAATACCAAAACAGGGTATT
R12	44	P	H3-1	127463	127506	H3-1	127463	127506	0	9.76e-17	_	_	ATAATTAGTTATCTATTATATATATATAATAGATAACTAATTAT	ATAATTAGTTATCTATTATATATATATAATAGATAACTAATTAT
R13	42	P	H3-1	82252	82293	H3-1	82252	82293	-2	1.21e-11	_	_	TATCTAAGGAATAGTGACTTTGAAGTCACTATTCCTTAGATA	TATCTAAGGAATAGTGACTTTGAAGTCACTATTCCTTAGATA
R14	41	F	H3-1	93836	93876	H3-1	93860	93900	-1	7.68e-13	ycf2	ycf2	TTTGTCTAAGTCACTTCGTTTCTTTTTGTCCAAGTCACTTC	TTTGTCCAAGTCACTTCGTTTCTTTTTGTCCAAGTCACTTC
R15	41	F	H3-1	158438	158478	H3-1	158462	158502	-1	7.68e-13	ycf2	ycf2	GAAGTGACTTGGACAAAAAGAAACGAAGTGACTTGGACAAA	GAAGTGACTTGGACAAAAAGAAACGAAGTGACTTAGACAAA
R16	41	P	H3-1	93860	93900	H3-1	158462	158502	-1	7.68e-13	ycf2	ycf2	TTTGTCCAAGTCACTTCGTTTCTTTTTGTCCAAGTCACTTC	GAAGTGACTTGGACAAAAAGAAACGAAGTGACTTAGACAAA
R17	41	P	H3-1	93836	93876	H3-1	158438	158478	-1	7.68e-13	ycf2	ycf2	TTTGTCTAAGTCACTTCGTTTCTTTTTGTCCAAGTCACTTC	GAAGTGACTTGGACAAAAAGAAACGAAGTGACTTGGACAAA
R18	40	F	H3-1	41635	41674	H3-1	43859	43898	-3	6.66e-09	psaB	psaA	GCGATAGCTAAATGATGATGAGCAATATCGGTCAGCCATA	GCAATAGCTAAATGATGGTGTGCAATATCGGTCAGCCATA
R19	39	P	H3-1	132221	132259	H3-1	132221	132259	-3	2.47e-08	_	_	TTCTATCCAAATCCAATTGAAAATTGGATTTGGATAGAA	TTCTATCCAAATCCAATTGAAAATTGGATTTGGATAGAA
R20	39	C	H3-1	126129	126167	H3-1	14734	14772	-3	2.47e-08	_	_	TATTTAATTTTATTTATATTATATTATATATATATAATT	ATAAATAAAAATTAATATAATAAAATATATATATATTAA
R21	36	F	H3-1	33145	33180	H3-1	33174	33209	-3	1.23e-06	_	_	ACACATAGATATGGACTATACTGAAAGTAACACAGA	ACACAGAGATATGGACTATAGTCAAAGTAACACAGA
R22	36	F	H3-1	4848	4883	H3-1	4868	4903	-3	1.23e-06	_	_	CTTTTTTTCTTTATTTTGGTCTTTTTTTCTTTATTT	CTTTTTTTCTTTATTTTGGTCTTTTTTCTTTTAATT
R23	35	F	H3-1	41620	41654	H3-1	43844	43878	-3	4.52e-06	psaB	psaA	ATCAGGAAAAGAATTGCGATAGCTAAATGATGATG	ATCAGGAAAAGAATAGCAATAGCTAAATGATGGTG
R24	35	R	H3-1	5559	5593	H3-1	5563	5597	-3	4.52e-06	_	_	TTTCTTTTTATTGAAAAAAAAAAAAAGTTTTTTTT	TTTTTATTGAAAAAAAAAAAAAGTTTTTTTTTTTT
R25	34	F	H3-1	114425	114458	H3-1	137880	137913	-2	5.17e-07	ycf1	ycf1	AATTTATTATCTTTATGCATGAAGATAATAAATT	AATTTATTATCTTCATGCATAAAGATAATAAATT
R26	34	F	H3-1	14883	14916	H3-1	63285	63318	-3	1.65e-05	_	_	TTATTTATTTATAATTATTTATTTCATTTTATTA	TTTTTTATTTATAATTATTTATTTAATTTTAATA
R27	34	P	H3-1	137880	137913	H3-1	137880	137913	-2	5.17e-07	ycf1	ycf1	AATTTATTATCTTCATGCATAAAGATAATAAATT	AATTTATTATCTTCATGCATAAAGATAATAAATT
R28	34	P	H3-1	114425	114458	H3-1	114425	114458	-2	5.17e-07	ycf1	ycf1	AATTTATTATCTTTATGCATGAAGATAATAAATT	AATTTATTATCTTTATGCATGAAGATAATAAATT
R29	32	F	H3-1	72243	72274	H3-1	72264	72295	-3	0.000219	rps18	rps18	CAATCTTTTCGTAAATCCAAGCAATCTTTTCG	CAATCTTTTCGCAAATCCAAACGATCTTTTCG
R30	32	P	H3-1	120910	120941	H3-1	120910	120941	-2	7.31e-06	_	_	TCATATATATGATATATATATAATATATATGA	TCATATATATGATATATATATAATATATATGA
R31	32	P	H3-1	54250	54281	H3-1	54250	54281	-2	7.31e-06	_	_	TAATATATATATATATATATTTATATATATTA	TAATATATATATATATATATTTATATATATTA
R32	32	P	H3-1	39696	39727	H3-1	39738	39769	0	1.64e-09	_	_	TGGAATACACCTCTTTACCATTCTGTACAAAT	ATTTGTACAGAATGGTAAAGAGGTGTATTCCA
R33	32	P	H3-1	39481	39512	H3-1	39481	39512	0	1.64e-09	_	_	TATAGAACTACTACTATAGTAGTAGTTCTATA	TATAGAACTACTACTATAGTAGTAGTTCTATA
R34	32	P	H3-1	35562	35593	H3-1	35628	35659	0	1.64e-09	_	_	TAGTCCTTATAGCTTATCTTAATACTTACTTT	AAAGTAAGTATTAAGATAAGCTATAAGGACTA
R35	32	P	H3-1	5971	6002	H3-1	5971	6002	-2	7.31e-06	_	_	ATGAAATATATTTAACCTTAAATATATTTCAT	ATGAAATATATTTAACCTTAAATATATTTCAT
R36	31	R	H3-1	15323	15353	H3-1	15326	15356	-3	0.000795	_	_	TATAATAAATAAATAATAAATAAATAAATAA	AATAAATAAATAATAAATAAATAAATAAAAT
R37	31	F	H3-1	123438	123468	H3-1	123468	123498	0	6.55e-09	_	_	ACCTATATTTATATATAAATATATAGTGAAA	ACCTATATTTATATATAAATATATAGTGAAA
R38	31	F	H3-1	85193	85223	H3-1	85217	85247	-3	0.000795	_	_	CTATTTTAGATGTTCTGATATATCCTATTTT	CTATTTTAGATGTTCTGATATATCATAGTCT
R39	31	P	H3-1	67797	67827	H3-1	67852	67882	-2	2.74e-05	_	_	TATAAGAGTAAGAACTCAACGGGACCTTACC	GGTAAGGTCCCGTTGAGTTCTTACTCTTTCA
R40	31	P	H3-1	63306	63336	H3-1	63306	63336	-3	0.000795	_	_	TTTAATTTTAATATATTAAATTAAAATTAAA	TTTAATTTTAATATATTAAATTAAAATTAAA
R41	31	P	H3-1	15101	15131	H3-1	54253	54283	-3	0.000795	_	_	AATAATATATATATATATAAATAAATATATA	TATATATATATATATATTTATATATATTATT
R42	31	P	H3-1	50698	50728	H3-1	50698	50728	-3	0.000795	_	_	TAGTTTGATAAACCTTAGTTTTATCAAACTA	TAGTTTGATAAACCTTAGTTTTATCAAACTA
R43	31	P	H3-1	8641	8671	H3-1	48100	48130	-3	0.000795	trnS-GCU	trnS-GGA	AGCGGAGAAAGAGGGATTCGAACCCTCGGTA	TACCGAGGGTTCGAATCCCTCTCTTTCCGTT
R44	31	P	H3-1	8857	8887	H3-1	14757	14787	-3	0.000795	_	_	TATTACTATTACATATATACATATATATATT	AATATATATATATTAATATGTAATAGTAATA
R45	31	C	H3-1	133714	133744	H3-1	15019	15049	-3	0.000795	ycf1	_	TTTTATTTTTATATTAATATTTATTTTTTTA	AAAATAAAATAATAATTATAAATAAAATAAT
R46	31	C	H3-1	54255	54285	H3-1	15105	15135	-3	0.000795	_	_	TATATATATATATATTTATATATATTATTAT	ATATATATATATATAAATAAATATATAAATA
R47	30	R	H3-1	6490	6519	H3-1	6482	6511	-3	0.00287	_	_	ATAAAAAAAAAAAAAAAAAAAATATTATTA	ATTATTAAATAAAAAAAAAAAAAAAAAAAA
R48	30	R	H3-1	6481	6510	H3-1	6488	6517	-3	0.00287	_	_	TATTATTAAATAAAAAAAAAAAAAAAAAAA	AAATAAAAAAAAAAAAAAAAAAAATATTAT
R49	30	F	H3-1	14708	14737	H3-1	14724	14753	-1	2.36e-06	_	_	AATAATTAATATAAATAATAATTAATATAA	AATAATTAATATAAATAAAAATTAATATAA
R50	30	R	H3-1	15068	15097	H3-1	15074	15103	-3	0.00287	_	_	AAAAATATAAGAATTAAGGAATTAAGAATA	ATAAGAATTAAGGAATTAAGAATAATAAAT
R51	30	F	H3-1	161074	161103	H3-1	161124	161153	-3	0.00287	_	trnM-CAU	ATATATGATGTGTTAAGTTAAGCATCCCAA	ATATATGATGTGTTAAGTTAAGCATCCATG
R52	30	R	H3-1	31536	31565	H3-1	31536	31565	-2	0.000103	_	_	ATATGATAATATATACTATATAATAGTATA	ATATGATAATATATACTATATAATAGTATA
R53	30	R	H3-1	6480	6509	H3-1	6492	6521	-3	0.00287	_	_	ATATTATTAAATAAAAAAAAAAAAAAAAAA	AAAAAAAAAAAAAAAAAAAATATTATTAAA
R54	30	R	H3-1	14867	14896	H3-1	14867	14896	-2	0.000103	_	_	AAAATTTATTTATTAATTATTTATTTATAA	AAAATTTATTTATTAATTATTTATTTATAA
R55	30	F	H3-1	158408	158437	H3-1	158429	158458	-3	0.00287	ycf2	ycf2	AGAAAAGGGGAAGTGACTTGGACAAAAAGA	ACAAAAAGAGAAGTGACTTGGACAAAAAGA
R56	30	F	H3-1	10193	10222	H3-1	39341	39370	-3	0.00287	trnG-UCC	trnG-GCC	AACGATGCGGGTTCGATTCCCGCTACCCGC	GAAGATGCGGGTTCGATTCCCGCTATCCGC
R57	30	F	H3-1	63427	63456	H3-1	63451	63480	-2	0.000103	_	_	TAAATATTATAGTTTCTATCTAATTAAATA	TAAATATTATAGTTTCTATCTAATCATATA
R58	30	F	H3-1	72233	72262	H3-1	72254	72283	-2	0.000103	rps18	rps18	TAAATCCAAACAATCTTTTCGTAAATCCAA	TAAATCCAAGCAATCTTTTCGCAAATCCAA
R59	30	F	H3-1	13672	13701	H3-1	13694	13723	-3	0.00287	_	_	TTTTTTTACATTTTCAAAAATTTTCTAATA	TTCTAATACATTTTCAAAAATTTTCTAATA
R60	30	F	H3-1	69254	69283	H3-1	69280	69309	-1	2.36e-06	_	_	TATAATGTAATAATATATAATGTAATTATA	TATAATGTAATAATATATAATGTAATTGTA
R61	30	F	H3-1	49699	49728	H3-1	49721	49750	-3	0.00287	_	_	ATTATAGAACTAACTATATCTAACTATAGA	ACTATAGAACTAACTATATCTAACGATATA
R62	30	F	H3-1	125999	126028	H3-1	126143	126172	-3	0.00287	_	_	TACATTATAATATATATATATAATTCATAT	TATATTATATTATATATATATAATTTATAT
R63	30	R	H3-1	54250	54279	H3-1	54253	54282	-3	0.00287	_	_	TAATATATATATATATATATTTATATATAT	TATATATATATATATATTTATATATATTAT
R64	30	R	H3-1	133713	133742	H3-1	63285	63314	-3	0.00287	ycf1	_	TTTTTATTTTTATATTAATATTTATTTTTT	TTTTTTATTTATAATTATTTATTTAATTTT
R65	30	F	H3-1	8855	8884	H3-1	8882	8911	-3	0.00287	_	_	ACTATTACTATTACATATATACATATATAT	TATATTAATATTACATATATACATATATAT
R66	30	R	H3-1	126169	126198	H3-1	126170	126199	-3	0.00287	_	_	ATATTATATATATTATATTATTTATATTAT	TATTATATATATTATATTATTTATATTATT
R67	30	F	H3-1	93878	93907	H3-1	93899	93928	-3	0.00287	ycf2	ycf2	TTTCTTTTTGTCCAAGTCACTTCTCTTTTT	TCTCTTTTTGTCCAAGTCACTTCCCCTTTT
R68	30	P	H3-1	93899	93928	H3-1	158431	158460	-3	0.00287	ycf2	ycf2	TCTCTTTTTGTCCAAGTCACTTCCCCTTTT	AAAAAGAGAAGTGACTTGGACAAAAAGAAA
R69	30	P	H3-1	93878	93907	H3-1	158410	158439	-3	0.00287	ycf2	ycf2	TTTCTTTTTGTCCAAGTCACTTCTCTTTTT	AAAAGGGGAAGTGACTTGGACAAAAAGAGA
R70	30	P	H3-1	123510	123539	H3-1	123544	123573	-3	0.00287	_	_	GTGCAAGTTTTTTTAGAACCCTTTGAACCA	TGGTTCAAAGGGTTCTAAAAAAACTCGAAA
R71	30	P	H3-1	122983	123012	H3-1	122983	123012	-2	0.000103	ccsA	ccsA	AAAAGAAGTGTTTTTATAAACACTTCTTTT	AAAAGAAGTGTTTTTATAAACACTTCTTTT
R72	30	P	H3-1	31526	31555	H3-1	63361	63390	-3	0.00287	_	_	AAAATAATGAATATGATAATATATACTATA	TATATTATATATTATAATATTCATTATTAT
R73	30	P	H3-1	35258	35287	H3-1	35262	35291	-2	0.000103	_	_	AAGTATATTTAAAAATATATTTTTAAATAT	ATATTTAAAAATATATTTTTAAATATCTTT
R74	30	P	H3-1	5570	5599	H3-1	5572	5601	-3	0.00287	_	_	TGAAAAAAAAAAAAAGTTTTTTTTTTTTTT	AAAAAAAAAAAAAGTTTTTTTTTTTTTTTA
R75	30	P	H3-1	5569	5598	H3-1	5572	5601	-3	0.00287	_	_	TTGAAAAAAAAAAAAAGTTTTTTTTTTTTT	AAAAAAAAAAAAAGTTTTTTTTTTTTTTTA
R76	30	P	H3-1	3965	3994	H3-1	3967	3996	-3	0.00287	_	_	AAAATAAAATAATAAATCTATTATTTTATT	AATAAAATAATAAATCTATTATTTTATTAT
R77	30	C	H3-1	54250	54279	H3-1	15104	15133	-3	0.00287	_	_	TAATATATATATATATATATTTATATATAT	AATATATATATATATAAATAAATATATAAA
R78	30	C	H3-1	54253	54282	H3-1	54252	54281	-3	0.00287	_	_	TATATATATATATATATTTATATATATTAT	ATATATATATATATATATTTATATATATTA

## Sheet: H6-BN.Long_Repeat
ID	Length	Type	Seq_A_id	Repeat_A_start	Repeat_A_end	Seq_B_id	Repeat_B_start	Repeat_B_end	Hamming_Distance	E-value	Gene_A	Gene_B	Repeat_A_seq	Repeat_B_seq
R1	29778	P	H6-BN	88592	118369	H6-BN	134174	163951	0	0	ycf1	ycf1	ATGTAATTTTTTTTTGCGTATAGCATACATATTTATTTATATTGTATAACATATTTAGATATTTAGATTGTATATATGTATATTAAATACAAATACATAAGTATATAAGTATATAAAGTATAAGAAATGAACTTAACGACGAGATTTATTATCGTTTCTTGCATGTCTCGTAAAAGACAGAGTAGGTGCAAATTCTCCCAATTTGTGACCCACCATACGATCCGTTATATAAATAGGTAAATGTTCCTTTCCATTATGAATAGCGATTGTATGGCCAATCATTGTGGGTATAATGGTAGATGCCCGAGACCAAGTTACTATTATTTCTTTTTCTTCCCTCGTGTTGAGTTTTTCAATTTTTGCCGATAAATGATTAGCTACAAAAGGGTTTTTTTTTAG…	TTTTTTAATTTTTCTTTTTGATTCGGCCATAAATACACTGTATAGAGATTTTCTTTTTTGTAATGAATTGATCGGTCTTTTTCTTTTTTATATGAAGAAAATTTCATTGATTCTTTATTGTGAATCGTACAATTTTGATTGATTTTTTTTCGCCATTTTTTCGCTACTAATACTAATCGAGACCATTTGCTCTGAGATAAATTGTATGCATAATTACCCTTTAACCAGTTTTTCCATTCATTCATTCCAGGCTTCTTTATTTTCTTATACTTATACCTTGATTTGGAGTTAAATATTCCTCGGGTTATAGAATAATACTTTATCTTGTCCTTAATAAAAGGATGGGTACCGCGATATTGAAGTACAGATCTAAAGTGATGGTTGTTAAGTAATTGGGTT…
R2	79	P	H6-BN	30966	31044	H6-BN	30966	31044	-3	1.77e-31	_	_	TAGACTCCTCTCCATTCCATTTTTTATGCTTAAGACATCTCATGTCTTAAGCATAAAAAATGGAATGGAGAGGAGTCTA	TAGACTCCTCTCCATTCCATTTTTTATGCTTAAGACATCTCATGTCTTAAGCATAAAAAATGGAATGGAGAGGAGTCTA
R3	53	F	H6-BN	41655	41707	H6-BN	43879	43931	-3	2.36e-16	psaB	psaA	GTTCTATACATATGACCTGCAATCAGGAAAAGAATTGCGATAGCTAAATGATG	GTTCTATACATATGACCTGCGATCAGGAAAAGAATAGCAATAGCTAAATGATG
R4	52	P	H6-BN	31594	31645	H6-BN	31594	31645	0	1.49e-21	_	_	TAGATAGTATGGTAGAAAGAATTATATATAATTCTTTCTACCATACTATCTA	TAGATAGTATGGTAGAAAGAATTATATATAATTCTTTCTACCATACTATCTA
R5	52	P	H6-BN	12	63	H6-BN	12	63	0	1.49e-21	_	_	AAATAACAATACCCCATATCTCGCTTAAGCGAGATATGGGGTATTGTTATTT	AAATAACAATACCCCATATCTCGCTTAAGCGAGATATGGGGTATTGTTATTT
R6	48	F	H6-BN	34744	34791	H6-BN	34792	34839	0	3.82e-19	_	_	TATTAATTCATTATTATTAGTTACTATAAGTATAAATAGTAACTAATA	TATTAATTCATTATTATTAGTTACTATAAGTATAAATAGTAACTAATA
R7	47	F	H6-BN	126091	126137	H6-BN	126133	126179	0	1.53e-18	_	_	TTATAGTTTCTTAGTTATTATATATACTATATATTTTACATGTTATA	TTATAGTTTCTTAGTTATTATATATACTATATATTTTACATGTTATA
R8	46	F	H6-BN	91291	91336	H6-BN	91341	91386	-1	8.43e-16	trnM-CAU	_	GGATGCTTAACTTAACACATCATATATTGTAAATAAACAAATTCCA	GGATGCTTAACTTAACACATCATATATCGTAAATAAACAAATTCCA
R9	46	F	H6-BN	161157	161202	H6-BN	161207	161252	-1	8.43e-16	_	trnM-CAU	TGGAATTTGTTTATTTACGATATATGATGTGTTAAGTTAAGCATCC	TGGAATTTGTTTATTTACAATATATGATGTGTTAAGTTAAGCATCC
R10	46	P	H6-BN	91341	91386	H6-BN	161207	161252	-1	8.43e-16	_	trnM-CAU	GGATGCTTAACTTAACACATCATATATCGTAAATAAACAAATTCCA	TGGAATTTGTTTATTTACAATATATGATGTGTTAAGTTAAGCATCC
R11	46	P	H6-BN	91291	91336	H6-BN	161157	161202	-1	8.43e-16	trnM-CAU	_	GGATGCTTAACTTAACACATCATATATTGTAAATAAACAAATTCCA	TGGAATTTGTTTATTTACGATATATGATGTGTTAAGTTAAGCATCC
R12	46	P	H6-BN	20124	20169	H6-BN	20124	20169	-2	5.69e-14	rpoC2	rpoC2	AATACCCTGTTTTGGTATTTCAATCGAAATACCAAAACAGGGTATT	AATACCCTGTTTTGGTATTTCAATCGAAATACCAAAACAGGGTATT
R13	44	P	H6-BN	127564	127607	H6-BN	127564	127607	0	9.77e-17	_	_	ATAATTAGTTATCTATTATATATATATAATAGATAACTAATTAT	ATAATTAGTTATCTATTATATATATATAATAGATAACTAATTAT
R14	41	F	H6-BN	93939	93979	H6-BN	93963	94003	-1	7.69e-13	ycf2	ycf2	TTTGTCTAAGTCACTTCGTTTCTTTTTGTCCAAGTCACTTC	TTTGTCCAAGTCACTTCGTTTCTTTTTGTCCAAGTCACTTC
R15	41	F	H6-BN	158540	158580	H6-BN	158564	158604	-1	7.69e-13	ycf2	ycf2	GAAGTGACTTGGACAAAAAGAAACGAAGTGACTTGGACAAA	GAAGTGACTTGGACAAAAAGAAACGAAGTGACTTAGACAAA
R16	41	P	H6-BN	93963	94003	H6-BN	158564	158604	-1	7.69e-13	ycf2	ycf2	TTTGTCCAAGTCACTTCGTTTCTTTTTGTCCAAGTCACTTC	GAAGTGACTTGGACAAAAAGAAACGAAGTGACTTAGACAAA
R17	41	P	H6-BN	93939	93979	H6-BN	158540	158580	-1	7.69e-13	ycf2	ycf2	TTTGTCTAAGTCACTTCGTTTCTTTTTGTCCAAGTCACTTC	GAAGTGACTTGGACAAAAAGAAACGAAGTGACTTGGACAAA
R18	40	F	H6-BN	41691	41730	H6-BN	43915	43954	-3	6.67e-09	psaB	psaA	GCGATAGCTAAATGATGATGAGCAATATCGGTCAGCCATA	GCAATAGCTAAATGATGGTGTGCAATATCGGTCAGCCATA
R19	39	P	H6-BN	132323	132361	H6-BN	132323	132361	-3	2.47e-08	_	_	TTCTATCCAAATCCAATTGAAAATTGGATTTGGATAGAA	TTCTATCCAAATCCAATTGAAAATTGGATTTGGATAGAA
R20	39	C	H6-BN	126230	126268	H6-BN	14728	14766	-3	2.47e-08	_	_	TATTTAATTTTATTTATATTATATTATATATATATAATT	ATAAATAAAAATTAATATAATAAAATATATATATATTAA
R21	37	F	H6-BN	69448	69484	H6-BN	69470	69506	-3	3.36e-07	_	_	AATATATTATGTAATGTAATATAAAATAGTATGTAAT	AAAATAGTATGTAATGTAATATAAAATAGTATATAAT
R22	36	F	H6-BN	33152	33187	H6-BN	33181	33216	-3	1.23e-06	_	_	ACACATAGATATGGACTATACTGAAAGTAACACAGA	ACACAGAGATATGGACTATAGTCAAAGTAACACAGA
R23	36	F	H6-BN	4849	4884	H6-BN	4869	4904	-3	1.23e-06	_	_	CTTTTTTTCTTTATTTTGGTCTTTTTTTCTTTATTT	CTTTTTTTCTTTATTTTGGTCTTTTTTCTTTTAATT
R24	35	F	H6-BN	41676	41710	H6-BN	43900	43934	-3	4.53e-06	psaB	psaA	ATCAGGAAAAGAATTGCGATAGCTAAATGATGATG	ATCAGGAAAAGAATAGCAATAGCTAAATGATGGTG
R25	34	F	H6-BN	114528	114561	H6-BN	137982	138015	-2	5.17e-07	ycf1	ycf1	AATTTATTATCTTTATGCATGAAGATAATAAATT	AATTTATTATCTTCATGCATAAAGATAATAAATT
R26	34	F	H6-BN	14877	14910	H6-BN	63348	63381	-3	1.66e-05	_	_	TTATTTATTTATAATTATTTATTTCATTTTATTA	TTTTTTATTTATAATTATTTATTTAATTTTAATA
R27	34	P	H6-BN	137982	138015	H6-BN	137982	138015	-2	5.17e-07	ycf1	ycf1	AATTTATTATCTTCATGCATAAAGATAATAAATT	AATTTATTATCTTCATGCATAAAGATAATAAATT
R28	34	P	H6-BN	114528	114561	H6-BN	114528	114561	-2	5.17e-07	ycf1	ycf1	AATTTATTATCTTTATGCATGAAGATAATAAATT	AATTTATTATCTTTATGCATGAAGATAATAAATT
R29	33	R	H6-BN	5560	5592	H6-BN	5564	5596	-3	6.04e-05	_	_	TTTCTTTTTATTGAAAAAAAAAAAGTTTTTTTT	TTTTTATTGAAAAAAAAAAAGTTTTTTTTTTTT
R30	32	F	H6-BN	72350	72381	H6-BN	72371	72402	-3	0.00022	rps18	rps18	CAATCTTTTCGTAAATCCAAGCAATCTTTTCG	CAATCTTTTCGCAAATCCAAACGATCTTTTCG
R31	32	P	H6-BN	121013	121044	H6-BN	121013	121044	-2	7.32e-06	_	_	TCATATATATGATATATATATAATATATATGA	TCATATATATGATATATATATAATATATATGA
R32	32	P	H6-BN	54309	54340	H6-BN	54309	54340	-2	7.32e-06	_	_	TAATATATATATATATATATTTATATATATTA	TAATATATATATATATATATTTATATATATTA
R33	32	P	H6-BN	39752	39783	H6-BN	39794	39825	0	1.64e-09	_	_	TGGAATACACCTCTTTACCATTCTGTACAAAT	ATTTGTACAGAATGGTAAAGAGGTGTATTCCA
R34	32	P	H6-BN	39536	39567	H6-BN	39536	39567	0	1.64e-09	_	_	TATAGAACTACTACTATAGTAGTAGTTCTATA	TATAGAACTACTACTATAGTAGTAGTTCTATA
R35	32	P	H6-BN	35617	35648	H6-BN	35683	35714	0	1.64e-09	_	_	TAGTCCTTATAGCTTATCTTAATACTTACTTT	AAAGTAAGTATTAAGATAAGCTATAAGGACTA
R36	32	P	H6-BN	5970	6001	H6-BN	5970	6001	-2	7.32e-06	_	_	ATGAAATATATTTAACCTTAAATATATTTCAT	ATGAAATATATTTAACCTTAAATATATTTCAT
R37	32	C	H6-BN	54312	54343	H6-BN	54311	54342	-3	0.00022	_	_	TATATATATATATATATTTATATATATTATAT	ATATATATATATATATATTTATATATATTATA
R38	31	R	H6-BN	15330	15360	H6-BN	15333	15363	-3	0.000796	_	_	TATAATAAATAAATAATAAATAAATAAATAA	AATAAATAAATAATAAATAAATAAATAAAAT
R39	31	F	H6-BN	123542	123572	H6-BN	123572	123602	0	6.56e-09	_	_	ACCTATATTTATATATAAATATATAGTGAAA	ACCTATATTTATATATAAATATATAGTGAAA
R40	31	F	H6-BN	85296	85326	H6-BN	85320	85350	-3	0.000796	_	_	CTATTTTAGATGTTCTGATATATCCTATTTT	CTATTTTAGATGTTCTGATATATCATAGTCT
R41	31	P	H6-BN	67881	67911	H6-BN	67936	67966	-2	2.74e-05	_	_	TATAAGAGTAAGAACTCAACGGGACCTTACC	GGTAAGGTCCCGTTGAGTTCTTACTCTTTCA
R42	31	P	H6-BN	63369	63399	H6-BN	63369	63399	-3	0.000796	_	_	TTTAATTTTAATATATTAAATTAAAATTAAA	TTTAATTTTAATATATTAAATTAAAATTAAA
R43	31	P	H6-BN	50756	50786	H6-BN	50756	50786	-3	0.000796	_	_	TAGTTTGATAAACCTTAGTTTTATCAAACTA	TAGTTTGATAAACCTTAGTTTTATCAAACTA
R44	31	P	H6-BN	8635	8665	H6-BN	48156	48186	-3	0.000796	trnS-GCU	trnS-GGA	AGCGGAGAAAGAGGGATTCGAACCCTCGGTA	TACCGAGGGTTCGAATCCCTCTCTTTCCGTT
R45	31	P	H6-BN	8851	8881	H6-BN	14751	14781	-3	0.000796	_	_	TATTACTATTACATATATACATATATATATT	AATATATATATATTAATATGTAATAGTAATA
R46	31	C	H6-BN	133816	133846	H6-BN	15013	15043	-3	0.000796	ycf1	_	TTTTATTTTTATATTAATATTTATTTTTTTA	AAAATAAAATAATAATTATAAATAAAATAAT
R47	30	F	H6-BN	14702	14731	H6-BN	14718	14747	-1	2.36e-06	_	_	AATAATTAATATAAATAATAATTAATATAA	AATAATTAATATAAATAAAAATTAATATAA
R48	30	R	H6-BN	15062	15091	H6-BN	15068	15097	-3	0.00288	_	_	AAAAATATAAGAATTAAGGAATTAAGAATA	ATAAGAATTAAGGAATTAAGAATAATAAAT
R49	30	F	H6-BN	161176	161205	H6-BN	161226	161255	-3	0.00288	_	trnM-CAU	ATATATGATGTGTTAAGTTAAGCATCCCAA	ATATATGATGTGTTAAGTTAAGCATCCATG
R50	30	R	H6-BN	31543	31572	H6-BN	31543	31572	-2	0.000103	_	_	ATATGATAATATATACTATATAATAGTATA	ATATGATAATATATACTATATAATAGTATA
R51	30	R	H6-BN	14861	14890	H6-BN	14861	14890	-2	0.000103	_	_	AAAATTTATTTATTAATTATTTATTTATAA	AAAATTTATTTATTAATTATTTATTTATAA
R52	30	F	H6-BN	158510	158539	H6-BN	158531	158560	-3	0.00288	ycf2	ycf2	AGAAAAGGGGAAGTGACTTGGACAAAAAGA	ACAAAAAGAGAAGTGACTTGGACAAAAAGA
R53	30	F	H6-BN	10187	10216	H6-BN	39396	39425	-3	0.00288	trnG-UCC	trnG-GCC	AACGATGCGGGTTCGATTCCCGCTACCCGC	GAAGATGCGGGTTCGATTCCCGCTATCCGC
R54	30	F	H6-BN	63511	63540	H6-BN	63535	63564	-2	0.000103	_	_	TAAATATTATAGTTTCTATCTAATTAAATA	TAAATATTATAGTTTCTATCTAATCATATA
R55	30	F	H6-BN	72340	72369	H6-BN	72361	72390	-2	0.000103	rps18	rps18	TAAATCCAAACAATCTTTTCGTAAATCCAA	TAAATCCAAGCAATCTTTTCGCAAATCCAA
R56	30	F	H6-BN	13666	13695	H6-BN	13688	13717	-3	0.00288	_	_	TTTTTTTACATTTTCAAAAATTTTCTAATA	TTCTAATACATTTTCAAAAATTTTCTAATA
R57	30	F	H6-BN	69338	69367	H6-BN	69364	69393	-1	2.36e-06	_	_	TATAATGTAATAATATATAATGTAATTATA	TATAATGTAATAATATATAATGTAATTGTA
R58	30	F	H6-BN	49755	49784	H6-BN	49777	49806	-3	0.00288	_	_	ATTATAGAACTAACTATATCTAACTATAGA	ACTATAGAACTAACTATATCTAACGATATA
R59	30	R	H6-BN	54309	54338	H6-BN	54312	54341	-3	0.00288	_	_	TAATATATATATATATATATTTATATATAT	TATATATATATATATATTTATATATATTAT
R60	30	R	H6-BN	133815	133844	H6-BN	63348	63377	-3	0.00288	ycf1	_	TTTTTATTTTTATATTAATATTTATTTTTT	TTTTTTATTTATAATTATTTATTTAATTTT
R61	30	F	H6-BN	8849	8878	H6-BN	8876	8905	-3	0.00288	_	_	ACTATTACTATTACATATATACATATATAT	TATATTAATATTACATATATACATATATAT
R62	30	R	H6-BN	126270	126299	H6-BN	126271	126300	-3	0.00288	_	_	ATATTATATATATTATATTATTTATATTAT	TATTATATATATTATATTATTTATATTATT
R63	30	F	H6-BN	93981	94010	H6-BN	94002	94031	-3	0.00288	ycf2	ycf2	TTTCTTTTTGTCCAAGTCACTTCTCTTTTT	TCTCTTTTTGTCCAAGTCACTTCCCCTTTT
R64	30	P	H6-BN	94002	94031	H6-BN	158533	158562	-3	0.00288	ycf2	ycf2	TCTCTTTTTGTCCAAGTCACTTCCCCTTTT	AAAAAGAGAAGTGACTTGGACAAAAAGAAA
R65	30	P	H6-BN	93981	94010	H6-BN	158512	158541	-3	0.00288	ycf2	ycf2	TTTCTTTTTGTCCAAGTCACTTCTCTTTTT	AAAAGGGGAAGTGACTTGGACAAAAAGAGA
R66	30	P	H6-BN	123087	123116	H6-BN	123087	123116	-2	0.000103	ccsA	ccsA	AAAAGAAGTGTTTTTATAAACACTTCTTTT	AAAAGAAGTGTTTTTATAAACACTTCTTTT
R67	30	P	H6-BN	82355	82384	H6-BN	82367	82396	-3	0.00288	_	_	TATCTAAGGAACAGTGACTTTGAAGTCACT	AGTGACTTTGAAGTCACTATTCCTTAGATA
R68	30	P	H6-BN	15096	15125	H6-BN	54312	54341	-3	0.00288	_	_	ATAATATATATATATATAAATAAATATATA	TATATATATATATATATTTATATATATTAT
R69	30	P	H6-BN	35313	35342	H6-BN	35317	35346	-2	0.000103	_	_	AAGTATATTTAAAAATATATTTTTAAATAT	ATATTTAAAAATATATTTTTAAATATCTTT
R70	30	P	H6-BN	3966	3995	H6-BN	3968	3997	-3	0.00288	_	_	AAAATAAAATAATAAATCTATTATTTTATT	AATAAAATAATAAATCTATTATTTTATTAT
R71	30	C	H6-BN	54309	54338	H6-BN	15098	15127	-3	0.00288	_	_	TAATATATATATATATATATTTATATATAT	AATATATATATATATAAATAAATATATAAA

## Sheet: H7-BN.Long_Repeat
ID	Length	Type	Seq_A_id	Repeat_A_start	Repeat_A_end	Seq_B_id	Repeat_B_start	Repeat_B_end	Hamming_Distance	E-value	Gene_A	Gene_B	Repeat_A_seq	Repeat_B_seq
R1	29771	P	H7-BN	88140	117910	H7-BN	133589	163359	0	0	ycf1	ycf1	ATGTAATTTTTTTTTGCGTATAGCATACATATTTATTTATATTGTATAACATATTTAGATATTTAGATTGTATATATGTATATTAAATACAAATACATAAGTATATAAGTATATAAAGTATAAGAAATGAACTTAACGACGAGATTTATTATCGTTTCTTGCATGTCTCGTAAAAGACAGAGTAGGTGCAAATTCTCCCAATTTGTGACCCACCATACGATCCGTTATATAAATAGGTAAATGTTCCTTTCCATTATGAATAGCGATTGTATGGCCAATCATTGTGGGTATAATGGTAGATGCCCGAGACCAAGTTACTATTATTTCTTTTTCTTTCCTCGTGTTGAGTTTTTCAATTTTTGCCGATAAATGATTAGCTACAAAAGGGTTTTTTTTTAG…	TTTTTTAATTTTTCTTTTTGATTCGGCCATAAATACACTGTATAGAGATTTTCTTTTTTGTAATGAATTGATCGGTCTTTTTCTTTTTTATATGAAGAAAATTTCATTGATTCTTTATTGTGAATCGTACAATTTTGATTGATTTTTTTTCGCCATTTTTTCGCTACTAATACTAATCGAGACCATTTGCTCTGAGATAAATTGTATGCATAATTACCCTTTAACCAGTTTTTCCATTCATTCATTCCAGGCTTCTTTATTTTCTTATACTTATACCTTGATTTGGAGTTAAATATTCCTCGGGTTATAGAATAATACTTTATCTTGTCCTTAATAAAAGGATGGGTACCGCGATATTGAAGTACAGATCTAAAGTGATGGTTGTTAAGTAATTGGGTT…
R2	88	F	H7-BN	17	104	H7-BN	39	126	0	3.13e-43	_	_	ACAAAATAACAATACCCCATATACAAAATAACAATACCCCATATACAAAATAACAATACCCCATATACAAAATAACAATACCCCATAT	ACAAAATAACAATACCCCATATACAAAATAACAATACCCCATATACAAAATAACAATACCCCATATACAAAATAACAATACCCCATAT
R3	79	P	H7-BN	31114	31192	H7-BN	31114	31192	-3	1.75e-31	_	_	TAGACTCCTCTCCATTCCATTTTTTATGCTTAAGACATCTCATGTCTTAAGCATAAAAAATGGAATGGAGAGGAGTCTA	TAGACTCCTCTCCATTCCATTTTTTATGCTTAAGACATCTCATGTCTTAAGCATAAAAAATGGAATGGAGAGGAGTCTA
R4	66	F	H7-BN	17	82	H7-BN	61	126	0	5.51e-30	_	_	ACAAAATAACAATACCCCATATACAAAATAACAATACCCCATATACAAAATAACAATACCCCATAT	ACAAAATAACAATACCCCATATACAAAATAACAATACCCCATATACAAAATAACAATACCCCATAT
R5	59	F	H7-BN	60616	60674	H7-BN	60673	60731	-1	1.6e-23	_	_	ATATATAAGATAAGATCTAAATAAAATATATAATATAAAATAAGATCTAAATAAAAGAT	ATATATAAGATAAGATCTAAATAAAATATATAATATAAGATAAGATCTAAATAAAAGAT
R6	56	P	H7-BN	8994	9049	H7-BN	8994	9049	-2	8.01e-20	_	_	ATTATTATATTATAATATTATAATATTATTATATTATAATATTATAATATAATAAT	ATTATTATATTATAATATTATAATATTATTATATTATAATATTATAATATAATAAT
R7	53	F	H7-BN	41726	41778	H7-BN	43950	44002	-3	2.34e-16	psaB	psaA	GTTCTATACATATGACCTGCAATCAGGAAAAGAATTGCGATAGCTAAATGATG	GTTCTATACATATGACCTGCGATCAGGAAAAGAATAGCAATAGCTAAATGATG
R8	52	P	H7-BN	108	159	H7-BN	108	159	0	1.48e-21	_	_	AAATAACAATACCCCATATCTCGCTTAAGCGAGATATGGGGTATTGTTATTT	AAATAACAATACCCCATATCTCGCTTAAGCGAGATATGGGGTATTGTTATTT
R9	48	F	H7-BN	120723	120770	H7-BN	120747	120794	0	3.79e-19	_	_	AATAAATATAAATATGGATAATGGAATAAATATAAATATGGATAATGG	AATAAATATAAATATGGATAATGGAATAAATATAAATATGGATAATGG
R10	47	R	H7-BN	9000	9046	H7-BN	8985	9031	-3	6.64e-13	_	_	ATATTATAATATTATAATATTATTATATTATAATATTATAATATAAT	TAATATAATATTATTATATTATAATATTATAATATTATTATATTATA
R11	47	C	H7-BN	8997	9043	H7-BN	8985	9031	-3	6.64e-13	_	_	ATTATATTATAATATTATAATATTATTATATTATAATATTATAATAT	TAATATAATATTATTATATTATAATATTATAATATTATTATATTATA
R12	46	F	H7-BN	90841	90886	H7-BN	90891	90936	-1	8.37e-16	trnM-CAU	_	GGATGCTTAACTTAACACATCATATATTGTAAATAAACAAATTCCA	GGATGCTTAACTTAACACATCATATATCGTAAATAAACAAATTCCA
R13	46	F	H7-BN	160563	160608	H7-BN	160613	160658	-1	8.37e-16	_	trnM-CAU	TGGAATTTGTTTATTTACGATATATGATGTGTTAAGTTAAGCATCC	TGGAATTTGTTTATTTACAATATATGATGTGTTAAGTTAAGCATCC
R14	46	P	H7-BN	90891	90936	H7-BN	160613	160658	-1	8.37e-16	_	trnM-CAU	GGATGCTTAACTTAACACATCATATATCGTAAATAAACAAATTCCA	TGGAATTTGTTTATTTACAATATATGATGTGTTAAGTTAAGCATCC
R15	46	P	H7-BN	90841	90886	H7-BN	160563	160608	-1	8.37e-16	trnM-CAU	_	GGATGCTTAACTTAACACATCATATATTGTAAATAAACAAATTCCA	TGGAATTTGTTTATTTACGATATATGATGTGTTAAGTTAAGCATCC
R16	46	P	H7-BN	126987	127032	H7-BN	126987	127032	0	6.06e-18	_	_	ATAATTAGTTATCTATTATATATATATATAATAGATAACTAATTAT	ATAATTAGTTATCTATTATATATATATATAATAGATAACTAATTAT
R17	46	P	H7-BN	31744	31789	H7-BN	31744	31789	0	6.06e-18	_	_	ATAGTATGGTAGAAAGAATTATATATAATTCTTTCTACCATACTAT	ATAGTATGGTAGAAAGAATTATATATAATTCTTTCTACCATACTAT
R18	46	P	H7-BN	20240	20285	H7-BN	20240	20285	-2	5.65e-14	rpoC2	rpoC2	AATACCCTGTTTTGGTATTTCAATCGAAATACCAAAACAGGGTATT	AATACCCTGTTTTGGTATTTCAATCGAAATACCAAAACAGGGTATT
R19	44	F	H7-BN	17	60	H7-BN	83	126	0	9.7e-17	_	_	ACAAAATAACAATACCCCATATACAAAATAACAATACCCCATAT	ACAAAATAACAATACCCCATATACAAAATAACAATACCCCATAT
R20	44	R	H7-BN	8996	9039	H7-BN	9000	9043	-3	3.47e-11	_	_	TATTATATTATAATATTATAATATTATTATATTATAATATTATA	ATATTATAATATTATAATATTATTATATTATAATATTATAATAT
R21	44	F	H7-BN	8992	9035	H7-BN	9000	9043	-3	3.47e-11	_	_	ATATTATTATATTATAATATTATAATATTATTATATTATAATAT	ATATTATAATATTATAATATTATTATATTATAATATTATAATAT
R22	44	R	H7-BN	9000	9043	H7-BN	9004	9047	-3	3.47e-11	_	_	ATATTATAATATTATAATATTATTATATTATAATATTATAATAT	TATAATATTATAATATTATTATATTATAATATTATAATATAATA
R23	44	P	H7-BN	8992	9035	H7-BN	9000	9043	-3	3.47e-11	_	_	ATATTATTATATTATAATATTATAATATTATTATATTATAATAT	ATATTATAATATTATAATATTATTATATTATAATATTATAATAT
R24	43	F	H7-BN	8980	9022	H7-BN	9004	9046	-3	1.29e-10	_	_	TATATTAATATAATATTATTATATTATAATATTATAATATTAT	TATAATATTATAATATTATTATATTATAATATTATAATATAAT
R25	42	F	H7-BN	9000	9041	H7-BN	9008	9049	-3	4.81e-10	_	_	ATATTATAATATTATAATATTATTATATTATAATATTATAAT	ATATTATAATATTATTATATTATAATATTATAATATAATAAT
R26	42	P	H7-BN	9002	9043	H7-BN	9008	9049	-3	4.81e-10	_	_	ATTATAATATTATAATATTATTATATTATAATATTATAATAT	ATATTATAATATTATTATATTATAATATTATAATATAATAAT
R27	41	F	H7-BN	93489	93529	H7-BN	93513	93553	-1	7.64e-13	ycf2	ycf2	TTTGTCTAAGTCACTTCGTTTCTTTTTGTCCAAGTCACTTC	TTTGTCCAAGTCACTTCGTTTCTTTTTGTCCAAGTCACTTC
R28	41	F	H7-BN	157946	157986	H7-BN	157970	158010	-1	7.64e-13	ycf2	ycf2	GAAGTGACTTGGACAAAAAGAAACGAAGTGACTTGGACAAA	GAAGTGACTTGGACAAAAAGAAACGAAGTGACTTAGACAAA
R29	41	R	H7-BN	9009	9049	H7-BN	8982	9022	-3	1.79e-09	_	_	TATTATAATATTATTATATTATAATATTATAATATAATAAT	TATTAATATAATATTATTATATTATAATATTATAATATTAT
R30	41	P	H7-BN	93513	93553	H7-BN	157970	158010	-1	7.64e-13	ycf2	ycf2	TTTGTCCAAGTCACTTCGTTTCTTTTTGTCCAAGTCACTTC	GAAGTGACTTGGACAAAAAGAAACGAAGTGACTTAGACAAA
R31	41	P	H7-BN	93489	93529	H7-BN	157946	157986	-1	7.64e-13	ycf2	ycf2	TTTGTCTAAGTCACTTCGTTTCTTTTTGTCCAAGTCACTTC	GAAGTGACTTGGACAAAAAGAAACGAAGTGACTTGGACAAA
R32	40	F	H7-BN	41762	41801	H7-BN	43986	44025	-3	6.62e-09	psaB	psaA	GCGATAGCTAAATGATGATGAGCAATATCGGTCAGCCATA	GCAATAGCTAAATGATGGTGTGCAATATCGGTCAGCCATA
R33	40	R	H7-BN	8988	9027	H7-BN	8980	9019	-3	6.62e-09	_	_	TATAATATTATTATATTATAATATTATAATATTATTATAT	TATATTAATATAATATTATTATATTATAATATTATAATAT
R34	40	F	H7-BN	8988	9027	H7-BN	9004	9043	-3	6.62e-09	_	_	TATAATATTATTATATTATAATATTATAATATTATTATAT	TATAATATTATAATATTATTATATTATAATATTATAATAT
R35	40	P	H7-BN	8988	9027	H7-BN	9000	9039	-3	6.62e-09	_	_	TATAATATTATTATATTATAATATTATAATATTATTATAT	ATATTATAATATTATAATATTATTATATTATAATATTATA
R36	39	P	H7-BN	131743	131781	H7-BN	131743	131781	-3	2.45e-08	_	_	TTCTATCCAAATCCAATTGAAAATTGGATTTGGATAGAA	TTCTATCCAAATCCAATTGAAAATTGGATTTGGATAGAA
R37	38	R	H7-BN	9006	9043	H7-BN	9012	9049	-3	9.05e-08	_	_	TAATATTATAATATTATTATATTATAATATTATAATAT	TATAATATTATTATATTATAATATTATAATATAATAAT
R38	38	R	H7-BN	8985	9022	H7-BN	9001	9038	-3	9.05e-08	_	_	TAATATAATATTATTATATTATAATATTATAATATTAT	TATTATAATATTATAATATTATTATATTATAATATTAT
R39	38	C	H7-BN	9005	9042	H7-BN	8985	9022	-3	9.05e-08	_	_	ATAATATTATAATATTATTATATTATAATATTATAATA	TAATATAATATTATTATATTATAATATTATAATATTAT
R40	38	C	H7-BN	9012	9049	H7-BN	9000	9037	-3	9.05e-08	_	_	TATAATATTATTATATTATAATATTATAATATAATAAT	ATATTATAATATTATAATATTATTATATTATAATATTA
R41	36	F	H7-BN	33306	33341	H7-BN	33335	33370	-3	1.23e-06	_	_	ACACATAGATATGGACTATACTGAAAGTAACACAGA	ACACAGAGATATGGACTATAGTCAAAGTAACACAGA
R42	36	F	H7-BN	4945	4980	H7-BN	4965	5000	-3	1.23e-06	_	_	CTTTTTTTCTTTATTTTGGTCTTTTTTTCTTTATTT	CTTTTTTTCTTTATTTTGGTCTTTTTTCTTTTAATT
R43	36	P	H7-BN	35723	35758	H7-BN	35794	35829	0	6.36e-12	_	_	TAGTCCTTATAGCTTATCTTAATACTTACTTTTATA	TATAAAAGTAAGTATTAAGATAAGCTATAAGGACTA
R44	35	R	H7-BN	8988	9022	H7-BN	8993	9027	-3	4.49e-06	_	_	TATAATATTATTATATTATAATATTATAATATTAT	TATTATTATATTATAATATTATAATATTATTATAT
R45	35	F	H7-BN	41747	41781	H7-BN	43971	44005	-3	4.49e-06	psaB	psaA	ATCAGGAAAAGAATTGCGATAGCTAAATGATGATG	ATCAGGAAAAGAATAGCAATAGCTAAATGATGGTG
R46	35	P	H7-BN	8985	9019	H7-BN	9000	9034	-3	4.49e-06	_	_	TAATATAATATTATTATATTATAATATTATAATAT	ATATTATAATATTATAATATTATTATATTATAATA
R47	35	C	H7-BN	8992	9026	H7-BN	8988	9022	-3	4.49e-06	_	_	ATATTATTATATTATAATATTATAATATTATTATA	TATAATATTATTATATTATAATATTATAATATTAT
R48	34	F	H7-BN	114069	114102	H7-BN	137397	137430	-2	5.14e-07	ycf1	ycf1	AATTTATTATCTTTATGCATGAAGATAATAAATT	AATTTATTATCTTCATGCATAAAGATAATAAATT
R49	34	F	H7-BN	9000	9033	H7-BN	9016	9049	-3	1.64e-05	_	_	ATATTATAATATTATAATATTATTATATTATAAT	ATATTATTATATTATAATATTATAATATAATAAT
R50	34	F	H7-BN	125687	125720	H7-BN	125699	125732	-3	1.64e-05	_	_	TATATATTATATTATTTATATTATTATTTATATT	TATTTATATTATTATTTATATTATTATTTATATT
R51	34	F	H7-BN	15015	15048	H7-BN	62969	63002	-3	1.64e-05	_	_	TTATTTATTTATAATTATTTATTTCATTTTATTA	TTTTTTATTTATAATTATTTATTTAATTTTAATA
R52	34	P	H7-BN	137397	137430	H7-BN	137397	137430	-2	5.14e-07	ycf1	ycf1	AATTTATTATCTTCATGCATAAAGATAATAAATT	AATTTATTATCTTCATGCATAAAGATAATAAATT
R53	34	P	H7-BN	114069	114102	H7-BN	114069	114102	-2	5.14e-07	ycf1	ycf1	AATTTATTATCTTTATGCATGAAGATAATAAATT	AATTTATTATCTTTATGCATGAAGATAATAAATT
R54	34	P	H7-BN	9010	9043	H7-BN	9016	9049	-3	1.64e-05	_	_	ATTATAATATTATTATATTATAATATTATAATAT	ATATTATTATATTATAATATTATAATATAATAAT
R55	34	P	H7-BN	8989	9022	H7-BN	8989	9022	-2	5.14e-07	_	_	ATAATATTATTATATTATAATATTATAATATTAT	ATAATATTATTATATTATAATATTATAATATTAT
R56	34	C	H7-BN	9016	9049	H7-BN	8980	9013	-3	1.64e-05	_	_	ATATTATTATATTATAATATTATAATATAATAAT	TATATTAATATAATATTATTATATTATAATATTA
R57	34	C	H7-BN	9016	9049	H7-BN	8988	9021	-3	1.64e-05	_	_	ATATTATTATATTATAATATTATAATATAATAAT	TATAATATTATTATATTATAATATTATAATATTA
R58	33	R	H7-BN	9017	9049	H7-BN	8990	9022	-3	5.99e-05	_	_	TATTATTATATTATAATATTATAATATAATAAT	TAATATTATTATATTATAATATTATAATATTAT
R59	33	R	H7-BN	28843	28875	H7-BN	28843	28875	0	4.07e-10	_	_	TATATAATATAATATATATATAATATAATATAT	TATATAATATAATATATATATAATATAATATAT
R60	32	F	H7-BN	71931	71962	H7-BN	71952	71983	-3	0.000218	rps18	rps18	CAATCTTTTCGTAAATCCAAGCAATCTTTTCG	CAATCTTTTCGCAAATCCAAACGATCTTTTCG
R61	32	P	H7-BN	39823	39854	H7-BN	39865	39896	0	1.63e-09	_	_	TGGAATACACCTCTTTACCATTCTGTACAAAT	ATTTGTACAGAATGGTAAAGAGGTGTATTCCA
R62	32	P	H7-BN	39609	39640	H7-BN	39609	39640	0	1.63e-09	_	_	TATAGAACTACTACTATAGTAGTAGTTCTATA	TATAGAACTACTACTATAGTAGTAGTTCTATA
R63	32	P	H7-BN	9018	9049	H7-BN	9018	9049	0	1.63e-09	_	_	ATTATTATATTATAATATTATAATATAATAAT	ATTATTATATTATAATATTATAATATAATAAT
R64	32	P	H7-BN	6064	6095	H7-BN	6064	6095	-2	7.27e-06	_	_	ATGAAATATATTTAACCTTAAATATATTTCAT	ATGAAATATATTTAACCTTAAATATATTTCAT
R65	31	R	H7-BN	15450	15480	H7-BN	15453	15483	-3	0.00079	_	_	TATAATAAATAAATAATAAATAAATAAATAA	AATAAATAAATAATAAATAAATAAATAAAAT
R66	31	F	H7-BN	68826	68856	H7-BN	68847	68877	-2	2.72e-05	_	_	ACAATTCTTTTTGTTGATTATAAAATTCTTT	AAAATTCTTTTTGTTGATTATAAAATTTTTT
R67	31	F	H7-BN	60611	60641	H7-BN	60698	60728	-3	0.00079	_	_	ATATTATATATAAGATAAGATCTAAATAAAA	ATATATAATATAAGATAAGATCTAAATAAAA
R68	31	F	H7-BN	60675	60705	H7-BN	60705	60735	-3	0.00079	_	_	ATATAAGATAAGATCTAAATAAAATATATAA	ATATAAGATAAGATCTAAATAAAAGATCGAA
R69	31	R	H7-BN	9024	9054	H7-BN	8977	9007	-3	0.00079	_	_	ATATTATAATATTATAATATAATAATTTATA	ATATATATTAATATAATATTATTATATTATA
R70	31	F	H7-BN	84843	84873	H7-BN	84867	84897	-3	0.00079	_	_	CTATTTTAGATGTTCTGATATATCCTATTTT	CTATTTTAGATGTTCTGATATATCATAGTCT
R71	31	R	H7-BN	50042	50072	H7-BN	50042	50072	-2	2.72e-05	_	_	TAAAATAAAAAAAAAAAAAAAAAAATTAAAT	TAAAATAAAAAAAAAAAAAAAAAAATTAAAT
R72	31	R	H7-BN	125681	125711	H7-BN	125681	125711	-2	2.72e-05	_	_	TTATTATATATATTATATTATTTATATTATT	TTATTATATATATTATATTATTTATATTATT
R73	31	R	H7-BN	5657	5687	H7-BN	5661	5691	-3	0.00079	_	_	TTTCTTTTTATTGAAAAAAAAAGTTTTTTTT	TTTTTATTGAAAAAAAAAGTTTTTTTTTTTT
R74	31	P	H7-BN	67482	67512	H7-BN	67537	67567	-2	2.72e-05	_	_	TATAAGAGTAAGAACTCAACGGGACCTTACC	GGTAAGGTCCCGTTGAGTTCTTACTCTTTCA
R75	31	P	H7-BN	62990	63020	H7-BN	62990	63020	-3	0.00079	_	_	TTTAATTTTAATATATTAAATTAAAATTAAA	TTTAATTTTAATATATTAAATTAAAATTAAA
R76	31	P	H7-BN	50834	50864	H7-BN	50834	50864	-3	0.00079	_	_	TAGTTTGATAAACCTTAGTTTTATCAAACTA	TAGTTTGATAAACCTTAGTTTTATCAAACTA
R77	31	P	H7-BN	8712	8742	H7-BN	48229	48259	-3	0.00079	trnS-GCU	trnS-GGA	AGCGGAGAAAGAGGGATTCGAACCCTCGGTA	TACCGAGGGTTCGAATCCCTCTCTTTCCGTT
R78	31	P	H7-BN	8985	9015	H7-BN	8988	9018	-3	0.00079	_	_	TAATATAATATTATTATATTATAATATTATA	TATAATATTATTATATTATAATATTATAATA
R79	31	C	H7-BN	54407	54437	H7-BN	15237	15267	-3	0.00079	_	_	TATATATATATATATTTATATATATTATTAT	ATATATATATATATAAATAAATATATAAATA
R80	31	C	H7-BN	125627	125657	H7-BN	125626	125656	-3	0.00079	_	_	AATATATATATATATATCATATATATATATA	TAATATATATATATATATCATATATATATAT
R81	30	R	H7-BN	50042	50071	H7-BN	50044	50073	-3	0.00285	_	_	TAAAATAAAAAAAAAAAAAAAAAAATTAAA	AAATAAAAAAAAAAAAAAAAAAATTAAATT
R82	30	R	H7-BN	15251	15280	H7-BN	15452	15481	-3	0.00285	_	_	AAATAAATATATAAATAAGAAATATATAAT	TAATAAATAAATAATAAATAAATAAATAAA
R83	30	F	H7-BN	120723	120752	H7-BN	120771	120800	-3	0.00285	_	_	AATAAATATAAATATGGATAATGGAATAAA	AATAAATATAAATATGGATAATGGCTAAAA
R84	30	F	H7-BN	35355	35384	H7-BN	35364	35393	-1	2.34e-06	_	_	ATACATATAAAACATATAAAACATATAAAA	AAACATATAAAACATATAAAACATATAAAA
R85	30	R	H7-BN	15200	15229	H7-BN	15206	15235	-3	0.00285	_	_	AAAAATATAAGAATTAAGGAATTAAGAATA	ATAAGAATTAAGGAATTAAGAATAATAAAT
R86	30	F	H7-BN	60618	60647	H7-BN	60648	60677	-2	0.000102	_	_	ATATAAGATAAGATCTAAATAAAATATATA	ATATAAAATAAGATCTAAATAAAAGATATA
R87	30	F	H7-BN	60648	60677	H7-BN	60675	60704	-2	0.000102	_	_	ATATAAAATAAGATCTAAATAAAAGATATA	ATATAAGATAAGATCTAAATAAAATATATA
R88	30	F	H7-BN	160582	160611	H7-BN	160632	160661	-3	0.00285	_	trnM-CAU	ATATATGATGTGTTAAGTTAAGCATCCCAA	ATATATGATGTGTTAAGTTAAGCATCCATG
R89	30	R	H7-BN	31690	31719	H7-BN	31690	31719	-2	0.000102	_	_	ATATGATAATATATACTATATAATAGTATA	ATATGATAATATATACTATATAATAGTATA
R90	30	R	H7-BN	9014	9043	H7-BN	9020	9049	-3	0.00285	_	_	TAATATTATTATATTATAATATTATAATAT	TATTATATTATAATATTATAATATAATAAT
R91	30	F	H7-BN	8988	9017	H7-BN	9020	9049	-3	0.00285	_	_	TATAATATTATTATATTATAATATTATAAT	TATTATATTATAATATTATAATATAATAAT
R92	30	R	H7-BN	14999	15028	H7-BN	14999	15028	-2	0.000102	_	_	AAAATTTATTTATTAATTATTTATTTATAA	AAAATTTATTTATTAATTATTTATTTATAA
R93	30	F	H7-BN	157916	157945	H7-BN	157937	157966	-3	0.00285	ycf2	ycf2	AGAAAAGGGGAAGTGACTTGGACAAAAAGA	ACAAAAAGAGAAGTGACTTGGACAAAAAGA
R94	30	F	H7-BN	10329	10358	H7-BN	39508	39537	-3	0.00285	trnG-UCC	trnG-GCC	AACGATGCGGGTTCGATTCCCGCTACCCGC	GAAGATGCGGGTTCGATTCCCGCTATCCGC
R95	30	F	H7-BN	71921	71950	H7-BN	71942	71971	-2	0.000102	rps18	rps18	TAAATCCAAACAATCTTTTCGTAAATCCAA	TAAATCCAAGCAATCTTTTCGCAAATCCAA
R96	30	F	H7-BN	13796	13825	H7-BN	13818	13847	-3	0.00285	_	_	TTTTTTTACATTTTCAAAAATTTTCTAATA	TTCTAATACATTTTCAAAAATTTTCTAATA
R97	30	F	H7-BN	49828	49857	H7-BN	49850	49879	-3	0.00285	_	_	ATTATAGAACTAACTATATCTAACTATAGA	ACTATAGAACTAACTATATCTAACGATATA
R98	30	F	H7-BN	8928	8957	H7-BN	8955	8984	-3	0.00285	_	_	ACTATTACTATTACATATATACATATATAT	TATATTAATATTACATATATACATATATAT
R99	30	F	H7-BN	93531	93560	H7-BN	93552	93581	-3	0.00285	ycf2	ycf2	TTTCTTTTTGTCCAAGTCACTTCTCTTTTT	TCTCTTTTTGTCCAAGTCACTTCCCCTTTT
R100	30	P	H7-BN	93552	93581	H7-BN	157939	157968	-3	0.00285	ycf2	ycf2	TCTCTTTTTGTCCAAGTCACTTCCCCTTTT	AAAAAGAGAAGTGACTTGGACAAAAAGAAA
R101	30	P	H7-BN	93531	93560	H7-BN	157918	157947	-3	0.00285	ycf2	ycf2	TTTCTTTTTGTCCAAGTCACTTCTCTTTTT	AAAAGGGGAAGTGACTTGGACAAAAAGAGA
R102	30	P	H7-BN	125628	125657	H7-BN	125631	125660	-3	0.00285	_	_	ATATATATATATATATCATATATATATATA	TATATATATATATCATATATATATATAATT
R103	30	P	H7-BN	123172	123201	H7-BN	123206	123235	-3	0.00285	_	_	GTGCAAGTTTTTTTAGAACCCTTTGAACCA	TGGTTCAAAGGGTTCTAAAAAAACTCGAAA
R104	30	P	H7-BN	81907	81936	H7-BN	81919	81948	-3	0.00285	_	_	TATCTAAGGAACAGTGACTTTGAAGTCACT	AGTGACTTTGAAGTCACTATTCCTTAGATA
R105	30	P	H7-BN	15233	15262	H7-BN	54406	54435	-3	0.00285	_	_	AATAATATATATATATATAAATAAATATAT	ATATATATATATATATTTATATATATTATT
R106	30	P	H7-BN	14874	14903	H7-BN	54404	54433	-3	0.00285	_	_	TAATATAATAAAATATATATATATATATTA	TAATATATATATATATATTTATATATATTA
R107	30	P	H7-BN	54404	54433	H7-BN	54404	54433	-2	0.000102	_	_	TAATATATATATATATATTTATATATATTA	TAATATATATATATATATTTATATATATTA
R108	30	P	H7-BN	35419	35448	H7-BN	35423	35452	-2	0.000102	_	_	AAGTATATTTAAAAATATATTTTTAAATAT	ATATTTAAAAATATATTTTTAAATATCTTT
R109	30	P	H7-BN	8930	8959	H7-BN	14890	14919	-3	0.00285	_	_	TATTACTATTACATATATACATATATATAT	ATATATATATATTAATATGTAATAGTAATA
R110	30	P	H7-BN	4063	4092	H7-BN	4065	4094	-3	0.00285	_	_	AAAATAAAATAATAAATCTATTATTTTATT	AATAAAATAATAAATCTATTATTTTATTAT
R111	30	C	H7-BN	9020	9049	H7-BN	9000	9029	-3	0.00285	_	_	TATTATATTATAATATTATAATATAATAAT	ATATTATAATATTATAATATTATTATATTA

## Sheet: H8-BN.Long_Repeat
ID	Length	Type	Seq_A_id	Repeat_A_start	Repeat_A_end	Seq_B_id	Repeat_B_start	Repeat_B_end	Hamming_Distance	E-value	Gene_A	Gene_B	Repeat_A_seq	Repeat_B_seq
R1	29779	P	H8-BN	88604	118382	H8-BN	134199	163977	0	0	ycf1	ycf1	AATGTAATTTTTTTTTGCGTATAGCATACATATTTATTTATATTGTATAACATATTTAGATATTTAGATTGTATATATGTATATTAAATACAAATACATAAGTATATAAGTATATAAAGTATAAGAAATGAACTTAACGACGAGATTTATTATCGTTTCTTGCATGTCTCGTAAAAGACAGAGTAGGTGCAAATTCTCCCAATTTGTGACCCACCATACGATCCGTTATATAAATAGGTAAATGTTCCTTTCCATTATGAATAGCGATTGTATGGCCAATCATTGTGGGTATAATGGTAGATGCCCGAGACCAAGTTACTATTATTTCTTTTTCTTCCCTCGTGTTGAGTTTTTCAATTTTTGCCGATAAATGATTAGCTACAAAAGGGTTTTTTTTTA…	TTTTTTAATTTTTCTTTTTGATTCGGCCATAAATACACTGTATAGAGATTTTCTTTTTTGTAATGAATTGATCGGTCTTTTTCTTTTTTATATGAAGAAAATTTCATTGATTCTTTATTGTGAATCGTACAATTTTGATTGATTTTTTTTCGCCATTTTTTCGCTACTAATACTAATCGAGACCATTTGCTCTGAGATAAATTGTATGCATAATTACCCTTTAACCAGTTTTTCCATTCATTCATTCCAGGCTTCTTTATTTTCTTATACTTATACCTTGATTTGGAGTTAAATATTCCTCGGGTTATAGAATAATACTTTATCTTGTCCTTAATAAAAGGATGGGTACCGCGATATTGAAGTACAGATCTAAAGTGATGGTTGTTAAGTAATTGGGTT…
R2	79	P	H8-BN	30952	31030	H8-BN	30952	31030	-3	1.77e-31	_	_	TAGACTCCTCTCCATTCCATTTTTTATGCTTAAGACATGAGATGTCTTAAGCATAAAAAATGGAATGGAGAGGAGTCTA	TAGACTCCTCTCCATTCCATTTTTTATGCTTAAGACATGAGATGTCTTAAGCATAAAAAATGGAATGGAGAGGAGTCTA
R3	57	P	H8-BN	126093	126149	H8-BN	126106	126162	-3	1.15e-18	_	_	TAATATATATATCATATATATATATTATAATGTATATACATTATAATATATATATAT	ATATATATATATTATAATGTATATACATTATAATATATATATATAATTCATATATTA
R4	53	F	H8-BN	41628	41680	H8-BN	43852	43904	-3	2.36e-16	psaB	psaA	GTTCTATACATATGACCTGCAATCAGGAAAAGAATTGCGATAGCTAAATGATG	GTTCTATACATATGACCTGCGATCAGGAAAAGAATAGCAATAGCTAAATGATG
R5	52	P	H8-BN	31580	31631	H8-BN	31580	31631	0	1.49e-21	_	_	TAGATAGTATGGTAGAAAGAATTATATATAATTCTTTCTACCATACTATCTA	TAGATAGTATGGTAGAAAGAATTATATATAATTCTTTCTACCATACTATCTA
R6	52	P	H8-BN	11	62	H8-BN	11	62	0	1.49e-21	_	_	AAATAACAATACCCCATATCTCGCTTAAGCGAGATATGGGGTATTGTTATTT	AAATAACAATACCCCATATCTCGCTTAAGCGAGATATGGGGTATTGTTATTT
R7	48	F	H8-BN	34730	34777	H8-BN	34778	34825	0	3.82e-19	_	_	TATTAATTCATTATTATTAGTTACTATAAGTATAAATAGTAACTAATA	TATTAATTCATTATTATTAGTTACTATAAGTATAAATAGTAACTAATA
R8	46	F	H8-BN	91304	91349	H8-BN	91354	91399	-1	8.43e-16	trnM-CAU	_	GGATGCTTAACTTAACACATCATATATTGTAAATAAACAAATTCCA	GGATGCTTAACTTAACACATCATATATCGTAAATAAACAAATTCCA
R9	46	F	H8-BN	161182	161227	H8-BN	161232	161277	-1	8.43e-16	_	trnM-CAU	TGGAATTTGTTTATTTACGATATATGATGTGTTAAGTTAAGCATCC	TGGAATTTGTTTATTTACAATATATGATGTGTTAAGTTAAGCATCC
R10	46	P	H8-BN	91354	91399	H8-BN	161232	161277	-1	8.43e-16	_	trnM-CAU	GGATGCTTAACTTAACACATCATATATCGTAAATAAACAAATTCCA	TGGAATTTGTTTATTTACAATATATGATGTGTTAAGTTAAGCATCC
R11	46	P	H8-BN	91304	91349	H8-BN	161182	161227	-1	8.43e-16	trnM-CAU	_	GGATGCTTAACTTAACACATCATATATTGTAAATAAACAAATTCCA	TGGAATTTGTTTATTTACGATATATGATGTGTTAAGTTAAGCATCC
R12	46	P	H8-BN	20111	20156	H8-BN	20111	20156	-2	5.69e-14	rpoC2	rpoC2	AATACCCTGTTTTGGTATTTCAATCGAAATACCAAAACAGGGTATT	AATACCCTGTTTTGGTATTTCAATCGAAATACCAAAACAGGGTATT
R13	44	P	H8-BN	127591	127634	H8-BN	127591	127634	0	9.77e-17	_	_	ATAATTAGTTATCTATTATATATATATAATAGATAACTAATTAT	ATAATTAGTTATCTATTATATATATATAATAGATAACTAATTAT
R14	41	F	H8-BN	93952	93992	H8-BN	93976	94016	-1	7.69e-13	ycf2	ycf2	TTTGTCTAAGTCACTTCGTTTCTTTTTGTCCAAGTCACTTC	TTTGTCCAAGTCACTTCGTTTCTTTTTGTCCAAGTCACTTC
R15	41	F	H8-BN	158565	158605	H8-BN	158589	158629	-1	7.69e-13	ycf2	ycf2	GAAGTGACTTGGACAAAAAGAAACGAAGTGACTTGGACAAA	GAAGTGACTTGGACAAAAAGAAACGAAGTGACTTAGACAAA
R16	41	P	H8-BN	93976	94016	H8-BN	158589	158629	-1	7.69e-13	ycf2	ycf2	TTTGTCCAAGTCACTTCGTTTCTTTTTGTCCAAGTCACTTC	GAAGTGACTTGGACAAAAAGAAACGAAGTGACTTAGACAAA
R17	41	P	H8-BN	93952	93992	H8-BN	158565	158605	-1	7.69e-13	ycf2	ycf2	TTTGTCTAAGTCACTTCGTTTCTTTTTGTCCAAGTCACTTC	GAAGTGACTTGGACAAAAAGAAACGAAGTGACTTGGACAAA
R18	40	F	H8-BN	41664	41703	H8-BN	43888	43927	-3	6.67e-09	psaB	psaA	GCGATAGCTAAATGATGATGAGCAATATCGGTCAGCCATA	GCAATAGCTAAATGATGGTGTGCAATATCGGTCAGCCATA
R19	39	P	H8-BN	132348	132386	H8-BN	132348	132386	-3	2.47e-08	_	_	TTCTATCCAAATCCAATTGAAAATTGGATTTGGATAGAA	TTCTATCCAAATCCAATTGAAAATTGGATTTGGATAGAA
R20	37	F	H8-BN	69455	69491	H8-BN	69477	69513	-3	3.36e-07	_	_	AATATATTATGTAATGTAATATAAAATAGTATGTAAT	AAAATAGTATGTAATGTAATATAAAATAGTATATAAT
R21	36	F	H8-BN	33138	33173	H8-BN	33167	33202	-3	1.23e-06	_	_	ACACATAGATATGGACTATACTGAAAGTAACACAGA	ACACAGAGATATGGACTATAGTCAAAGTAACACAGA
R22	35	F	H8-BN	41649	41683	H8-BN	43873	43907	-3	4.53e-06	psaB	psaA	ATCAGGAAAAGAATTGCGATAGCTAAATGATGATG	ATCAGGAAAAGAATAGCAATAGCTAAATGATGGTG
R23	34	F	H8-BN	114541	114574	H8-BN	138007	138040	-2	5.17e-07	ycf1	ycf1	AATTTATTATCTTTATGCATGAAGATAATAAATT	AATTTATTATCTTCATGCATAAAGATAATAAATT
R24	34	F	H8-BN	14874	14907	H8-BN	63323	63356	-3	1.66e-05	_	_	TTATTTATTTATAATTATTTATTTCATTTTATTA	TTTTTTATTTATAATTATTTATTTAATTTTAATA
R25	34	F	H8-BN	4849	4882	H8-BN	4869	4902	-3	1.66e-05	_	_	TTTTTTCTTTATTTTGGTCTTTTTTTCTTTATTT	TTTTTTCTTTATTTTGGTCTTTTTTCTTTTAATT
R26	34	P	H8-BN	138007	138040	H8-BN	138007	138040	-2	5.17e-07	ycf1	ycf1	AATTTATTATCTTCATGCATAAAGATAATAAATT	AATTTATTATCTTCATGCATAAAGATAATAAATT
R27	34	P	H8-BN	114541	114574	H8-BN	114541	114574	-2	5.17e-07	ycf1	ycf1	AATTTATTATCTTTATGCATGAAGATAATAAATT	AATTTATTATCTTTATGCATGAAGATAATAAATT
R28	33	F	H8-BN	8843	8875	H8-BN	8870	8902	-1	4.06e-08	_	_	ATATATATTACTATTACATATATACATATATAT	ATATATATTAATATTACATATATACATATATAT
R29	32	F	H8-BN	72356	72387	H8-BN	72377	72408	-3	0.00022	rps18	rps18	CAATCTTTTCGTAAATCCAAGCAATCTTTTCG	CAATCTTTTCGCAAATCCAAACGATCTTTTCG
R30	32	P	H8-BN	121040	121071	H8-BN	121040	121071	-2	7.32e-06	_	_	TCATATATATGATATATATATAATATATATGA	TCATATATATGATATATATATAATATATATGA
R31	32	P	H8-BN	39725	39756	H8-BN	39767	39798	0	1.64e-09	_	_	TGGAATACACCTCTTTACCATTCTGTACAAAT	ATTTGTACAGAATGGTAAAGAGGTGTATTCCA
R32	32	P	H8-BN	39508	39539	H8-BN	39508	39539	0	1.64e-09	_	_	TATAGAACTACTACTATAGTAGTAGTTCTATA	TATAGAACTACTACTATAGTAGTAGTTCTATA
R33	32	P	H8-BN	35603	35634	H8-BN	35669	35700	0	1.64e-09	_	_	TAGTCCTTATAGCTTATCTTAATACTTACTTT	AAAGTAAGTATTAAGATAAGCTATAAGGACTA
R34	32	P	H8-BN	5967	5998	H8-BN	5967	5998	-2	7.32e-06	_	_	ATGAAATATATTTAACCTTAAATATATTTCAT	ATGAAATATATTTAACCTTAAATATATTTCAT
R35	31	R	H8-BN	6487	6517	H8-BN	6479	6509	-3	0.000796	_	_	ATAAAAAAAAAAAAAAAAAAAAATATTATTA	ATTATTAAATAAAAAAAAAAAAAAAAAAAAA
R36	31	R	H8-BN	6478	6508	H8-BN	6485	6515	-3	0.000796	_	_	TATTATTAAATAAAAAAAAAAAAAAAAAAAA	AAATAAAAAAAAAAAAAAAAAAAAATATTAT
R37	31	R	H8-BN	15318	15348	H8-BN	15321	15351	-3	0.000796	_	_	TATAATAAATAAATAATAAATAAATAAATAA	AATAAATAAATAATAAATAAATAAATAAAAT
R38	31	F	H8-BN	123568	123598	H8-BN	123598	123628	0	6.56e-09	_	_	ACCTATATTTATATATAAATATATAGTGAAA	ACCTATATTTATATATAAATATATAGTGAAA
R39	31	R	H8-BN	6477	6507	H8-BN	6489	6519	-3	0.000796	_	_	ATATTATTAAATAAAAAAAAAAAAAAAAAAA	AAAAAAAAAAAAAAAAAAAAATATTATTAAA
R40	31	F	H8-BN	85308	85338	H8-BN	85332	85362	-3	0.000796	_	_	CTATTTTAGATGTTCTGATATATCCTATTTT	CTATTTTAGATGTTCTGATATATCATAGTCT
R41	31	R	H8-BN	5558	5588	H8-BN	5562	5592	-3	0.000796	_	_	TTTCTTTTTATTGAAAAAAAAAGTTTTTTTT	TTTTTATTGAAAAAAAAAGTTTTTTTTTTTT
R42	31	P	H8-BN	67873	67903	H8-BN	67928	67958	-2	2.75e-05	_	_	TATAAGAGTAAGAACTCAACGGGACCTTACC	GGTAAGGTCCCGTTGAGTTCTTACTCTTTCA
R43	31	P	H8-BN	63344	63374	H8-BN	63344	63374	-3	0.000796	_	_	TTTAATTTTAATATATTAAATTAAAATTAAA	TTTAATTTTAATATATTAAATTAAAATTAAA
R44	31	P	H8-BN	50729	50759	H8-BN	50729	50759	-3	0.000796	_	_	TAGTTTGATAAACCTTAGTTTTATCAAACTA	TAGTTTGATAAACCTTAGTTTTATCAAACTA
R45	31	P	H8-BN	8638	8668	H8-BN	48129	48159	-3	0.000796	trnS-GCU	trnS-GGA	AGCGGAGAAAGAGGGATTCGAACCCTCGGTA	TACCGAGGGTTCGAATCCCTCTCTTTCCGTT
R46	31	P	H8-BN	8848	8878	H8-BN	14748	14778	-3	0.000796	_	_	TATTACTATTACATATATACATATATATATT	AATATATATATATTAATATGTAATAGTAATA
R47	31	C	H8-BN	133841	133871	H8-BN	15010	15040	-3	0.000796	ycf1	_	TTTTATTTTTATATTAATATTTATTTTTTTA	AAAATAAAATAATAATTATAAATAAAATAAT
R48	31	C	H8-BN	54291	54321	H8-BN	15096	15126	-3	0.000796	_	_	TATATATATATATATTTATATATATTATTAT	ATATATATATATATAAATAAATATATAAATA
R49	30	F	H8-BN	14699	14728	H8-BN	14715	14744	-1	2.36e-06	_	_	AATAATTAATATAAATAATAATTAATATAA	AATAATTAATATAAATAAAAATTAATATAA
R50	30	R	H8-BN	118395	118424	H8-BN	118396	118425	-3	0.00288	ndhF;ycf1	ndhF;ycf1	AAATATTAAATTATAATTATTAAATTATAA	AATATTAAATTATAATTATTAAATTATAAT
R51	30	R	H8-BN	15059	15088	H8-BN	15065	15094	-3	0.00288	_	_	AAAAATATAAGAATTAAGGAATTAAGAATA	ATAAGAATTAAGGAATTAAGAATAATAAAT
R52	30	F	H8-BN	161201	161230	H8-BN	161251	161280	-3	0.00288	_	trnM-CAU	ATATATGATGTGTTAAGTTAAGCATCCCAA	ATATATGATGTGTTAAGTTAAGCATCCATG
R53	30	R	H8-BN	14858	14887	H8-BN	14858	14887	-2	0.000103	_	_	AAAATTTATTTATTAATTATTTATTTATAA	AAAATTTATTTATTAATTATTTATTTATAA
R54	30	F	H8-BN	158535	158564	H8-BN	158556	158585	-3	0.00288	ycf2	ycf2	AGAAAAGGGGAAGTGACTTGGACAAAAAGA	ACAAAAAGAGAAGTGACTTGGACAAAAAGA
R55	30	F	H8-BN	10184	10213	H8-BN	39382	39411	-3	0.00288	trnG-UCC	trnG-GCC	AACGATGCGGGTTCGATTCCCGCTACCCGC	GAAGATGCGGGTTCGATTCCCGCTATCCGC
R56	30	F	H8-BN	63503	63532	H8-BN	63527	63556	-2	0.000103	_	_	TAAATATTATAGTTTCTATCTAATTAAATA	TAAATATTATAGTTTCTATCTAATCATATA
R57	30	F	H8-BN	72346	72375	H8-BN	72367	72396	-2	0.000103	rps18	rps18	TAAATCCAAACAATCTTTTCGTAAATCCAA	TAAATCCAAGCAATCTTTTCGCAAATCCAA
R58	30	F	H8-BN	13663	13692	H8-BN	13685	13714	-3	0.00288	_	_	TTTTTTTACATTTTCAAAAATTTTCTAATA	TTCTAATACATTTTCAAAAATTTTCTAATA
R59	30	F	H8-BN	69345	69374	H8-BN	69371	69400	-1	2.36e-06	_	_	TATAATGTAATAATATATAATGTAATTATA	TATAATGTAATAATATATAATGTAATTGTA
R60	30	R	H8-BN	133840	133869	H8-BN	63323	63352	-3	0.00288	ycf1	_	TTTTTATTTTTATATTAATATTTATTTTTT	TTTTTTATTTATAATTATTTATTTAATTTT
R61	30	R	H8-BN	126297	126326	H8-BN	126298	126327	-3	0.00288	_	_	ATATTATATATATTATATTATTTATATTAT	TATTATATATATTATATTATTTATATTATT
R62	30	F	H8-BN	93994	94023	H8-BN	94015	94044	-3	0.00288	ycf2	ycf2	TTTCTTTTTGTCCAAGTCACTTCTCTTTTT	TCTCTTTTTGTCCAAGTCACTTCCCCTTTT
R63	30	P	H8-BN	94015	94044	H8-BN	158558	158587	-3	0.00288	ycf2	ycf2	TCTCTTTTTGTCCAAGTCACTTCCCCTTTT	AAAAAGAGAAGTGACTTGGACAAAAAGAAA
R64	30	P	H8-BN	93994	94023	H8-BN	158537	158566	-3	0.00288	ycf2	ycf2	TTTCTTTTTGTCCAAGTCACTTCTCTTTTT	AAAAGGGGAAGTGACTTGGACAAAAAGAGA
R65	30	P	H8-BN	15082	15111	H8-BN	126215	126244	-3	0.00288	_	_	AAGAATAATAAATAATATATATATATATAA	TTATATATATATATAATATATATTAATCTT
R66	30	P	H8-BN	123113	123142	H8-BN	123113	123142	-2	0.000103	ccsA	ccsA	AAAAGAAGTGTTTTTATAAACACTTCTTTT	AAAAGAAGTGTTTTTATAAACACTTCTTTT
R67	30	P	H8-BN	82367	82396	H8-BN	82379	82408	-3	0.00288	_	_	TATCTAAGGAACAGTGACTTTGAAGTCACT	AGTGACTTTGAAGTCACTATTCCTTAGATA
R68	30	P	H8-BN	15092	15121	H8-BN	54290	54319	-3	0.00288	_	_	AATAATATATATATATATAAATAAATATAT	ATATATATATATATATTTATATATATTATT
R69	30	P	H8-BN	54288	54317	H8-BN	54288	54317	-2	0.000103	_	_	TAATATATATATATATATTTATATATATTA	TAATATATATATATATATTTATATATATTA
R70	30	P	H8-BN	35299	35328	H8-BN	35303	35332	-2	0.000103	_	_	AAGTATATTTAAAAATATATTTTTAAATAT	ATATTTAAAAATATATTTTTAAATATCTTT
R71	30	P	H8-BN	3965	3994	H8-BN	3967	3996	-3	0.00288	_	_	AAAATAAAATAATAAATCTATTATTTTATT	AATAAAATAATAAATCTATTATTTTATTAT

## Sheet: H10-BN.Long_Repeat
ID	Length	Type	Seq_A_id	Repeat_A_start	Repeat_A_end	Seq_B_id	Repeat_B_start	Repeat_B_end	Hamming_Distance	E-value	Gene_A	Gene_B	Repeat_A_seq	Repeat_B_seq
R1	29779	P	H10-BN	88562	118340	H10-BN	134163	163941	0	0	ycf1	ycf1	AATGTAATTTTTTTTTGCGTATAGCATACATATTTATTTATATTGTATAACATATTTAGATATTTAGATTGTATATATGTATATTAAATACAAATACATAAGTATATAAGTATATAAAGTATAAGAAATGAACTTAACGACGAGATTTATTATCGTTTCTTGCATGTCTCGTAAAAGACAGAGTAGGTGCAAATTCTCCCAATTTGTGACCCACCATACGATCCGTTATATAAATAGGTAAATGTTCCTTTCCATTATGAATAGCGATTGTATGGCCAATCATTGTGGGTATAATGGTAGATGCCCGAGACCAAGTTACTATTATTTCTTTTTCTTCCCTCGTGTTGAGTTTTTCAATTTTTGCCGATAAATGATTAGCTACAAAAGGGTTTTTTTTTA…	TTTTTTAATTTTTCTTTTTGATTCGGCCATAAATACACTGTATAGAGATTTTTTTTTTTGTAATGAATTGATCGGTCTTTTTCTTTTTTATATGAAGAAAATTTCATTGATTCTTTATTGTGAATCGTACAATTTTGATTGATTTTTTTTCGCCATTTTTTCGCTACTAATACTAATCGAGACCATTTGCTCTGAGATAAATTGTATGCATAATTACCCTTTAACCAGTTTTTCCATTCATTCATTCCAGGCTTCTTTATTTTCTTATACTTATACCTTGATTTGGAGTTAAATATTCCTCGGGTTATAGAATAATACTTTATCTTGTCCTTAATAAAAGGATGGGTACCGCGATATTGAAGTACAGATCTAAAGTGATGGTTGTTAAGTAATTGGGTT…
R2	79	P	H10-BN	30992	31070	H10-BN	30992	31070	-3	1.77e-31	_	_	TAGACTCCTCTCCATTCCATTTTTTATGCTTAAGACATGAGATGTCTTAAGCATAAAAAATGGAATGGAGAGGAGTCTA	TAGACTCCTCTCCATTCCATTTTTTATGCTTAAGACATGAGATGTCTTAAGCATAAAAAATGGAATGGAGAGGAGTCTA
R3	57	P	H10-BN	126056	126112	H10-BN	126069	126125	-3	1.15e-18	_	_	TAATATATATATCATATATATATATTATAATGTATATACATTATAATATATATATAT	ATATATATATATTATAATGTATATACATTATAATATATATATATAATTCATATATTA
R4	53	F	H10-BN	41636	41688	H10-BN	43860	43912	-3	2.36e-16	psaB	psaA	GTTCTATACATATGACCTGCAATCAGGAAAAGAATTGCGATAGCTAAATGATG	GTTCTATACATATGACCTGCGATCAGGAAAAGAATAGCAATAGCTAAATGATG
R5	52	P	H10-BN	11	62	H10-BN	11	62	0	1.49e-21	_	_	AAATAACAATACCCCATATCTCGCTTAAGCGAGATATGGGGTATTGTTATTT	AAATAACAATACCCCATATCTCGCTTAAGCGAGATATGGGGTATTGTTATTT
R6	48	F	H10-BN	34735	34782	H10-BN	34783	34830	0	3.82e-19	_	_	TATTAATTCATTATTATTAGTTACTATAAGTATAAATAGTAACTAATA	TATTAATTCATTATTATTAGTTACTATAAGTATAAATAGTAACTAATA
R7	46	F	H10-BN	91262	91307	H10-BN	91312	91357	-1	8.43e-16	trnM-CAU	_	GGATGCTTAACTTAACACATCATATATTGTAAATAAACAAATTCCA	GGATGCTTAACTTAACACATCATATATCGTAAATAAACAAATTCCA
R8	46	F	H10-BN	161146	161191	H10-BN	161196	161241	-1	8.43e-16	_	trnM-CAU	TGGAATTTGTTTATTTACGATATATGATGTGTTAAGTTAAGCATCC	TGGAATTTGTTTATTTACAATATATGATGTGTTAAGTTAAGCATCC
R9	46	P	H10-BN	91312	91357	H10-BN	161196	161241	-1	8.43e-16	_	trnM-CAU	GGATGCTTAACTTAACACATCATATATCGTAAATAAACAAATTCCA	TGGAATTTGTTTATTTACAATATATGATGTGTTAAGTTAAGCATCC
R10	46	P	H10-BN	91262	91307	H10-BN	161146	161191	-1	8.43e-16	trnM-CAU	_	GGATGCTTAACTTAACACATCATATATTGTAAATAAACAAATTCCA	TGGAATTTGTTTATTTACGATATATGATGTGTTAAGTTAAGCATCC
R11	46	P	H10-BN	20150	20195	H10-BN	20150	20195	-2	5.69e-14	rpoC2	rpoC2	AATACCCTGTTTTGGTATTTCAATCGAAATACCAAAACAGGGTATT	AATACCCTGTTTTGGTATTTCAATCGAAATACCAAAACAGGGTATT
R12	44	P	H10-BN	127554	127597	H10-BN	127554	127597	0	9.77e-17	_	_	ATAATTAGTTATCTATTATATATATATAATAGATAACTAATTAT	ATAATTAGTTATCTATTATATATATATAATAGATAACTAATTAT
R13	41	F	H10-BN	93910	93950	H10-BN	93934	93974	-1	7.69e-13	ycf2	ycf2	TTTGTCTAAGTCACTTCGTTTCTTTTTGTCCAAGTCACTTC	TTTGTCCAAGTCACTTCGTTTCTTTTTGTCCAAGTCACTTC
R14	41	F	H10-BN	158529	158569	H10-BN	158553	158593	-1	7.69e-13	ycf2	ycf2	GAAGTGACTTGGACAAAAAGAAACGAAGTGACTTGGACAAA	GAAGTGACTTGGACAAAAAGAAACGAAGTGACTTAGACAAA
R15	41	P	H10-BN	93934	93974	H10-BN	158553	158593	-1	7.69e-13	ycf2	ycf2	TTTGTCCAAGTCACTTCGTTTCTTTTTGTCCAAGTCACTTC	GAAGTGACTTGGACAAAAAGAAACGAAGTGACTTAGACAAA
R16	41	P	H10-BN	93910	93950	H10-BN	158529	158569	-1	7.69e-13	ycf2	ycf2	TTTGTCTAAGTCACTTCGTTTCTTTTTGTCCAAGTCACTTC	GAAGTGACTTGGACAAAAAGAAACGAAGTGACTTGGACAAA
R17	40	F	H10-BN	41672	41711	H10-BN	43896	43935	-3	6.67e-09	psaB	psaA	GCGATAGCTAAATGATGATGAGCAATATCGGTCAGCCATA	GCAATAGCTAAATGATGGTGTGCAATATCGGTCAGCCATA
R18	39	P	H10-BN	132312	132350	H10-BN	132312	132350	-3	2.47e-08	_	_	TTCTATCCAAATCCAATTGAAAATTGGATTTGGATAGAA	TTCTATCCAAATCCAATTGAAAATTGGATTTGGATAGAA
R19	39	C	H10-BN	126220	126258	H10-BN	14736	14774	-3	2.47e-08	_	_	TATTTAATTTTATTTATATTATATTATATATATATAATT	ATAAATAAAAATTAATATAATAAAATATATATATATTAA
R20	38	P	H10-BN	123546	123583	H10-BN	123546	123583	-2	2.53e-09	_	_	TATATTTATATATAACTATATATTTATATATAAATATA	TATATTTATATATAACTATATATTTATATATAAATATA
R21	36	F	H10-BN	33125	33160	H10-BN	33154	33189	-3	1.23e-06	_	_	ACACATAGATATGGACTATACTGAAAGTAACACAGA	ACACAGAGATATGGACTATAGTCAAAGTAACACAGA
R22	36	R	H10-BN	8957	8992	H10-BN	8957	8992	-2	3.63e-08	_	_	ATAAATTATTATTTTATAATATTTTATAATTAAATA	ATAAATTATTATTTTATAATATTTTATAATTAAATA
R23	36	F	H10-BN	4868	4903	H10-BN	4888	4923	-3	1.23e-06	_	_	CTTTTTTTCTTTATTTTGGTCTTTTTTTCTTTATTT	CTTTTTTTCTTTATTTTGGTCTTTTTTCTTTTAATT
R24	36	F	H10-BN	33839	33874	H10-BN	33857	33892	0	6.4e-12	_	_	TTTATTTAATTTGTATTTTTTATTTAATTTGTATTT	TTTATTTAATTTGTATTTTTTATTTAATTTGTATTT
R25	35	F	H10-BN	41657	41691	H10-BN	43881	43915	-3	4.53e-06	psaB	psaA	ATCAGGAAAAGAATTGCGATAGCTAAATGATGATG	ATCAGGAAAAGAATAGCAATAGCTAAATGATGGTG
R26	34	F	H10-BN	114499	114532	H10-BN	137971	138004	-2	5.17e-07	ycf1	ycf1	AATTTATTATCTTTATGCATGAAGATAATAAATT	AATTTATTATCTTCATGCATAAAGATAATAAATT
R27	34	F	H10-BN	14885	14918	H10-BN	63316	63349	-3	1.66e-05	_	_	TTATTTATTTATAATTATTTATTTCATTTTATTA	TTTTTTATTTATAATTATTTATTTAATTTTAATA
R28	34	P	H10-BN	137971	138004	H10-BN	137971	138004	-2	5.17e-07	ycf1	ycf1	AATTTATTATCTTCATGCATAAAGATAATAAATT	AATTTATTATCTTCATGCATAAAGATAATAAATT
R29	34	P	H10-BN	114499	114532	H10-BN	114499	114532	-2	5.17e-07	ycf1	ycf1	AATTTATTATCTTTATGCATGAAGATAATAAATT	AATTTATTATCTTTATGCATGAAGATAATAAATT
R30	33	R	H10-BN	123553	123585	H10-BN	123553	123585	-2	1.95e-06	_	_	ATATATAACTATATATTTATATATAAATATATA	ATATATAACTATATATTTATATATAAATATATA
R31	33	R	H10-BN	63442	63474	H10-BN	63427	63459	-3	6.04e-05	_	_	TATTACTTAATTCATTATTATATTACTTATTAT	TAATATTCATTATTATATTACTTAATTCATTAT
R32	32	R	H10-BN	6498	6529	H10-BN	6505	6536	-3	0.00022	_	_	TATTATTAAATAAAAAAAAAAAAAAAAAAAAA	AAATAAAAAAAAAAAAAAAAAAAAAATATTAT
R33	32	F	H10-BN	72315	72346	H10-BN	72336	72367	-3	0.00022	rps18	rps18	CAATCTTTTCGTAAATCCAAGCAATCTTTTCG	CAATCTTTTCGCAAATCCAAACGATCTTTTCG
R34	32	R	H10-BN	5579	5610	H10-BN	5583	5614	-3	0.00022	_	_	TTTCTTTTTATTGAAAAAAAAAAGTTTTTTTT	TTTTTATTGAAAAAAAAAAGTTTTTTTTTTTT
R35	32	P	H10-BN	120984	121015	H10-BN	120984	121015	-2	7.32e-06	_	_	TCATATATATGATATATATATAATATATATGA	TCATATATATGATATATATATAATATATATGA
R36	32	P	H10-BN	50737	50768	H10-BN	50737	50768	-2	7.32e-06	_	_	TTTTTTTCTAGTTTTATCAAACTAGAAAAAAA	TTTTTTTCTAGTTTTATCAAACTAGAAAAAAA
R37	32	P	H10-BN	39733	39764	H10-BN	39775	39806	0	1.64e-09	_	_	TGGAATACACCTCTTTACCATTCTGTACAAAT	ATTTGTACAGAATGGTAAAGAGGTGTATTCCA
R38	32	P	H10-BN	39517	39548	H10-BN	39517	39548	0	1.64e-09	_	_	TATAGAACTACTACTATAGTAGTAGTTCTATA	TATAGAACTACTACTATAGTAGTAGTTCTATA
R39	32	P	H10-BN	35608	35639	H10-BN	35674	35705	0	1.64e-09	_	_	TAGTCCTTATAGCTTATCTTAATACTTACTTT	AAAGTAAGTATTAAGATAAGCTATAAGGACTA
R40	32	P	H10-BN	5988	6019	H10-BN	5988	6019	-2	7.32e-06	_	_	ATGAAATATATTTAACCTTAAATATATTTCAT	ATGAAATATATTTAACCTTAAATATATTTCAT
R41	31	R	H10-BN	15325	15355	H10-BN	15328	15358	-3	0.000796	_	_	TATAATAAATAAATAATAAATAAATAAATAA	AATAAATAAATAATAAATAAATAAATAAAAT
R42	31	F	H10-BN	85266	85296	H10-BN	85290	85320	-3	0.000796	_	_	CTATTTTAGATGTTCTGATATATCCTATTTT	CTATTTTAGATGTTCTGATATATCATAGTCT
R43	31	F	H10-BN	123516	123546	H10-BN	123564	123594	-2	2.74e-05	_	_	TATATTTATATATAAATATATAGTGAAACCT	TATATTTATATATAAATATATAGTGAAAGTT
R44	31	R	H10-BN	8966	8996	H10-BN	8953	8983	-3	0.000796	_	_	TATTTTATAATATTTTATAATTAAATAAAAT	TATTATAAATTATTATTTTATAATATTTTAT
R45	31	F	H10-BN	17777	17807	H10-BN	17808	17838	0	6.56e-09	_	rpoC2	TCTTAGGAATCATGAAATCGCGTAAATGATT	TCTTAGGAATCATGAAATCGCGTAAATGATT
R46	31	P	H10-BN	67869	67899	H10-BN	67924	67954	-2	2.74e-05	_	_	TATAAGAGTAAGAACTCAACGGGACCTTACC	GGTAAGGTCCCGTTGAGTTCTTACTCTTTCA
R47	31	P	H10-BN	63337	63367	H10-BN	63337	63367	-3	0.000796	_	_	TTTAATTTTAATATATTAAATTAAAATTAAA	TTTAATTTTAATATATTAAATTAAAATTAAA
R48	31	P	H10-BN	8658	8688	H10-BN	48137	48167	-3	0.000796	trnS-GCU	trnS-GGA	AGCGGAGAAAGAGGGATTCGAACCCTCGGTA	TACCGAGGGTTCGAATCCCTCTCTTTCCGTT
R49	31	P	H10-BN	8874	8904	H10-BN	14759	14789	-3	0.000796	_	_	TATTACTATTACATATATACATATATATATT	AATATATATATATTAATATGTAATAGTAATA
R50	31	C	H10-BN	133805	133835	H10-BN	15021	15051	-3	0.000796	ycf1	_	TTTTATTTTTATATTAATATTTATTTTTTTA	AAAATAAAATAATAATTATAAATAAAATAAT
R51	31	C	H10-BN	54285	54315	H10-BN	15107	15137	-3	0.000796	_	_	TATATATATATATATTTATATATATTATTAT	ATATATATATATATAAATAAATATATAAATA
R52	31	C	H10-BN	123555	123585	H10-BN	123546	123576	-2	2.74e-05	_	_	ATATAACTATATATTTATATATAAATATATA	TATATTTATATATAACTATATATTTATATAT
R53	30	R	H10-BN	6509	6538	H10-BN	6499	6528	-2	0.000103	_	_	AAAAAAAAAAAAAAAAAAAAAATATTATTA	ATTATTAAATAAAAAAAAAAAAAAAAAAAA
R54	30	F	H10-BN	6506	6535	H10-BN	6509	6538	-3	0.00287	_	_	AATAAAAAAAAAAAAAAAAAAAAAATATTA	AAAAAAAAAAAAAAAAAAAAAATATTATTA
R55	30	R	H10-BN	6503	6532	H10-BN	6507	6536	-3	0.00287	_	_	TTAAATAAAAAAAAAAAAAAAAAAAAAATA	ATAAAAAAAAAAAAAAAAAAAAAATATTAT
R56	30	R	H10-BN	15070	15099	H10-BN	15076	15105	-3	0.00287	_	_	AAAAATATAAGAATTAAGGAATTAAGAATA	ATAAGAATTAAGGAATTAAGAATAATAAAT
R57	30	F	H10-BN	161165	161194	H10-BN	161215	161244	-3	0.00287	_	trnM-CAU	ATATATGATGTGTTAAGTTAAGCATCCCAA	ATATATGATGTGTTAAGTTAAGCATCCATG
R58	30	R	H10-BN	31569	31598	H10-BN	31569	31598	-2	0.000103	_	_	ATATGATAATATATACTATATAATAGTATA	ATATGATAATATATACTATATAATAGTATA
R59	30	R	H10-BN	14869	14898	H10-BN	14869	14898	-2	0.000103	_	_	AAAATTTATTTATTAATTATTTATTTATAA	AAAATTTATTTATTAATTATTTATTTATAA
R60	30	F	H10-BN	158499	158528	H10-BN	158520	158549	-3	0.00287	ycf2	ycf2	AGAAAAGGGGAAGTGACTTGGACAAAAAGA	ACAAAAAGAGAAGTGACTTGGACAAAAAGA
R61	30	F	H10-BN	10233	10262	H10-BN	39391	39420	-3	0.00287	trnG-UCC	trnG-GCC	AACGATGCGGGTTCGATTCCCGCTACCCGC	GAAGATGCGGGTTCGATTCCCGCTATCCGC
R62	30	F	H10-BN	63499	63528	H10-BN	63523	63552	-2	0.000103	_	_	TAAATATTATAGTTTCTATCTAATTAAATA	TAAATATTATAGTTTCTATCTAATCATATA
R63	30	F	H10-BN	72305	72334	H10-BN	72326	72355	-2	0.000103	rps18	rps18	TAAATCCAAACAATCTTTTCGTAAATCCAA	TAAATCCAAGCAATCTTTTCGCAAATCCAA
R64	30	F	H10-BN	69326	69355	H10-BN	69352	69381	-1	2.36e-06	_	_	TATAATGTAATAATATATAATGTAATTATA	TATAATGTAATAATATATAATGTAATTGTA
R65	30	F	H10-BN	49736	49765	H10-BN	49758	49787	-3	0.00287	_	_	ATTATAGAACTAACTATATCTAACTATAGA	ACTATAGAACTAACTATATCTAACGATATA
R66	30	F	H10-BN	126092	126121	H10-BN	126234	126263	-3	0.00287	_	_	TACATTATAATATATATATATAATTCATAT	TATATTATATTATATATATATAATTTATAT
R67	30	R	H10-BN	123545	123574	H10-BN	123546	123575	-3	0.00287	_	_	CTATATTTATATATAACTATATATTTATAT	TATATTTATATATAACTATATATTTATATA
R68	30	R	H10-BN	133804	133833	H10-BN	63316	63345	-3	0.00287	ycf1	_	TTTTTATTTTTATATTAATATTTATTTTTT	TTTTTTATTTATAATTATTTATTTAATTTT
R69	30	F	H10-BN	8872	8901	H10-BN	8899	8928	-3	0.00287	_	_	ACTATTACTATTACATATATACATATATAT	TATATTAATATTACATATATACATATATAT
R70	30	R	H10-BN	126260	126289	H10-BN	126261	126290	-3	0.00287	_	_	ATATTATATATATTATATTATTTATATTAT	TATTATATATATTATATTATTTATATTATT
R71	30	F	H10-BN	93952	93981	H10-BN	93973	94002	-3	0.00287	ycf2	ycf2	TTTCTTTTTGTCCAAGTCACTTCTCTTTTT	TCTCTTTTTGTCCAAGTCACTTCCCCTTTT
R72	30	P	H10-BN	93973	94002	H10-BN	158522	158551	-3	0.00287	ycf2	ycf2	TCTCTTTTTGTCCAAGTCACTTCCCCTTTT	AAAAAGAGAAGTGACTTGGACAAAAAGAAA
R73	30	P	H10-BN	93952	93981	H10-BN	158501	158530	-3	0.00287	ycf2	ycf2	TTTCTTTTTGTCCAAGTCACTTCTCTTTTT	AAAAGGGGAAGTGACTTGGACAAAAAGAGA
R74	30	P	H10-BN	123558	123587	H10-BN	123560	123589	-1	2.36e-06	_	_	TAACTATATATTTATATATAAATATATAGT	ACTATATATTTATATATAAATATATAGTGA
R75	30	P	H10-BN	123058	123087	H10-BN	123058	123087	-2	0.000103	ccsA	ccsA	AAAAGAAGTGTTTATAAAAACACTTCTTTT	AAAAGAAGTGTTTATAAAAACACTTCTTTT
R76	30	P	H10-BN	82325	82354	H10-BN	82337	82366	-3	0.00287	_	_	TATCTAAGGAACAGTGACTTTGAAGTCACT	AGTGACTTTGAAGTCACTATTCCTTAGATA
R77	30	P	H10-BN	15103	15132	H10-BN	54284	54313	-3	0.00287	_	_	AATAATATATATATATATAAATAAATATAT	ATATATATATATATATTTATATATATTATT
R78	30	P	H10-BN	54282	54311	H10-BN	54282	54311	-2	0.000103	_	_	TAATATATATATATATATTTATATATATTA	TAATATATATATATATATTTATATATATTA
R79	30	P	H10-BN	35304	35333	H10-BN	35308	35337	-2	0.000103	_	_	AAGTATATTTAAAAATATATTTTTAAATAT	ATATTTAAAAATATATTTTTAAATATCTTT
R80	30	P	H10-BN	3986	4015	H10-BN	3988	4017	-3	0.00287	_	_	AAAATAAAATAATAAATCTATTATTTTATT	AATAAAATAATAAATCTATTATTTTATTAT

## Sheet: H19.Long_Repeat
ID	Length	Type	Seq_A_id	Repeat_A_start	Repeat_A_end	Seq_B_id	Repeat_B_start	Repeat_B_end	Hamming_Distance	E-value	Gene_A	Gene_B	Repeat_A_seq	Repeat_B_seq
R1	29780	P	H19	88033	117812	H19	133559	163338	0	0	ycf1	ycf1	AATGTAATTTTTTTTTGCGTATAGCATACATATTTATTTATATTGTATAACATATTTAGATATTTAGATTGTATATATGTATATTAAATACAAATACATAAGTATATAAGTATATAAAGTATAAAGTATATAAGTATATAAAGTATAAGAAATGAACTTAACGACGAGATTTATTATCGTTTCTTGCATGTCTCGTAAAAGACAGAGTAGGTGCAAATTCTCCCAATTTGTGACCCACCATACGATCCGTTATATAAATAGGTAAATGTTCCTTTCCATTATGAATAGCGATTGTATGGCCAATCATTGTGGGTATAATGGTAGATGCCCGAGACCAAGTTACTATTATTTCTTTTTCTTCCCTCGTGTTGAGTTTTTCAATTTTTGCCGATAAATGAT…	TTTTTTAATTTTTCTTTTTGATTCGGCCATAAATACACTGTATAGAGATTTTCTTTTTTGTAATGAATTGATCGGTCTTTTTCTTTTTTATATGAAGAAAATTTCATTGATTCTTTATTGTGAATCGTACAATTTTGATTGATTTTTTTTCGCCATTTTTTCGCTACTAATACTAATCGAGACCATTTGCTCTGAGATAAATTGTATGCATAATTACCCTTTAACCAGTTTTTCCATTCATTCATTCCAGGCTTCTTTATTTTCTTATACTTATACCTTGATTTGGAGTTAAATATTCCTCGGGTTATAGAATAATACTTTATCTTGTCCTTAATAAAAGGATGGGTACCGCGATATTGAAGTACAGATCTAAAGTGATGGTTGTTAAGTAATTGGGTT…
R2	79	P	H19	31031	31109	H19	31031	31109	-3	1.75e-31	_	_	TAGACTCCTCTCCATTCCATTTTTTATGCTTAAGACATGAGATGTCTTAAGCATAAAAAATGGAATGGAGAGGAGTCTA	TAGACTCCTCTCCATTCCATTTTTTATGCTTAAGACATGAGATGTCTTAAGCATAAAAAATGGAATGGAGAGGAGTCTA
R3	53	F	H19	41695	41747	H19	43919	43971	-3	2.34e-16	psaB	psaA	GTTCTATACATATGACCTGCAATCAGGAAAAGAATTGCGATAGCTAAATGATG	GTTCTATACATATGACCTGCGATCAGGAAAAGAATAGCAATAGCTAAATGATG
R4	52	P	H19	44	95	H19	44	95	0	1.48e-21	_	_	AAATAACAATACCCCATATCTCGCTTAAGCGAGATATGGGGTATTGTTATTT	AAATAACAATACCCCATATCTCGCTTAAGCGAGATATGGGGTATTGTTATTT
R5	48	F	H19	34791	34838	H19	34839	34886	0	3.79e-19	_	_	TATTAATTCATTATTATTAGTTACTATAAGTATAAATAGTAACTAATA	TATTAATTCATTATTATTAGTTACTATAAGTATAAATAGTAACTAATA
R6	46	F	H19	90758	90803	H19	90808	90853	-1	8.36e-16	trnM-CAU	_	GGATGCTTAACTTAACACATCATATATTGTAAATAAACAAATTCCA	GGATGCTTAACTTAACACATCATATATCGTAAATAAACAAATTCCA
R7	46	F	H19	160518	160563	H19	160568	160613	-1	8.36e-16	_	trnM-CAU	TGGAATTTGTTTATTTACGATATATGATGTGTTAAGTTAAGCATCC	TGGAATTTGTTTATTTACAATATATGATGTGTTAAGTTAAGCATCC
R8	46	P	H19	90808	90853	H19	160568	160613	-1	8.36e-16	_	trnM-CAU	GGATGCTTAACTTAACACATCATATATCGTAAATAAACAAATTCCA	TGGAATTTGTTTATTTACAATATATGATGTGTTAAGTTAAGCATCC
R9	46	P	H19	90758	90803	H19	160518	160563	-1	8.36e-16	trnM-CAU	_	GGATGCTTAACTTAACACATCATATATTGTAAATAAACAAATTCCA	TGGAATTTGTTTATTTACGATATATGATGTGTTAAGTTAAGCATCC
R10	46	P	H19	31662	31707	H19	31662	31707	0	6.06e-18	_	_	ATAGTATGGTAGAAAGAATTATATATAATTCTTTCTACCATACTAT	ATAGTATGGTAGAAAGAATTATATATAATTCTTTCTACCATACTAT
R11	46	P	H19	20182	20227	H19	20182	20227	-2	5.65e-14	rpoC2	rpoC2	AATACCCTGTTTTGGTATTTCAATCGAAATACCAAAACAGGGTATT	AATACCCTGTTTTGGTATTTCAATCGAAATACCAAAACAGGGTATT
R12	44	P	H19	126959	127002	H19	126959	127002	0	9.7e-17	_	_	ATAATTAGTTATCTATTATATATATATAATAGATAACTAATTAT	ATAATTAGTTATCTATTATATATATATAATAGATAACTAATTAT
R13	42	R	H19	125642	125683	H19	125642	125683	-2	1.2e-11	_	_	TTATATTATATATATTATATTATATATTATATATATTATATT	TTATATTATATATATTATATTATATATTATATATATTATATT
R14	41	F	H19	93406	93446	H19	93430	93470	-1	7.63e-13	ycf2	ycf2	TTTGTCTAAGTCACTTCGTTTCTTTTTGTCCAAGTCACTTC	TTTGTCCAAGTCACTTCGTTTCTTTTTGTCCAAGTCACTTC
R15	41	F	H19	157901	157941	H19	157925	157965	-1	7.63e-13	ycf2	ycf2	GAAGTGACTTGGACAAAAAGAAACGAAGTGACTTGGACAAA	GAAGTGACTTGGACAAAAAGAAACGAAGTGACTTAGACAAA
R16	41	R	H19	125654	125694	H19	125645	125685	-3	1.79e-09	_	_	TATTATATTATATATTATATATATTATATTATTTATATTAT	TATTATATATATTATATTATATATTATATATATTATATTAT
R17	41	P	H19	93430	93470	H19	157925	157965	-1	7.63e-13	ycf2	ycf2	TTTGTCCAAGTCACTTCGTTTCTTTTTGTCCAAGTCACTTC	GAAGTGACTTGGACAAAAAGAAACGAAGTGACTTAGACAAA
R18	41	P	H19	93406	93446	H19	157901	157941	-1	7.63e-13	ycf2	ycf2	TTTGTCTAAGTCACTTCGTTTCTTTTTGTCCAAGTCACTTC	GAAGTGACTTGGACAAAAAGAAACGAAGTGACTTGGACAAA
R19	40	F	H19	41731	41770	H19	43955	43994	-3	6.62e-09	psaB	psaA	GCGATAGCTAAATGATGATGAGCAATATCGGTCAGCCATA	GCAATAGCTAAATGATGGTGTGCAATATCGGTCAGCCATA
R20	39	P	H19	131714	131752	H19	131714	131752	-3	2.45e-08	_	_	TTCTATCCAAATCCAATTGAAAATTGGATTTGGATAGAA	TTCTATCCAAATCCAATTGAAAATTGGATTTGGATAGAA
R21	36	F	H19	33217	33252	H19	33246	33281	-3	1.23e-06	_	_	ACACATAGATATGGACTATACTGAAAGTAACACAGA	ACACAGAGATATGGACTATAGTCAAAGTAACACAGA
R22	36	R	H19	8988	9023	H19	8988	9023	-2	3.6e-08	_	_	ATAAATTATTATTTTATAATATTTTATAATTAAATA	ATAAATTATTATTTTATAATATTTTATAATTAAATA
R23	36	P	H19	35661	35696	H19	35732	35767	0	6.36e-12	_	_	TAGTCCTTATAGCTTATCTTAATACTTACTTTTATA	TATAAAAGTAAGTATTAAGATAAGCTATAAGGACTA
R24	35	R	H19	117819	117853	H19	117826	117860	-3	4.49e-06	ycf1;ndhF	ycf1;ndhF	ATTATTAAATATTAAATTATAATATTAAATTATAA	AATATTAAATTATAATATTAAATTATAATAAATTA
R25	35	F	H19	41716	41750	H19	43940	43974	-3	4.49e-06	psaB	psaA	ATCAGGAAAAGAATTGCGATAGCTAAATGATGATG	ATCAGGAAAAGAATAGCAATAGCTAAATGATGGTG
R26	35	F	H19	8898	8932	H19	8925	8959	-3	4.49e-06	_	_	ATATATTAATTACTATTACATATATACATATATAT	ATATATATATTAATATTACATATATACATATATAT
R27	34	F	H19	113971	114004	H19	137367	137400	-2	5.13e-07	ycf1	ycf1	AATTTATTATCTTTATGCATGAAGATAATAAATT	AATTTATTATCTTCATGCATAAAGATAATAAATT
R28	34	F	H19	14928	14961	H19	62861	62894	-2	5.13e-07	_	_	TTATTTATTTATAATTATTTATTTCATTTTATTA	TTTTTTATTTATAATTATTTATTTCATTTTAATA
R29	34	P	H19	137367	137400	H19	137367	137400	-2	5.13e-07	ycf1	ycf1	AATTTATTATCTTCATGCATAAAGATAATAAATT	AATTTATTATCTTCATGCATAAAGATAATAAATT
R30	34	P	H19	113971	114004	H19	113971	114004	-2	5.13e-07	ycf1	ycf1	AATTTATTATCTTTATGCATGAAGATAATAAATT	AATTTATTATCTTTATGCATGAAGATAATAAATT
R31	33	F	H19	8875	8907	H19	8906	8938	0	4.07e-10	_	_	ATTACTATTACATATATACATATATATATTAAT	ATTACTATTACATATATACATATATATATTAAT
R32	33	F	H19	4881	4913	H19	4901	4933	-3	5.99e-05	_	_	CTTTTTTTCTTTATTTTAGTCTTTTTTTCTTTA	CTTTTTTTCTTTATTTTGGTCTTTTTTCTTTTA
R33	33	F	H19	125636	125668	H19	125657	125689	-3	5.99e-05	_	_	TATAATTTATATTATATATATTATATTATATAT	TATATTATATATTATATATATTATATTATTTAT
R34	33	P	H19	60519	60551	H19	60570	60602	-2	1.93e-06	_	_	TTACTTTATATTATATATTTTATTTAGATCTTA	TAAGATCTAAATAAAATATATAATATAAGATAA
R35	32	F	H19	71800	71831	H19	71821	71852	-3	0.000218	rps18	rps18	CAATCTTTTCGTAAATCCAAGCAATCTTTTCG	CAATCTTTTCGCAAATCCAAACGATCTTTTCG
R36	32	P	H19	120469	120500	H19	120469	120500	-2	7.26e-06	_	_	TCATATATATGATATATATATAATATATATGA	TCATATATATGATATATATATAATATATATGA
R37	32	P	H19	54373	54404	H19	54373	54404	-2	7.26e-06	_	_	TAATATATATATATATATATTTATATATATTA	TAATATATATATATATATATTTATATATATTA
R38	32	P	H19	39787	39818	H19	39829	39860	0	1.63e-09	_	_	TGGAATACACCTCTTTACCATTCTGTACAAAT	ATTTGTACAGAATGGTAAAGAGGTGTATTCCA
R39	32	P	H19	39572	39603	H19	39572	39603	0	1.63e-09	_	_	TATAGAACTACTACTATAGTAGTAGTTCTATA	TATAGAACTACTACTATAGTAGTAGTTCTATA
R40	32	P	H19	6007	6038	H19	6007	6038	-2	7.26e-06	_	_	ATGAAATATATTTAACCTTAAATATATTTCAT	ATGAAATATATTTAACCTTAAATATATTTCAT
R41	31	R	H19	15387	15417	H19	15390	15420	-3	0.00079	_	_	TATAATAAATAAATAATAAATAAATAAATAA	AATAAATAAATAATAAATAAATAAATAAAAT
R42	31	F	H19	60555	60585	H19	60585	60615	-3	0.00079	_	_	ATATTATATATAAGATAAGATCTAAATAAAA	ATATATAATATAAGATAAGATCTAAATAAAA
R43	31	F	H19	84734	84764	H19	84758	84788	-3	0.00079	_	_	CTATTTTAGATGTTCTGATATATCCTATTTT	CTATTTTAGATGTTCTGATATATCATAGTCT
R44	31	R	H19	62931	62961	H19	125643	125673	-3	0.00079	_	_	TATATTATATATTATAATATTCATATTATAT	TATATTATATATATTATATTATATATTATAT
R45	31	R	H19	8997	9027	H19	8984	9014	-3	0.00079	_	_	TATTTTATAATATTTTATAATTAAATAAAAT	TATTATAAATTATTATTTTATAATATTTTAT
R46	31	P	H19	67362	67392	H19	67417	67447	-2	2.72e-05	_	_	TATAAGAGTAAGAACTCAACGGGACCTTACC	GGTAAGGTCCCGTTGAGTTCTTACTCTTTCA
R47	31	P	H19	15146	15176	H19	54376	54406	-3	0.00079	_	_	AATAATATATATATATATAAATAAATATATA	TATATATATATATATATTTATATATATTATT
R48	31	P	H19	50811	50841	H19	50811	50841	-3	0.00079	_	_	TAGTTTGATAAACCTTAGTTTTATCAAACTA	TAGTTTGATAAACCTTAGTTTTATCAAACTA
R49	31	P	H19	8656	8686	H19	48205	48235	-3	0.00079	trnS-GCU	trnS-GGA	AGCGGAGAAAGAGGGATTCGAACCCTCGGTA	TACCGAGGGTTCGAATCCCTCTCTTTCCGTT
R50	31	C	H19	54378	54408	H19	15150	15180	-3	0.00079	_	_	TATATATATATATATTTATATATATTATTAT	ATATATATATATATAAATAAATATATAAATA
R51	30	R	H19	15164	15193	H19	15389	15418	-3	0.00285	_	_	AAATAAATATATAAATAAGAAATATATAAT	TAATAAATAAATAATAAATAAATAAATAAA
R52	30	F	H19	88132	88161	H19	88156	88185	-3	0.00285	_	_	AAGTATATAAGTATATAAAGTATAAAGTAT	AAGTATATAAGTATATAAAGTATAAGAAAT
R53	30	R	H19	15113	15142	H19	15119	15148	-3	0.00285	_	_	AAAAATATAAGAATTAAGGAATTAAGAATA	ATAAGAATTAAGGAATTAAGAATAATAAAT
R54	30	F	H19	160537	160566	H19	160587	160616	-3	0.00285	_	trnM-CAU	ATATATGATGTGTTAAGTTAAGCATCCCAA	ATATATGATGTGTTAAGTTAAGCATCCATG
R55	30	R	H19	31608	31637	H19	31608	31637	-2	0.000102	_	_	ATATGATAATATATACTATATAATAGTATA	ATATGATAATATATACTATATAATAGTATA
R56	30	R	H19	14912	14941	H19	14912	14941	-2	0.000102	_	_	AAAATTTATTTATTAATTATTTATTTATAA	AAAATTTATTTATTAATTATTTATTTATAA
R57	30	F	H19	157871	157900	H19	157892	157921	-3	0.00285	ycf2	ycf2	AGAAAAGGGGAAGTGACTTGGACAAAAAGA	ACAAAAAGAGAAGTGACTTGGACAAAAAGA
R58	30	F	H19	10282	10311	H19	39446	39475	-3	0.00285	trnG-UCC	trnG-GCC	AACGATGCGGGTTCGATTCCCGCTACCCGC	GAAGATGCGGGTTCGATTCCCGCTATCCGC
R59	30	F	H19	71790	71819	H19	71811	71840	-2	0.000102	rps18	rps18	TAAATCCAAACAATCTTTTCGTAAATCCAA	TAAATCCAAGCAATCTTTTCGCAAATCCAA
R60	30	F	H19	49806	49835	H19	49828	49857	-3	0.00285	_	_	TATATATAGAACTAACTATATCTAACTATA	TAACTATAGAACTAACTATATCTAACGATA
R61	30	R	H19	54373	54402	H19	54376	54405	-3	0.00285	_	_	TAATATATATATATATATATTTATATATAT	TATATATATATATATATTTATATATATTAT
R62	30	F	H19	8872	8901	H19	8930	8959	-3	0.00285	_	_	ACTATTACTATTACATATATACATATATAT	TATATTAATATTACATATATACATATATAT
R63	30	R	H19	125665	125694	H19	125666	125695	-3	0.00285	_	_	ATATTATATATATTATATTATTTATATTAT	TATTATATATATTATATTATTTATATTATT
R64	30	F	H19	93448	93477	H19	93469	93498	-3	0.00285	ycf2	ycf2	TTTCTTTTTGTCCAAGTCACTTCTCTTTTT	TCTCTTTTTGTCCAAGTCACTTCCCCTTTT
R65	30	F	H19	163186	163215	H19	163210	163239	-3	0.00285	_	_	ATTTCTTATACTTTATATACTTATATACTT	ATACTTTATACTTTATATACTTATATACTT
R66	30	P	H19	88156	88185	H19	163210	163239	-3	0.00285	_	_	AAGTATATAAGTATATAAAGTATAAGAAAT	ATACTTTATACTTTATATACTTATATACTT
R67	30	P	H19	88132	88161	H19	163186	163215	-3	0.00285	_	_	AAGTATATAAGTATATAAAGTATAAAGTAT	ATTTCTTATACTTTATATACTTATATACTT
R68	30	P	H19	93469	93498	H19	157894	157923	-3	0.00285	ycf2	ycf2	TCTCTTTTTGTCCAAGTCACTTCCCCTTTT	AAAAAGAGAAGTGACTTGGACAAAAAGAAA
R69	30	P	H19	93448	93477	H19	157873	157902	-3	0.00285	ycf2	ycf2	TTTCTTTTTGTCCAAGTCACTTCTCTTTTT	AAAAGGGGAAGTGACTTGGACAAAAAGAGA
R70	30	P	H19	122539	122568	H19	122539	122568	-2	0.000102	ccsA	ccsA	AAAAGAAGTGTTTTTATAAACACTTCTTTT	AAAAGAAGTGTTTTTATAAACACTTCTTTT
R71	30	P	H19	81794	81823	H19	81806	81835	-3	0.00285	_	_	TATCTAAGGAACAGTGACTTTGAAGTCACT	AGTGACTTTGAAGTCACTATTCCTTAGATA
R72	30	P	H19	35357	35386	H19	35361	35390	-2	0.000102	_	_	AAGTATATTTAAAAATATATTTTTAAATAT	ATATTTAAAAATATATTTTTAAATATCTTT
R73	30	P	H19	8874	8903	H19	14803	14832	-3	0.00285	_	_	TATTACTATTACATATATACATATATATAT	ATATATATATATTAATATGTAATAGTAATA
R74	30	P	H19	3999	4028	H19	4001	4030	-3	0.00285	_	_	AAAATAAAATAATAAATCTATTATTTTATT	AATAAAATAATAAATCTATTATTTTATTAT
R75	30	C	H19	54373	54402	H19	15149	15178	-3	0.00285	_	_	TAATATATATATATATATATTTATATATAT	AATATATATATATATAAATAAATATATAAA
R76	30	C	H19	54376	54405	H19	54375	54404	-3	0.00285	_	_	TATATATATATATATATTTATATATATTAT	ATATATATATATATATATTTATATATATTA

## Sheet: H20-GX.Long_Repeat
ID	Length	Type	Seq_A_id	Repeat_A_start	Repeat_A_end	Seq_B_id	Repeat_B_start	Repeat_B_end	Hamming_Distance	E-value	Gene_A	Gene_B	Repeat_A_seq	Repeat_B_seq
R1	29788	P	H20-GX	88060	117847	H20-GX	133655	163442	0	0	ycf1	ycf1	AATGTAATTTTTTTTTGCGTATAGCATACATATTTATTTATATTGTATAACATATTTAGATATTTAGATTGTATATATGTATATTAAATACAAATACATAAGTATATAAGTATATAAAGTATAAGAAATGAACTTAACGACGAGATTTATTATCGTTTCTTGCATGTCTCGTAAAAGACAGAGTAGGTGCAAATTCTCCCAATTTGTGACCCACCATACGATCCGTTATATAAATAGGTAAATGTTCCTTTCCATTATGAATAGCGATTGTATGGCCAATCATTGTGGGTATAATGGTAGATGCCCGAGACCAAGTTACTATTATTTCTTTTTCTTTCCTCGTGTTGAGTTTTTCAATTTTTGCCGATAAATGATTAGCTACAAAAGGGTTTTTTTTTA…	TTTTTCAATTTTTCTTTTTGATTCGGCCATAAATACACTGTATAGAGATTTTCTTTTTTGTAATGAATTGATCGGTCTTTTTCTTTTTTATATGAAGAAAATTTCATTGATTCTTTATTGTGAATCGTACAATTTTGATTGATTTTTTTTCGCCATTTTTTCGCTACTAATACTAATCGAGACCATTTGCTCTGAGATAAATTGTATGCATAATTACCCTTTAACCAGTTTTTCCATTCATTCATTCCAGGCTTCTTTATTTTCTTATACTTATACCTTGATTTGGAGTTAAATATTCCTCGGGTTATAGAATAATACTTTATCTTGTCCTTAATAAAAGGATGGGTACCGCGATATTGAAGTACAGATCTAAAGTGATGGTTGTTAAGTAATTGGGTT…
R2	79	P	H20-GX	31031	31109	H20-GX	31031	31109	-3	1.76e-31	_	_	TAGACTCCTCTCCATTCCATTTTTTATGCTTAAGACATCTCATGTCTTAAGCATAAAAAATGGAATGGAGAGGAGTCTA	TAGACTCCTCTCCATTCCATTTTTTATGCTTAAGACATCTCATGTCTTAAGCATAAAAAATGGAATGGAGAGGAGTCTA
R3	59	F	H20-GX	60522	60580	H20-GX	60579	60637	-1	1.6e-23	_	_	ATATATAAGATAAGATCTAAATAAAATATATAATATAAAATAAGATCTAAATAAAAGAT	ATATATAAGATAAGATCTAAATAAAATATATAATATAAGATAAGATCTAAATAAAAGAT
R4	56	F	H20-GX	131656	131711	H20-GX	131712	131767	0	5.79e-24	_	_	TTTATTATTATTATAATAATGTTATTTCCATTTTTTTTTTTTATCTAGTACACACA	TTTATTATTATTATAATAATGTTATTTCCATTTTTTTTTTTTATCTAGTACACACA
R5	53	F	H20-GX	41645	41697	H20-GX	43869	43921	-3	2.34e-16	psaB	psaA	GTTCTATACATATGACCTGCAATCAGGAAAAGAATTGCGATAGCTAAATGATG	GTTCTATACATATGACCTGCGATCAGGAAAAGAATAGCAATAGCTAAATGATG
R6	52	P	H20-GX	8930	8981	H20-GX	8930	8981	0	1.48e-21	_	_	AATATTATAAATTATTATTTTATAATATTATAAAATAATAATTTATAATATT	AATATTATAAATTATTATTTTATAATATTATAAAATAATAATTTATAATATT
R7	52	P	H20-GX	41	92	H20-GX	41	92	0	1.48e-21	_	_	AAATAACAATACCCCATATCTCGCTTAAGCGAGATATGGGGTATTGTTATTT	AAATAACAATACCCCATATCTCGCTTAAGCGAGATATGGGGTATTGTTATTT
R8	46	F	H20-GX	90778	90823	H20-GX	90828	90873	-1	8.38e-16	trnM-CAU	_	GGATGCTTAACTTAACACATCATATATTGTAAATAAACAAATTCCA	GGATGCTTAACTTAACACATCATATATCGTAAATAAACAAATTCCA
R9	46	F	H20-GX	160629	160674	H20-GX	160679	160724	-1	8.38e-16	_	trnM-CAU	TGGAATTTGTTTATTTACGATATATGATGTGTTAAGTTAAGCATCC	TGGAATTTGTTTATTTACAATATATGATGTGTTAAGTTAAGCATCC
R10	46	P	H20-GX	90828	90873	H20-GX	160679	160724	-1	8.38e-16	_	trnM-CAU	GGATGCTTAACTTAACACATCATATATCGTAAATAAACAAATTCCA	TGGAATTTGTTTATTTACAATATATGATGTGTTAAGTTAAGCATCC
R11	46	P	H20-GX	90778	90823	H20-GX	160629	160674	-1	8.38e-16	trnM-CAU	_	GGATGCTTAACTTAACACATCATATATTGTAAATAAACAAATTCCA	TGGAATTTGTTTATTTACGATATATGATGTGTTAAGTTAAGCATCC
R12	46	P	H20-GX	126999	127044	H20-GX	126999	127044	0	6.07e-18	_	_	ATAATTAGTTATCTATTATATATATATATAATAGATAACTAATTAT	ATAATTAGTTATCTATTATATATATATATAATAGATAACTAATTAT
R13	46	P	H20-GX	31661	31706	H20-GX	31661	31706	0	6.07e-18	_	_	ATAGTATGGTAGAAAGAATTATATATAATTCTTTCTACCATACTAT	ATAGTATGGTAGAAAGAATTATATATAATTCTTTCTACCATACTAT
R14	46	P	H20-GX	20159	20204	H20-GX	20159	20204	-2	5.65e-14	rpoC2	rpoC2	AATACCCTGTTTTGGTATTTCAATCGAAATACCAAAACAGGGTATT	AATACCCTGTTTTGGTATTTCAATCGAAATACCAAAACAGGGTATT
R15	41	F	H20-GX	93426	93466	H20-GX	93450	93490	-1	7.64e-13	ycf2	ycf2	TTTGTCTAAGTCACTTCGTTTCTTTTTGTCCAAGTCACTTC	TTTGTCCAAGTCACTTCGTTTCTTTTTGTCCAAGTCACTTC
R16	41	F	H20-GX	158012	158052	H20-GX	158036	158076	-1	7.64e-13	ycf2	ycf2	GAAGTGACTTGGACAAAAAGAAACGAAGTGACTTGGACAAA	GAAGTGACTTGGACAAAAAGAAACGAAGTGACTTAGACAAA
R17	41	P	H20-GX	93450	93490	H20-GX	158036	158076	-1	7.64e-13	ycf2	ycf2	TTTGTCCAAGTCACTTCGTTTCTTTTTGTCCAAGTCACTTC	GAAGTGACTTGGACAAAAAGAAACGAAGTGACTTAGACAAA
R18	41	P	H20-GX	93426	93466	H20-GX	158012	158052	-1	7.64e-13	ycf2	ycf2	TTTGTCTAAGTCACTTCGTTTCTTTTTGTCCAAGTCACTTC	GAAGTGACTTGGACAAAAAGAAACGAAGTGACTTGGACAAA
R19	40	F	H20-GX	41681	41720	H20-GX	43905	43944	-3	6.63e-09	psaB	psaA	GCGATAGCTAAATGATGATGAGCAATATCGGTCAGCCATA	GCAATAGCTAAATGATGGTGTGCAATATCGGTCAGCCATA
R20	39	P	H20-GX	131810	131848	H20-GX	131810	131848	-3	2.45e-08	_	_	TTCTATCCAAATCCAATTGAAAATTGGATTTGGATAGAA	TTCTATCCAAATCCAATTGAAAATTGGATTTGGATAGAA
R21	37	P	H20-GX	8926	8962	H20-GX	8926	8962	-3	3.34e-07	_	_	TTATAATATTATAAATTATTATTTTATAATATTATAA	TTATAATATTATAAATTATTATTTTATAATATTATAA
R22	36	F	H20-GX	33223	33258	H20-GX	33252	33287	-3	1.23e-06	_	_	ACACATAGATATGGACTATACTGAAAGTAACACAGA	ACACAGAGATATGGACTATAGTCAAAGTAACACAGA
R23	36	F	H20-GX	4869	4904	H20-GX	4889	4924	-3	1.23e-06	_	_	CTTTTTTTCTTTATTTTGGTCTTTTTTTCTTTATTT	CTTTTTTTCTTTATTTTGGTCTTTTTTCTTTTAATT
R24	36	P	H20-GX	35640	35675	H20-GX	35711	35746	0	6.36e-12	_	_	TAGTCCTTATAGCTTATCTTAATACTTACTTTTATA	TATAAAAGTAAGTATTAAGATAAGCTATAAGGACTA
R25	35	F	H20-GX	41666	41700	H20-GX	43890	43924	-3	4.5e-06	psaB	psaA	ATCAGGAAAAGAATTGCGATAGCTAAATGATGATG	ATCAGGAAAAGAATAGCAATAGCTAAATGATGGTG
R26	34	F	H20-GX	114006	114039	H20-GX	137463	137496	-2	5.14e-07	ycf1	ycf1	AATTTATTATCTTTATGCATGAAGATAATAAATT	AATTTATTATCTTCATGCATAAAGATAATAAATT
R27	34	R	H20-GX	14902	14935	H20-GX	14906	14939	-3	1.65e-05	_	_	ATTAAAAATTTATTTATTAATTATTTATTTATAA	AAAATTTATTTATTAATTATTTATTTATAATTTA
R28	34	P	H20-GX	137463	137496	H20-GX	137463	137496	-2	5.14e-07	ycf1	ycf1	AATTTATTATCTTCATGCATAAAGATAATAAATT	AATTTATTATCTTCATGCATAAAGATAATAAATT
R29	34	P	H20-GX	114006	114039	H20-GX	114006	114039	-2	5.14e-07	ycf1	ycf1	AATTTATTATCTTTATGCATGAAGATAATAAATT	AATTTATTATCTTTATGCATGAAGATAATAAATT
R30	33	R	H20-GX	60394	60426	H20-GX	60397	60429	-3	6e-05	_	_	AATAAAAAAAAAAAAAAAAAATAAAAAAAAAAA	AAAAAAAAAAAAAAAAAATAAAAAAAAAAAGAA
R31	33	R	H20-GX	28764	28796	H20-GX	28764	28796	0	4.07e-10	_	_	TATATAATATAATATATATATAATATAATATAT	TATATAATATAATATATATATAATATAATATAT
R32	33	F	H20-GX	8926	8958	H20-GX	8949	8981	-3	6e-05	_	_	TTATAATATTATAAATTATTATTTTATAATATT	TTATAATATTATAAAATAATAATTTATAATATT
R33	32	F	H20-GX	15151	15182	H20-GX	15155	15186	-3	0.000218	_	_	ATATATATATATATATATAAATAAATATATAA	ATATATATATATATAAATAAATATATAAATAA
R34	32	F	H20-GX	71846	71877	H20-GX	71867	71898	-3	0.000218	rps18	rps18	CAATCTTTTCGTAAATCCAAGCAATCTTTTCG	CAATCTTTTCGCAAATCCAAACGATCTTTTCG
R35	32	F	H20-GX	120658	120689	H20-GX	120682	120713	-3	0.000218	_	_	GGAATAAATATAAATATGGATAATGGAATAAA	GGAATAAATATAAATATGGATAATGGCTAAAA
R36	32	P	H20-GX	39742	39773	H20-GX	39784	39815	0	1.63e-09	_	_	TGGAATACACCTCTTTACCATTCTGTACAAAT	ATTTGTACAGAATGGTAAAGAGGTGTATTCCA
R37	32	P	H20-GX	39527	39558	H20-GX	39527	39558	0	1.63e-09	_	_	TATAGAACTACTACTATAGTAGTAGTTCTATA	TATAGAACTACTACTATAGTAGTAGTTCTATA
R38	32	P	H20-GX	5987	6018	H20-GX	5987	6018	-2	7.27e-06	_	_	ATGAAATATATTTAACCTTAAATATATTTCAT	ATGAAATATATTTAACCTTAAATATATTTCAT
R39	32	C	H20-GX	54319	54350	H20-GX	15154	15185	-3	0.000218	_	_	ATATATATATATATATTTATATATATTATTAT	TATATATATATATATAAATAAATATATAAATA
R40	31	R	H20-GX	60393	60423	H20-GX	60397	60427	-3	0.000791	_	_	GAATAAAAAAAAAAAAAAAAAATAAAAAAAA	AAAAAAAAAAAAAAAAAATAAAAAAAAAAAG
R41	31	R	H20-GX	15368	15398	H20-GX	15371	15401	-3	0.000791	_	_	TATAATAAATAAATAATAAATAAATAAATAA	AATAAATAAATAATAAATAAATAAATAAAAT
R42	31	F	H20-GX	68743	68773	H20-GX	68764	68794	-2	2.73e-05	_	_	ACAATTCTTTTTGTTGATTATAAAATTCTTT	AAAATTCTTTTTGTTGATTATAAAATTTTTT
R43	31	F	H20-GX	60517	60547	H20-GX	60604	60634	-3	0.000791	_	_	ATATTATATATAAGATAAGATCTAAATAAAA	ATATATAATATAAGATAAGATCTAAATAAAA
R44	31	F	H20-GX	60581	60611	H20-GX	60611	60641	-3	0.000791	_	_	ATATAAGATAAGATCTAAATAAAATATATAA	ATATAAGATAAGATCTAAATAAAAGATCGAA
R45	31	R	H20-GX	62950	62980	H20-GX	62950	62980	-2	2.73e-05	_	_	TTATATTATATATTATATTATATATTATAAT	TTATATTATATATTATATTATATATTATAAT
R46	31	F	H20-GX	14929	14959	H20-GX	62875	62905	-3	0.000791	_	_	TTTATAATTTATAATTATTTATTTCATTTTA	TTTTTTATTTATAATTATTTATTTAATTTTA
R47	31	F	H20-GX	84765	84795	H20-GX	84789	84819	-3	0.000791	_	_	CTATTTTAGATGTTCTGATATATCCTATTTT	CTATTTTAGATGTTCTGATATATCATAGTCT
R48	31	R	H20-GX	125676	125706	H20-GX	125684	125714	-3	0.000791	_	_	ATTTTTTTTATTATATATATATATATATTAT	TATTATATATATATATATATTATATTATCTA
R49	31	R	H20-GX	125695	125725	H20-GX	125701	125731	-3	0.000791	_	_	TATATATATTATATTATCTATATTATATTAT	TATTATATTATCTATATTATATTATTTATAT
R50	31	R	H20-GX	5580	5610	H20-GX	5584	5614	-3	0.000791	_	_	TTTCTTTTTATTGAAAAAAAAAGTTTTTTTT	TTTTTATTGAAAAAAAAAGTTTTTTTTTTTT
R51	31	P	H20-GX	67394	67424	H20-GX	67449	67479	-2	2.73e-05	_	_	TATAAGAGTAAGAACTCAACGGGACCTTACC	GGTAAGGTCCCGTTGAGTTCTTACTCTTTCA
R52	31	P	H20-GX	62896	62926	H20-GX	62896	62926	-3	0.000791	_	_	TTTAATTTTAATATATTAAATTAAAATTAAA	TTTAATTTTAATATATTAAATTAAAATTAAA
R53	31	P	H20-GX	50747	50777	H20-GX	50747	50777	-3	0.000791	_	_	TAGTTTGATAAACCTTAGTTTTATCAAACTA	TAGTTTGATAAACCTTAGTTTTATCAAACTA
R54	31	P	H20-GX	8635	8665	H20-GX	48149	48179	-3	0.000791	trnS-GCU	trnS-GGA	AGCGGAGAAAGAGGGATTCGAACCCTCGGTA	TACCGAGGGTTCGAATCCCTCTCTTTCCGTT
R55	30	F	H20-GX	60396	60425	H20-GX	60397	60426	-3	0.00286	_	_	TAAAAAAAAAAAAAAAAAATAAAAAAAAAA	AAAAAAAAAAAAAAAAAATAAAAAAAAAAA
R56	30	F	H20-GX	60395	60424	H20-GX	60397	60426	-3	0.00286	_	_	ATAAAAAAAAAAAAAAAAAATAAAAAAAAA	AAAAAAAAAAAAAAAAAATAAAAAAAAAAA
R57	30	F	H20-GX	60394	60423	H20-GX	60397	60426	-3	0.00286	_	_	AATAAAAAAAAAAAAAAAAAATAAAAAAAA	AAAAAAAAAAAAAAAAAATAAAAAAAAAAA
R58	30	R	H20-GX	60400	60429	H20-GX	60401	60430	-3	0.00286	_	_	AAAAAAAAAAAAAAATAAAAAAAAAAAGAA	AAAAAAAAAAAAAATAAAAAAAAAAAGAAC
R59	30	R	H20-GX	60397	60426	H20-GX	60398	60427	-3	0.00286	_	_	AAAAAAAAAAAAAAAAAATAAAAAAAAAAA	AAAAAAAAAAAAAAAAATAAAAAAAAAAAG
R60	30	R	H20-GX	60397	60426	H20-GX	60399	60428	-3	0.00286	_	_	AAAAAAAAAAAAAAAAAATAAAAAAAAAAA	AAAAAAAAAAAAAAAATAAAAAAAAAAAGA
R61	30	R	H20-GX	60397	60426	H20-GX	60400	60429	-3	0.00286	_	_	AAAAAAAAAAAAAAAAAATAAAAAAAAAAA	AAAAAAAAAAAAAAATAAAAAAAAAAAGAA
R62	30	R	H20-GX	60396	60425	H20-GX	60397	60426	-3	0.00286	_	_	TAAAAAAAAAAAAAAAAAATAAAAAAAAAA	AAAAAAAAAAAAAAAAAATAAAAAAAAAAA
R63	30	R	H20-GX	60395	60424	H20-GX	60397	60426	-3	0.00286	_	_	ATAAAAAAAAAAAAAAAAAATAAAAAAAAA	AAAAAAAAAAAAAAAAAATAAAAAAAAAAA
R64	30	R	H20-GX	15169	15198	H20-GX	15370	15399	-3	0.00286	_	_	AAATAAATATATAAATAAGAAATATATAAT	TAATAAATAAATAATAAATAAATAAATAAA
R65	30	F	H20-GX	35272	35301	H20-GX	35281	35310	-1	2.35e-06	_	_	ATACATATAAAACATATAAAACATATAAAA	AAACATATAAAACATATAAAACATATAAAA
R66	30	R	H20-GX	15114	15143	H20-GX	15120	15149	-3	0.00286	_	_	AAAAATATAAGAATTAAGGAATTAAGAATA	ATAAGAATTAAGGAATTAAGAATAATAAAT
R67	30	F	H20-GX	60524	60553	H20-GX	60554	60583	-2	0.000102	_	_	ATATAAGATAAGATCTAAATAAAATATATA	ATATAAAATAAGATCTAAATAAAAGATATA
R68	30	F	H20-GX	60554	60583	H20-GX	60581	60610	-2	0.000102	_	_	ATATAAAATAAGATCTAAATAAAAGATATA	ATATAAGATAAGATCTAAATAAAATATATA
R69	30	F	H20-GX	160648	160677	H20-GX	160698	160727	-3	0.00286	_	trnM-CAU	ATATATGATGTGTTAAGTTAAGCATCCCAA	ATATATGATGTGTTAAGTTAAGCATCCATG
R70	30	R	H20-GX	31607	31636	H20-GX	31607	31636	-2	0.000102	_	_	ATATGATAATATATACTATATAATAGTATA	ATATGATAATATATACTATATAATAGTATA
R71	30	F	H20-GX	8917	8946	H20-GX	8940	8969	-3	0.00286	_	_	ATTATTATATTATAATATTATAAATTATTA	ATTATTATTTTATAATATTATAAAATAATA
R72	30	F	H20-GX	157982	158011	H20-GX	158003	158032	-3	0.00286	ycf2	ycf2	AGAAAAGGGGAAGTGACTTGGACAAAAAGA	ACAAAAAGAGAAGTGACTTGGACAAAAAGA
R73	30	F	H20-GX	10251	10280	H20-GX	39426	39455	-3	0.00286	trnG-UCC	trnG-GCC	AACGATGCGGGTTCGATTCCCGCTACCCGC	GAAGATGCGGGTTCGATTCCCGCTATCCGC
R74	30	F	H20-GX	71836	71865	H20-GX	71857	71886	-2	0.000102	rps18	rps18	TAAATCCAAACAATCTTTTCGTAAATCCAA	TAAATCCAAGCAATCTTTTCGCAAATCCAA
R75	30	F	H20-GX	13723	13752	H20-GX	13745	13774	-3	0.00286	_	_	TTTTTTTACATTTTCAAAAATTTTCTAATA	TTCTAATACATTTTCAAAAATTTTCTAATA
R76	30	F	H20-GX	49748	49777	H20-GX	49770	49799	-3	0.00286	_	_	ATTATAGAACTAACTATATCTAACTATAGA	ACTATAGAACTAACTATATCTAACGATATA
R77	30	F	H20-GX	8851	8880	H20-GX	8878	8907	-3	0.00286	_	_	ACTATTACTATTACATATATACATATATAT	TATATTAATATTACATATATACATATATAT
R78	30	F	H20-GX	93468	93497	H20-GX	93489	93518	-3	0.00286	ycf2	ycf2	TTTCTTTTTGTCCAAGTCACTTCTCTTTTT	TCTCTTTTTGTCCAAGTCACTTCCCCTTTT
R79	30	R	H20-GX	8959	8988	H20-GX	8965	8994	-3	0.00286	_	_	ATAAAATAATAATTTATAATATTTTATAAT	TAATAATTTATAATATTTTATAATTAAATA
R80	30	P	H20-GX	93489	93518	H20-GX	158005	158034	-3	0.00286	ycf2	ycf2	TCTCTTTTTGTCCAAGTCACTTCCCCTTTT	AAAAAGAGAAGTGACTTGGACAAAAAGAAA
R81	30	P	H20-GX	93468	93497	H20-GX	157984	158013	-3	0.00286	ycf2	ycf2	TTTCTTTTTGTCCAAGTCACTTCTCTTTTT	AAAAGGGGAAGTGACTTGGACAAAAAGAGA
R82	30	P	H20-GX	123084	123113	H20-GX	123118	123147	-3	0.00286	_	_	GTGCAAGTTTTTTTAGAACCCTTTGAACCA	TGGTTCAAAGGGTTCTAAAAAAACTCGAAA
R83	30	P	H20-GX	81826	81855	H20-GX	81838	81867	-3	0.00286	_	_	TATCTAAGGAACAGTGACTTTGAAGTCACT	AGTGACTTTGAAGTCACTATTCCTTAGATA
R84	30	P	H20-GX	15147	15176	H20-GX	54319	54348	-3	0.00286	_	_	AATAATATATATATATATATATAAATAAAT	ATATATATATATATATTTATATATATTATT
R85	30	P	H20-GX	14781	14810	H20-GX	54317	54346	-3	0.00286	_	_	TAATATAATAAAATATATATATATATATTA	TAATATATATATATATATTTATATATATTA
R86	30	P	H20-GX	54317	54346	H20-GX	54317	54346	-2	0.000102	_	_	TAATATATATATATATATTTATATATATTA	TAATATATATATATATATTTATATATATTA
R87	30	P	H20-GX	8853	8882	H20-GX	14797	14826	-3	0.00286	_	_	TATTACTATTACATATATACATATATATAT	ATATATATATATTAATATGTAATAGTAATA
R88	30	P	H20-GX	8917	8946	H20-GX	8942	8971	-3	0.00286	_	_	ATTATTATATTATAATATTATAAATTATTA	TATTATTTTATAATATTATAAAATAATAAT
R89	30	P	H20-GX	3985	4014	H20-GX	3987	4016	-3	0.00286	_	_	AAAATAAAATAATAAATCTATTATTTTATT	AATAAAATAATAAATCTATTATTTTATTAT
R90	30	C	H20-GX	14929	14958	H20-GX	6491	6520	-3	0.00286	_	_	TTTATAATTTATAATTATTTATTTCATTTT	AAATATTAAATATTATTAAATAAAAAAAAA

## Sheet: H22-1.Long_Repeat
ID	Length	Type	Seq_A_id	Repeat_A_start	Repeat_A_end	Seq_B_id	Repeat_B_start	Repeat_B_end	Hamming_Distance	E-value	Gene_A	Gene_B	Repeat_A_seq	Repeat_B_seq
R1	29780	P	H22-1	88017	117796	H22-1	133659	163438	0	0	ycf1	ycf1	AATGTAATTTTTTTTTGCGTATAGCATACATATTTATTTATATTGTATAACATATTTAGATATTTAGATTGTATATATGTATATTAAATACAAATACATAAGTATATAAGTATATAAAGTATAAGAAATGAACTTAACGACGAGATTTATTATCGTTTCTTGCATGTCTCGTAAAAGACAGAGTAGGTGCAAATTCTCCCAATTTGTGACCCACCATACGATCCGTTATATAAATAGGTAAATGTTCCTTTCCATTATGAATAGCGATTGTATGGCCAATCATTGTGGGTATAATGGTAGATGCCCGAGACCAAGTTACTATTATTTCTTTTTCTTTCCTCGTGTTGAGTTTTTCAATTTTTGCCGATAAATGATTAGCTACAAAAGGGTTTTTTTTTA…	TTTTTTAATTTTTCTTTTTGATTCGGCCATAAATACACTGTATAGAGATTTTCTTTTTTGTAATGAATTGATCGGTCTTTTTCTTTTTTATATGAAGAAAATTTCATTGATTCTTTATTGTGAATCGTACAATTTTGATTGATTTTTTTTCGCCATTTTTTCGCTACTAATACTAATCGAGACCATTTGCTCTGAGATAAATTGTATGCATAATTACCCTTTAACCAGTTTTTCCATTCATTCATTCCAGGCTTCTTTATTTTCTTATACTTATACCTTGATTTGGAGTTAAATATTCCTCGGGTTATAGAATAATACTTTATCTTGTCCTTAATAAAAGGATGGGTACCGCGATATTGAAGTACAGATCTAAAGTGATGGTTGTTAAGTAATTGGGTT…
R2	79	P	H22-1	30937	31015	H22-1	30937	31015	-3	1.76e-31	_	_	TAGACTCCTCTCCATTCCATTTTTTATGCTTAAGACATCTCATGTCTTAAGCATAAAAAATGGAATGGAGAGGAGTCTA	TAGACTCCTCTCCATTCCATTTTTTATGCTTAAGACATCTCATGTCTTAAGCATAAAAAATGGAATGGAGAGGAGTCTA
R3	74	F	H22-1	120652	120725	H22-1	120676	120749	0	8.42e-35	_	_	GGAATAAATATAAATATGGATAATGGAATAAATATAAATATGGATAATGGAATAAATATAAATATGGATAATGG	GGAATAAATATAAATATGGATAATGGAATAAATATAAATATGGATAATGGAATAAATATAAATATGGATAATGG
R4	59	F	H22-1	60468	60526	H22-1	60525	60583	0	9.04e-26	_	_	ATATATAAGATAAGATCTAAATAAAATATATAATATAAGATAAGATCTAAATAAAAGAT	ATATATAAGATAAGATCTAAATAAAATATATAATATAAGATAAGATCTAAATAAAAGAT
R5	53	F	H22-1	41596	41648	H22-1	43820	43872	-3	2.34e-16	psaB	psaA	GTTCTATACATATGACCTGCAATCAGGAAAAGAATTGCGATAGCTAAATGATG	GTTCTATACATATGACCTGCGATCAGGAAAAGAATAGCAATAGCTAAATGATG
R6	52	P	H22-1	19	70	H22-1	19	70	0	1.48e-21	_	_	AAATAACAATACCCCATATCTCGCTTAAGCGAGATATGGGGTATTGTTATTT	AAATAACAATACCCCATATCTCGCTTAAGCGAGATATGGGGTATTGTTATTT
R7	50	F	H22-1	120652	120701	H22-1	120700	120749	0	2.37e-20	_	_	GGAATAAATATAAATATGGATAATGGAATAAATATAAATATGGATAATGG	GGAATAAATATAAATATGGATAATGGAATAAATATAAATATGGATAATGG
R8	48	F	H22-1	34699	34746	H22-1	34747	34794	0	3.79e-19	_	_	TATTAATTCATTATTATTAGTTACTATAAGTATAAATAGTAACTAATA	TATTAATTCATTATTATTAGTTACTATAAGTATAAATAGTAACTAATA
R9	47	F	H22-1	120102	120148	H22-1	120146	120192	0	1.52e-18	_	_	TTATAGGTATATTATATAATATAGTATATTAAGGATATAGTATATTA	TTATAGGTATATTATATAATATAGTATATTAAGGATATAGTATATTA
R10	46	F	H22-1	90718	90763	H22-1	90768	90813	-1	8.37e-16	trnM-CAU	_	GGATGCTTAACTTAACACATCATATATTGTAAATAAACAAATTCCA	GGATGCTTAACTTAACACATCATATATCGTAAATAAACAAATTCCA
R11	46	F	H22-1	160642	160687	H22-1	160692	160737	-1	8.37e-16	_	trnM-CAU	TGGAATTTGTTTATTTACGATATATGATGTGTTAAGTTAAGCATCC	TGGAATTTGTTTATTTACAATATATGATGTGTTAAGTTAAGCATCC
R12	46	P	H22-1	90768	90813	H22-1	160692	160737	-1	8.37e-16	_	trnM-CAU	GGATGCTTAACTTAACACATCATATATCGTAAATAAACAAATTCCA	TGGAATTTGTTTATTTACAATATATGATGTGTTAAGTTAAGCATCC
R13	46	P	H22-1	90718	90763	H22-1	160642	160687	-1	8.37e-16	trnM-CAU	_	GGATGCTTAACTTAACACATCATATATTGTAAATAAACAAATTCCA	TGGAATTTGTTTATTTACGATATATGATGTGTTAAGTTAAGCATCC
R14	46	P	H22-1	127061	127106	H22-1	127061	127106	0	6.07e-18	_	_	ATAATTAGTTATCTATTATATATATATATAATAGATAACTAATTAT	ATAATTAGTTATCTATTATATATATATATAATAGATAACTAATTAT
R15	46	P	H22-1	31568	31613	H22-1	31568	31613	0	6.07e-18	_	_	ATAGTATGGTAGAAAGAATTATATATAATTCTTTCTACCATACTAT	ATAGTATGGTAGAAAGAATTATATATAATTCTTTCTACCATACTAT
R16	46	P	H22-1	20088	20133	H22-1	20088	20133	-2	5.65e-14	rpoC2	rpoC2	AATACCCTGTTTTGGTATTTCAATCGAAATACCAAAACAGGGTATT	AATACCCTGTTTTGGTATTTCAATCGAAATACCAAAACAGGGTATT
R17	41	F	H22-1	93366	93406	H22-1	93390	93430	-1	7.64e-13	ycf2	ycf2	TTTGTCTAAGTCACTTCGTTTCTTTTTGTCCAAGTCACTTC	TTTGTCCAAGTCACTTCGTTTCTTTTTGTCCAAGTCACTTC
R18	41	F	H22-1	158025	158065	H22-1	158049	158089	-1	7.64e-13	ycf2	ycf2	GAAGTGACTTGGACAAAAAGAAACGAAGTGACTTGGACAAA	GAAGTGACTTGGACAAAAAGAAACGAAGTGACTTAGACAAA
R19	41	P	H22-1	93390	93430	H22-1	158049	158089	-1	7.64e-13	ycf2	ycf2	TTTGTCCAAGTCACTTCGTTTCTTTTTGTCCAAGTCACTTC	GAAGTGACTTGGACAAAAAGAAACGAAGTGACTTAGACAAA
R20	41	P	H22-1	93366	93406	H22-1	158025	158065	-1	7.64e-13	ycf2	ycf2	TTTGTCTAAGTCACTTCGTTTCTTTTTGTCCAAGTCACTTC	GAAGTGACTTGGACAAAAAGAAACGAAGTGACTTGGACAAA
R21	40	F	H22-1	41632	41671	H22-1	43856	43895	-3	6.63e-09	psaB	psaA	GCGATAGCTAAATGATGATGAGCAATATCGGTCAGCCATA	GCAATAGCTAAATGATGGTGTGCAATATCGGTCAGCCATA
R22	39	P	H22-1	131814	131852	H22-1	131814	131852	-3	2.45e-08	_	_	TTCTATCCAAATCCAATTGAAAATTGGATTTGGATAGAA	TTCTATCCAAATCCAATTGAAAATTGGATTTGGATAGAA
R23	37	R	H22-1	125756	125792	H22-1	125756	125792	-2	9.54e-09	_	_	TATATATATTATATTATATATATTATATTATTTATAT	TATATATATTATATTATATATATTATATTATTTATAT
R24	36	F	H22-1	33125	33160	H22-1	33154	33189	-3	1.23e-06	_	_	ACACATAGATATGGACTATACTGAAAGTAACACAGA	ACACAGAGATATGGACTATAGTCAAAGTAACACAGA
R25	36	P	H22-1	35572	35607	H22-1	35643	35678	0	6.36e-12	_	_	TAGTCCTTATAGCTTATCTTAATACTTACTTTTATA	TATAAAAGTAAGTATTAAGATAAGCTATAAGGACTA
R26	35	F	H22-1	41617	41651	H22-1	43841	43875	-3	4.5e-06	psaB	psaA	ATCAGGAAAAGAATTGCGATAGCTAAATGATGATG	ATCAGGAAAAGAATAGCAATAGCTAAATGATGGTG
R27	35	P	H22-1	125730	125764	H22-1	125735	125769	-3	4.5e-06	_	_	ATATTATATATATATAATTTATATTATATATATAT	ATATATATATAATTTATATTATATATATATTATAT
R28	34	F	H22-1	113955	113988	H22-1	137467	137500	-2	5.14e-07	ycf1	ycf1	AATTTATTATCTTTATGCATGAAGATAATAAATT	AATTTATTATCTTCATGCATAAAGATAATAAATT
R29	34	R	H22-1	14824	14857	H22-1	14828	14861	-3	1.65e-05	_	_	ATTAAAAATTTATTTATTAATTATTTATTTATAA	AAAATTTATTTATTAATTATTTATTTATAATTTA
R30	34	R	H22-1	72250	72283	H22-1	72258	72291	-3	1.65e-05	_	_	TTACTTATTTTTTTTTTTTTTTTTTTTTTTTTTT	TTTTTTTTTTTTTTTTTTTTTTTTTTAAGTGATT
R31	34	P	H22-1	137467	137500	H22-1	137467	137500	-2	5.14e-07	ycf1	ycf1	AATTTATTATCTTCATGCATAAAGATAATAAATT	AATTTATTATCTTCATGCATAAAGATAATAAATT
R32	34	P	H22-1	113955	113988	H22-1	113955	113988	-2	5.14e-07	ycf1	ycf1	AATTTATTATCTTTATGCATGAAGATAATAAATT	AATTTATTATCTTTATGCATGAAGATAATAAATT
R33	34	C	H22-1	72261	72294	H22-1	7421	7454	-3	1.65e-05	_	_	TTTTTTTTTTTTTTTTTTTTTTTAAGTGATTTTT	AAAAAAAAAAAAAAAAAAAAAAATACCCAAAAAA
R34	33	F	H22-1	14910	14942	H22-1	14943	14975	0	4.07e-10	_	_	CTTAATTTTAATTAGTTATATTAATAAAATAAT	CTTAATTTTAATTAGTTATATTAATAAAATAAT
R35	33	R	H22-1	60337	60369	H22-1	60341	60373	-3	6e-05	_	_	GAATAAAATTAAAATAAAAAAATAAAATAAAAA	AAAATTAAAATAAAAAAATAAAATAAAAAAAAG
R36	32	F	H22-1	71779	71810	H22-1	71800	71831	-3	0.000218	rps18	rps18	CAATCTTTTCGTAAATCCAAGCAATCTTTTCG	CAATCTTTTCGCAAATCCAAACGATCTTTTCG
R37	32	F	H22-1	120652	120683	H22-1	120724	120755	-3	0.000218	_	_	GGAATAAATATAAATATGGATAATGGAATAAA	GGAATAAATATAAATATGGATAATGGCTAAAA
R38	32	R	H22-1	1743	1774	H22-1	1746	1777	-3	0.000218	_	_	ATCTTATATTTATATTGTCTTATATTTATATT	TTATATTTATATTGTCTTATATTTATATTGTA
R39	32	P	H22-1	120483	120514	H22-1	120483	120514	-2	7.27e-06	_	_	TCATATATATGATATATATATAATATATATGA	TCATATATATGATATATATATAATATATATGA
R40	32	P	H22-1	54240	54271	H22-1	54240	54271	-2	7.27e-06	_	_	TAATATATATATATATATATTTATATATATTA	TAATATATATATATATATATTTATATATATTA
R41	32	P	H22-1	39693	39724	H22-1	39735	39766	0	1.63e-09	_	_	TGGAATACACCTCTTTACCATTCTGTACAAAT	ATTTGTACAGAATGGTAAAGAGGTGTATTCCA
R42	32	P	H22-1	39480	39511	H22-1	39480	39511	0	1.63e-09	_	_	TATAGAACTACTACTATAGTAGTAGTTCTATA	TATAGAACTACTACTATAGTAGTAGTTCTATA
R43	32	P	H22-1	5970	6001	H22-1	5970	6001	-2	7.27e-06	_	_	ATGAAATATATTTAACCTTAAATATATTTCAT	ATGAAATATATTTAACCTTAAATATATTTCAT
R44	31	R	H22-1	7418	7448	H22-1	7418	7448	-2	2.73e-05	_	_	CCCAAAAAAAAAAAAAAAAAAAAAAATACCC	CCCAAAAAAAAAAAAAAAAAAAAAAATACCC
R45	31	F	H22-1	60338	60368	H22-1	69129	69159	-3	0.000791	_	_	AATAAAATTAAAATAAAAAAATAAAATAAAA	AAAAAAATTAAAATAGAAAAATAAAGTAAAA
R46	31	F	H22-1	68685	68715	H22-1	68706	68736	-2	2.73e-05	_	_	ACAATTCTTTTTGTTGATTATAAAATTCTTT	AAAATTCTTTTTGTTGATTATAAAATTTTTT
R47	31	F	H22-1	60463	60493	H22-1	60550	60580	-3	0.000791	_	_	ATATTATATATAAGATAAGATCTAAATAAAA	ATATATAATATAAGATAAGATCTAAATAAAA
R48	31	F	H22-1	60527	60557	H22-1	60557	60587	-3	0.000791	_	_	ATATAAGATAAGATCTAAATAAAATATATAA	ATATAAGATAAGATCTAAATAAAAGATCGAA
R49	31	F	H22-1	14851	14881	H22-1	62826	62856	-3	0.000791	_	_	TTTATAATTTATAATTATTTATTTCATTTTA	TTTTTTATTTATAATTATTTATTTAATTTTA
R50	31	F	H22-1	7412	7442	H22-1	7413	7443	-1	6.06e-07	_	_	CCCCCCCCCAAAAAAAAAAAAAAAAAAAAAA	CCCCCCCCAAAAAAAAAAAAAAAAAAAAAAA
R51	31	F	H22-1	84716	84746	H22-1	84740	84770	-3	0.000791	_	_	CTATTTTAGATGTTCTGATATATCCTATTTT	CTATTTTAGATGTTCTGATATATCATAGTCT
R52	31	F	H22-1	125751	125781	H22-1	125765	125795	-3	0.000791	_	_	TATTATATATATATTATATTATATATATTAT	TATATTATATATATTATATTATTTATATTAT
R53	31	R	H22-1	125740	125770	H22-1	125748	125778	-2	2.73e-05	_	_	TATATAATTTATATTATATATATATTATATT	TTATATTATATATATATTATATTATATATAT
R54	31	R	H22-1	5562	5592	H22-1	5566	5596	-3	0.000791	_	_	TTTCTTTTTATTGAAAAAAAAAGTTTTTTTT	TTTTTATTGAAAAAAAAAGTTTTTTTTTTTT
R55	31	F	H22-1	72254	72284	H22-1	72255	72285	-3	0.000791	_	_	TTATTTTTTTTTTTTTTTTTTTTTTTTTTTA	TATTTTTTTTTTTTTTTTTTTTTTTTTTTAA
R56	31	R	H22-1	72252	72282	H22-1	72254	72284	-3	0.000791	_	_	ACTTATTTTTTTTTTTTTTTTTTTTTTTTTT	TTATTTTTTTTTTTTTTTTTTTTTTTTTTTA
R57	31	P	H22-1	4660	4690	H22-1	72250	72280	-3	0.000791	_	_	AAACAAAAAAAAAAAAAAAAAATATAAATAA	TTACTTATTTTTTTTTTTTTTTTTTTTTTTT
R58	31	P	H22-1	67331	67361	H22-1	67386	67416	-2	2.73e-05	_	_	TATAAGAGTAAGAACTCAACGGGACCTTACC	GGTAAGGTCCCGTTGAGTTCTTACTCTTTCA
R59	31	P	H22-1	50699	50729	H22-1	50699	50729	-3	0.000791	_	_	TAGTTTGATAAACCTTAGTTTTATCAAACTA	TAGTTTGATAAACCTTAGTTTTATCAAACTA
R60	31	P	H22-1	8631	8661	H22-1	48101	48131	-3	0.000791	trnS-GCU	trnS-GGA	AGCGGAGAAAGAGGGATTCGAACCCTCGGTA	TACCGAGGGTTCGAATCCCTCTCTTTCCGTT
R61	31	C	H22-1	132489	132519	H22-1	4664	4694	-3	0.000791	ycf1	_	TTTTTTTTTTTGTATTTTATATTTATTTGGT	AAAAAAAAAAAAAAAAAATATAAATAAATCA
R62	30	R	H22-1	15301	15330	H22-1	15301	15330	-2	0.000102	_	_	TATAATAAATAAATAATAAATAAATAAAAT	TATAATAAATAAATAATAAATAAATAAAAT
R63	30	R	H22-1	15081	15110	H22-1	15081	15110	-2	0.000102	_	_	ATAAATAAATATATAAAATATAAATAAATA	ATAAATAAATATATAAAATATAAATAAATA
R64	30	R	H22-1	15051	15080	H22-1	15057	15086	-3	0.00286	_	_	AAAAATATAAGAATTAAGGAATTAAGAATA	ATAAGAATTAAGGAATTAAGAATAATAAAT
R65	30	F	H22-1	60470	60499	H22-1	60500	60529	-1	2.35e-06	_	_	ATATAAGATAAGATCTAAATAAAATATATA	ATATAAGATAAGATCTAAATAAAAGATATA
R66	30	F	H22-1	60500	60529	H22-1	60527	60556	-1	2.35e-06	_	_	ATATAAGATAAGATCTAAATAAAAGATATA	ATATAAGATAAGATCTAAATAAAATATATA
R67	30	F	H22-1	160661	160690	H22-1	160711	160740	-3	0.00286	_	trnM-CAU	ATATATGATGTGTTAAGTTAAGCATCCCAA	ATATATGATGTGTTAAGTTAAGCATCCATG
R68	30	R	H22-1	31514	31543	H22-1	31514	31543	-2	0.000102	_	_	ATATGATAATATATACTATATAATAGTATA	ATATGATAATATATACTATATAATAGTATA
R69	30	R	H22-1	72255	72284	H22-1	72256	72285	-1	2.35e-06	_	_	TATTTTTTTTTTTTTTTTTTTTTTTTTTTA	ATTTTTTTTTTTTTTTTTTTTTTTTTTTAA
R70	30	F	H22-1	7412	7441	H22-1	7414	7443	-2	0.000102	_	_	CCCCCCCCCAAAAAAAAAAAAAAAAAAAAA	CCCCCCCAAAAAAAAAAAAAAAAAAAAAAA
R71	30	F	H22-1	157995	158024	H22-1	158016	158045	-3	0.00286	ycf2	ycf2	AGAAAAGGGGAAGTGACTTGGACAAAAAGA	ACAAAAAGAGAAGTGACTTGGACAAAAAGA
R72	30	F	H22-1	10203	10232	H22-1	39354	39383	-3	0.00286	trnG-UCC	trnG-GCC	AACGATGCGGGTTCGATTCCCGCTACCCGC	GAAGATGCGGGTTCGATTCCCGCTATCCGC
R73	30	F	H22-1	71769	71798	H22-1	71790	71819	-2	0.000102	rps18	rps18	TAAATCCAAACAATCTTTTCGTAAATCCAA	TAAATCCAAGCAATCTTTTCGCAAATCCAA
R74	30	F	H22-1	49700	49729	H22-1	49722	49751	-3	0.00286	_	_	ATTATAGAACTAACTATATCTAACTATAGA	ACTATAGAACTAACTATATCTAACGATATA
R75	30	R	H22-1	54240	54269	H22-1	54243	54272	-3	0.00286	_	_	TAATATATATATATATATATTTATATATAT	TATATATATATATATATTTATATATATTAT
R76	30	F	H22-1	8847	8876	H22-1	8874	8903	-3	0.00286	_	_	ACTATTACTATTACATATATACATATATAT	TATATTAATATTACATATATACATATATAT
R77	30	R	H22-1	125766	125795	H22-1	125767	125796	-3	0.00286	_	_	ATATTATATATATTATATTATTTATATTAT	TATTATATATATTATATTATTTATATTATT
R78	30	F	H22-1	93408	93437	H22-1	93429	93458	-3	0.00286	ycf2	ycf2	TTTCTTTTTGTCCAAGTCACTTCTCTTTTT	TCTCTTTTTGTCCAAGTCACTTCCCCTTTT
R79	30	R	H22-1	72254	72283	H22-1	72255	72284	-3	0.00286	_	_	TTATTTTTTTTTTTTTTTTTTTTTTTTTTT	TATTTTTTTTTTTTTTTTTTTTTTTTTTTA
R80	30	F	H22-1	72251	72280	H22-1	72254	72283	-3	0.00286	_	_	TACTTATTTTTTTTTTTTTTTTTTTTTTTT	TTATTTTTTTTTTTTTTTTTTTTTTTTTTT
R81	30	R	H22-1	72254	72283	H22-1	72254	72283	-2	0.000102	_	_	TTATTTTTTTTTTTTTTTTTTTTTTTTTTT	TTATTTTTTTTTTTTTTTTTTTTTTTTTTT
R82	30	F	H22-1	72250	72279	H22-1	72254	72283	-2	0.000102	_	_	TTACTTATTTTTTTTTTTTTTTTTTTTTTT	TTATTTTTTTTTTTTTTTTTTTTTTTTTTT
R83	30	P	H22-1	93429	93458	H22-1	158018	158047	-3	0.00286	ycf2	ycf2	TCTCTTTTTGTCCAAGTCACTTCCCCTTTT	AAAAAGAGAAGTGACTTGGACAAAAAGAAA
R84	30	P	H22-1	93408	93437	H22-1	157997	158026	-3	0.00286	ycf2	ycf2	TTTCTTTTTGTCCAAGTCACTTCTCTTTTT	AAAAGGGGAAGTGACTTGGACAAAAAGAGA
R85	30	P	H22-1	81775	81804	H22-1	81787	81816	-3	0.00286	_	_	TATCTAAGGAACAGTGACTTTGAAGTCACT	AGTGACTTTGAAGTCACTATTCCTTAGATA
R86	30	P	H22-1	49901	49930	H22-1	72265	72294	-3	0.00286	_	_	AAAAATGATATAAAAAAAAAAAAAAAAAAA	TTTTTTTTTTTTTTTTTTTAAGTGATTTTT
R87	30	P	H22-1	4661	4690	H22-1	72254	72283	-3	0.00286	_	_	AACAAAAAAAAAAAAAAAAAATATAAATAA	TTATTTTTTTTTTTTTTTTTTTTTTTTTTT
R88	30	P	H22-1	7421	7450	H22-1	72250	72279	-3	0.00286	_	_	AAAAAAAAAAAAAAAAAAAAAAATACCCAA	TTACTTATTTTTTTTTTTTTTTTTTTTTTT
R89	30	P	H22-1	31504	31533	H22-1	62918	62947	-3	0.00286	_	_	AAAATAATGAATATGATAATATATACTATA	TATATTATATATTATAATATTCATTATTAT
R90	30	P	H22-1	35268	35297	H22-1	35272	35301	-2	0.000102	_	_	AAGTATATTTAAAAATATATTTTTAAATAT	ATATTTAAAAATATATTTTTAAATATCTTT
R91	30	P	H22-1	8849	8878	H22-1	14719	14748	-3	0.00286	_	_	TATTACTATTACATATATACATATATATAT	ATATATATATATTAATATGTAATAGTAATA
R92	30	P	H22-1	3979	4008	H22-1	3981	4010	-3	0.00286	_	_	AAAATAAAATAATAAATCTATTATTTTATT	AATAAAATAATAAATCTATTATTTTATTAT
R93	30	C	H22-1	14851	14880	H22-1	6470	6499	-3	0.00286	_	_	TTTATAATTTATAATTATTTATTTCATTTT	AAATATTAAATATTATTAAATAAAAAAAAA
R94	30	C	H22-1	54243	54272	H22-1	54242	54271	-3	0.00286	_	_	TATATATATATATATATTTATATATATTAT	ATATATATATATATATATTTATATATATTA

## Sheet: H22-2.Long_Repeat
ID	Length	Type	Seq_A_id	Repeat_A_start	Repeat_A_end	Seq_B_id	Repeat_B_start	Repeat_B_end	Hamming_Distance	E-value	Gene_A	Gene_B	Repeat_A_seq	Repeat_B_seq
R1	29780	P	H22-2	87917	117696	H22-2	133540	163319	0	0	ycf1	ycf1	AATGTAATTTTTTTTTGCGTATAGCATACATATTTATTTATATTGTATAACATATTTAGATATTTAGATTGTATATATGTATATTAAATACAAATACATAAGTATATAAGTATATAAAGTATAAGAAATGAACTTAACGACGAGATTTATTATCGTTTCTTGCATGTCTCGTAAAAGACAGAGTAGGTGCAAATTCTCCCAATTTGTGACCCACCATACGATCCGTTATATAAATAGGTAAATGTTCCTTTCCATTATGAATAGCGATTGTATGGCCAATCATTGTGGGTATAATGGTAGATGCCCGAGACCAAGTTACTATTATTTCTTTTTCTTTCCTCGTGTTGAGTTTTTCAATTTTTGCCGATAAATGATTAGCTACAAAAGGGTTTTTTTTTA…	TTTTTTAATTTTTCTTTTTGATTCGGCCATAAATACACTGTATAGAGATTTTCTTTTTTGTAATGAATTGATCGGTCTTTTTCTTTTTTATATGAAGAAAATTTCATTGATTCTTTATTGTGAATCGTACAATTTTGATTGATTTTTTTTCGCCATTTTTTCGCTACTAATACTAATCGAGACCATTTGCTCTGAGATAAATTGTATGCATAATTACCCTTTAACCAGTTTTTCCATTCATTCATTCCAGGCTTCTTTATTTTCTTATACTTATACCTTGATTTGGAGTTAAATATTCCTCGGGTTATAGAATAATACTTTATCTTGTCCTTAATAAAAGGATGGGTACCGCGATATTGAAGTACAGATCTAAAGTGATGGTTGTTAAGTAATTGGGTT…
R2	79	P	H22-2	30868	30946	H22-2	30868	30946	-3	1.75e-31	_	_	TAGACTCCTCTCCATTCCATTTTTTATGCTTAAGACATCTCATGTCTTAAGCATAAAAAATGGAATGGAGAGGAGTCTA	TAGACTCCTCTCCATTCCATTTTTTATGCTTAAGACATCTCATGTCTTAAGCATAAAAAATGGAATGGAGAGGAGTCTA
R3	59	F	H22-2	60400	60458	H22-2	60457	60515	0	9.03e-26	_	_	ATATATAAGATAAGATCTAAATAAAATATATAATATAAGATAAGATCTAAATAAAAGAT	ATATATAAGATAAGATCTAAATAAAATATATAATATAAGATAAGATCTAAATAAAAGAT
R4	53	F	H22-2	41526	41578	H22-2	43750	43802	-3	2.34e-16	psaB	psaA	GTTCTATACATATGACCTGCAATCAGGAAAAGAATTGCGATAGCTAAATGATG	GTTCTATACATATGACCTGCGATCAGGAAAAGAATAGCAATAGCTAAATGATG
R5	52	P	H22-2	19	70	H22-2	19	70	0	1.48e-21	_	_	AAATAACAATACCCCATATCTCGCTTAAGCGAGATATGGGGTATTGTTATTT	AAATAACAATACCCCATATCTCGCTTAAGCGAGATATGGGGTATTGTTATTT
R6	50	F	H22-2	120552	120601	H22-2	120576	120625	0	2.37e-20	_	_	GGAATAAATATAAATATGGATAATGGAATAAATATAAATATGGATAATGG	GGAATAAATATAAATATGGATAATGGAATAAATATAAATATGGATAATGG
R7	48	F	H22-2	34629	34676	H22-2	34677	34724	0	3.79e-19	_	_	TATTAATTCATTATTATTAGTTACTATAAGTATAAATAGTAACTAATA	TATTAATTCATTATTATTAGTTACTATAAGTATAAATAGTAACTAATA
R8	47	F	H22-2	120002	120048	H22-2	120046	120092	0	1.51e-18	_	_	TTATAGGTATATTATATAATATAGTATATTAAGGATATAGTATATTA	TTATAGGTATATTATATAATATAGTATATTAAGGATATAGTATATTA
R9	46	F	H22-2	90618	90663	H22-2	90668	90713	-1	8.36e-16	trnM-CAU	_	GGATGCTTAACTTAACACATCATATATTGTAAATAAACAAATTCCA	GGATGCTTAACTTAACACATCATATATCGTAAATAAACAAATTCCA
R10	46	F	H22-2	160523	160568	H22-2	160573	160618	-1	8.36e-16	_	trnM-CAU	TGGAATTTGTTTATTTACGATATATGATGTGTTAAGTTAAGCATCC	TGGAATTTGTTTATTTACAATATATGATGTGTTAAGTTAAGCATCC
R11	46	P	H22-2	90668	90713	H22-2	160573	160618	-1	8.36e-16	_	trnM-CAU	GGATGCTTAACTTAACACATCATATATCGTAAATAAACAAATTCCA	TGGAATTTGTTTATTTACAATATATGATGTGTTAAGTTAAGCATCC
R12	46	P	H22-2	90618	90663	H22-2	160523	160568	-1	8.36e-16	trnM-CAU	_	GGATGCTTAACTTAACACATCATATATTGTAAATAAACAAATTCCA	TGGAATTTGTTTATTTACGATATATGATGTGTTAAGTTAAGCATCC
R13	46	P	H22-2	126936	126981	H22-2	126936	126981	0	6.06e-18	_	_	ATAATTAGTTATCTATTATATATATATATAATAGATAACTAATTAT	ATAATTAGTTATCTATTATATATATATATAATAGATAACTAATTAT
R14	46	P	H22-2	31498	31543	H22-2	31498	31543	0	6.06e-18	_	_	ATAGTATGGTAGAAAGAATTATATATAATTCTTTCTACCATACTAT	ATAGTATGGTAGAAAGAATTATATATAATTCTTTCTACCATACTAT
R15	46	P	H22-2	20023	20068	H22-2	20023	20068	-2	5.64e-14	rpoC2	rpoC2	AATACCCTGTTTTGGTATTTCAATCGAAATACCAAAACAGGGTATT	AATACCCTGTTTTGGTATTTCAATCGAAATACCAAAACAGGGTATT
R16	42	R	H22-2	15009	15050	H22-2	15013	15054	-3	4.81e-10	_	_	ATATATATATAAATAAATATATAAAATATAAATAAATATATA	ATATATAAATAAATATATAAAATATAAATAAATATATAAATA
R17	41	F	H22-2	93266	93306	H22-2	93290	93330	-1	7.63e-13	ycf2	ycf2	TTTGTCTAAGTCACTTCGTTTCTTTTTGTCCAAGTCACTTC	TTTGTCCAAGTCACTTCGTTTCTTTTTGTCCAAGTCACTTC
R18	41	F	H22-2	157906	157946	H22-2	157930	157970	-1	7.63e-13	ycf2	ycf2	GAAGTGACTTGGACAAAAAGAAACGAAGTGACTTGGACAAA	GAAGTGACTTGGACAAAAAGAAACGAAGTGACTTAGACAAA
R19	41	P	H22-2	93290	93330	H22-2	157930	157970	-1	7.63e-13	ycf2	ycf2	TTTGTCCAAGTCACTTCGTTTCTTTTTGTCCAAGTCACTTC	GAAGTGACTTGGACAAAAAGAAACGAAGTGACTTAGACAAA
R20	41	P	H22-2	93266	93306	H22-2	157906	157946	-1	7.63e-13	ycf2	ycf2	TTTGTCTAAGTCACTTCGTTTCTTTTTGTCCAAGTCACTTC	GAAGTGACTTGGACAAAAAGAAACGAAGTGACTTGGACAAA
R21	40	F	H22-2	41562	41601	H22-2	43786	43825	-3	6.62e-09	psaB	psaA	GCGATAGCTAAATGATGATGAGCAATATCGGTCAGCCATA	GCAATAGCTAAATGATGGTGTGCAATATCGGTCAGCCATA
R22	39	P	H22-2	131689	131727	H22-2	131689	131727	-3	2.45e-08	_	_	TTCTATCCAAATCCAATTGAAAATTGGATTTGGATAGAA	TTCTATCCAAATCCAATTGAAAATTGGATTTGGATAGAA
R23	37	R	H22-2	125631	125667	H22-2	125631	125667	-2	9.52e-09	_	_	TATATATATTATATTATATATATTATATTATTTATAT	TATATATATTATATTATATATATTATATTATTTATAT
R24	36	F	H22-2	33055	33090	H22-2	33084	33119	-3	1.22e-06	_	_	ACACATAGATATGGACTATACTGAAAGTAACACAGA	ACACAGAGATATGGACTATAGTCAAAGTAACACAGA
R25	36	P	H22-2	35502	35537	H22-2	35573	35608	0	6.35e-12	_	_	TAGTCCTTATAGCTTATCTTAATACTTACTTTTATA	TATAAAAGTAAGTATTAAGATAAGCTATAAGGACTA
R26	36	C	H22-2	54175	54210	H22-2	15003	15038	-3	1.22e-06	_	_	TATATATATATATATATTTATATATATTATTTATAT	ATATATATATATATATAAATAAATATATAAAATATA
R27	35	F	H22-2	41547	41581	H22-2	43771	43805	-3	4.49e-06	psaB	psaA	ATCAGGAAAAGAATTGCGATAGCTAAATGATGATG	ATCAGGAAAAGAATAGCAATAGCTAAATGATGGTG
R28	35	P	H22-2	125605	125639	H22-2	125610	125644	-3	4.49e-06	_	_	ATATTATATATATATAATTTATATTATATATATAT	ATATATATATAATTTATATTATATATATATTATAT
R29	35	P	H22-2	14996	15030	H22-2	54174	54208	-3	4.49e-06	_	_	ATAAATAATATATATATATATATAAATAAATATAT	ATATATATATATATATATTTATATATATTATTTAT
R30	34	F	H22-2	113855	113888	H22-2	137348	137381	-2	5.13e-07	ycf1	ycf1	AATTTATTATCTTTATGCATGAAGATAATAAATT	AATTTATTATCTTCATGCATAAAGATAATAAATT
R31	34	R	H22-2	14772	14805	H22-2	14776	14809	-3	1.64e-05	_	_	ATTAAAAATTTATTTATTAATTATTTATTTATAA	AAAATTTATTTATTAATTATTTATTTATAATTTA
R32	34	P	H22-2	137348	137381	H22-2	137348	137381	-2	5.13e-07	ycf1	ycf1	AATTTATTATCTTCATGCATAAAGATAATAAATT	AATTTATTATCTTCATGCATAAAGATAATAAATT
R33	34	P	H22-2	113855	113888	H22-2	113855	113888	-2	5.13e-07	ycf1	ycf1	AATTTATTATCTTTATGCATGAAGATAATAAATT	AATTTATTATCTTTATGCATGAAGATAATAAATT
R34	33	R	H22-2	60269	60301	H22-2	60273	60305	-3	5.99e-05	_	_	GAATAAAATTAAAATAAAAAAATAAAATAAAAA	AAAATTAAAATAAAAAAATAAAATAAAAAAAAG
R35	32	F	H22-2	71693	71724	H22-2	71714	71745	-3	0.000218	rps18	rps18	CAATCTTTTCGTAAATCCAAGCAATCTTTTCG	CAATCTTTTCGCAAATCCAAACGATCTTTTCG
R36	32	F	H22-2	120552	120583	H22-2	120600	120631	-3	0.000218	_	_	GGAATAAATATAAATATGGATAATGGAATAAA	GGAATAAATATAAATATGGATAATGGCTAAAA
R37	32	R	H22-2	1748	1779	H22-2	1751	1782	-3	0.000218	_	_	ATCTTATATTTATATTGTCTTATATTTATATT	TTATATTTATATTGTCTTATATTTATATTGTA
R38	32	P	H22-2	120383	120414	H22-2	120383	120414	-2	7.26e-06	_	_	TCATATATATGATATATATATAATATATATGA	TCATATATATGATATATATATAATATATATGA
R39	32	P	H22-2	49832	49863	H22-2	72169	72200	-3	0.000218	_	_	AAAAATGATATAAAAAAAAAAAAAAAAAAAAT	ATTTTTTTTTTTTTTTTTTTTAAGTGATTTTT
R40	32	P	H22-2	54172	54203	H22-2	54172	54203	-2	7.26e-06	_	_	TAATATATATATATATATATTTATATATATTA	TAATATATATATATATATATTTATATATATTA
R41	32	P	H22-2	39623	39654	H22-2	39665	39696	0	1.63e-09	_	_	TGGAATACACCTCTTTACCATTCTGTACAAAT	ATTTGTACAGAATGGTAAAGAGGTGTATTCCA
R42	32	P	H22-2	39410	39441	H22-2	39410	39441	0	1.63e-09	_	_	TATAGAACTACTACTATAGTAGTAGTTCTATA	TATAGAACTACTACTATAGTAGTAGTTCTATA
R43	32	P	H22-2	5974	6005	H22-2	5974	6005	-2	7.26e-06	_	_	ATGAAATATATTTAACCTTAAATATATTTCAT	ATGAAATATATTTAACCTTAAATATATTTCAT
R44	31	F	H22-2	60270	60300	H22-2	69045	69075	-3	0.00079	_	_	AATAAAATTAAAATAAAAAAATAAAATAAAA	AAAAAAATTAAAATAGAAAAATAAAGTAAAA
R45	31	F	H22-2	68601	68631	H22-2	68622	68652	-2	2.72e-05	_	_	ACAATTCTTTTTGTTGATTATAAAATTCTTT	AAAATTCTTTTTGTTGATTATAAAATTTTTT
R46	31	F	H22-2	60395	60425	H22-2	60482	60512	-3	0.00079	_	_	ATATTATATATAAGATAAGATCTAAATAAAA	ATATATAATATAAGATAAGATCTAAATAAAA
R47	31	F	H22-2	60459	60489	H22-2	60489	60519	-3	0.00079	_	_	ATATAAGATAAGATCTAAATAAAATATATAA	ATATAAGATAAGATCTAAATAAAAGATCGAA
R48	31	F	H22-2	14799	14829	H22-2	62758	62788	-3	0.00079	_	_	TTTATAATTTATAATTATTTATTTCATTTTA	TTTTTTATTTATAATTATTTATTTAATTTTA
R49	31	F	H22-2	84622	84652	H22-2	84646	84676	-3	0.00079	_	_	CTATTTTAGATGTTCTGATATATCCTATTTT	CTATTTTAGATGTTCTGATATATCATAGTCT
R50	31	F	H22-2	125626	125656	H22-2	125640	125670	-3	0.00079	_	_	TATTATATATATATTATATTATATATATTAT	TATATTATATATATTATATTATTTATATTAT
R51	31	R	H22-2	125615	125645	H22-2	125623	125653	-2	2.72e-05	_	_	TATATAATTTATATTATATATATATTATATT	TTATATTATATATATATTATATTATATATAT
R52	31	R	H22-2	5566	5596	H22-2	5570	5600	-3	0.00079	_	_	TTTCTTTTTATTGAAAAAAAAAGTTTTTTTT	TTTTTATTGAAAAAAAAAGTTTTTTTTTTTT
R53	31	P	H22-2	67247	67277	H22-2	67302	67332	-2	2.72e-05	_	_	TATAAGAGTAAGAACTCAACGGGACCTTACC	GGTAAGGTCCCGTTGAGTTCTTACTCTTTCA
R54	31	P	H22-2	62779	62809	H22-2	62779	62809	-3	0.00079	_	_	TTTAATTTTAATATATTAAATTAAAATTAAA	TTTAATTTTAATATATTAAATTAAAATTAAA
R55	31	P	H22-2	50631	50661	H22-2	50631	50661	-3	0.00079	_	_	TAGTTTGATAAACCTTAGTTTTATCAAACTA	TAGTTTGATAAACCTTAGTTTTATCAAACTA
R56	31	P	H22-2	8578	8608	H22-2	48032	48062	-3	0.00079	trnS-GCU	trnS-GGA	AGCGGAGAAAGAGGGATTCGAACCCTCGGTA	TACCGAGGGTTCGAATCCCTCTCTTTCCGTT
R57	31	C	H22-2	72170	72200	H22-2	7371	7401	-3	0.00079	_	_	TTTTTTTTTTTTTTTTTTTTAAGTGATTTTT	AAAAAAAAAAAAAAAAAAAATACCCAAAAAA
R58	31	C	H22-2	54174	54204	H22-2	15006	15036	-2	2.72e-05	_	_	ATATATATATATATATATTTATATATATTAT	TATATATATATATAAATAAATATATAAAATA
R59	30	R	H22-2	15237	15266	H22-2	15237	15266	-2	0.000102	_	_	TATAATAAATAAATAATAAATAAATAAAAT	TATAATAAATAAATAATAAATAAATAAAAT
R60	30	R	H22-2	14966	14995	H22-2	14972	15001	-3	0.00285	_	_	AAAAATATAAGAATTAAGGAATTAAGAATA	ATAAGAATTAAGGAATTAAGAATAATAAAT
R61	30	F	H22-2	60402	60431	H22-2	60432	60461	-1	2.34e-06	_	_	ATATAAGATAAGATCTAAATAAAATATATA	ATATAAGATAAGATCTAAATAAAAGATATA
R62	30	F	H22-2	60432	60461	H22-2	60459	60488	-1	2.34e-06	_	_	ATATAAGATAAGATCTAAATAAAAGATATA	ATATAAGATAAGATCTAAATAAAATATATA
R63	30	F	H22-2	160542	160571	H22-2	160592	160621	-3	0.00285	_	trnM-CAU	ATATATGATGTGTTAAGTTAAGCATCCCAA	ATATATGATGTGTTAAGTTAAGCATCCATG
R64	30	R	H22-2	31444	31473	H22-2	31444	31473	-2	0.000102	_	_	ATATGATAATATATACTATATAATAGTATA	ATATGATAATATATACTATATAATAGTATA
R65	30	F	H22-2	7360	7389	H22-2	7361	7390	-3	0.00285	_	_	CAACCCCCCCCAAAAAAAAAAAAAAAAAAA	AACCCCCCCCAAAAAAAAAAAAAAAAAAAA
R66	30	F	H22-2	157876	157905	H22-2	157897	157926	-3	0.00285	ycf2	ycf2	AGAAAAGGGGAAGTGACTTGGACAAAAAGA	ACAAAAAGAGAAGTGACTTGGACAAAAAGA
R67	30	F	H22-2	10150	10179	H22-2	39284	39313	-3	0.00285	trnG-UCC	trnG-GCC	AACGATGCGGGTTCGATTCCCGCTACCCGC	GAAGATGCGGGTTCGATTCCCGCTATCCGC
R68	30	F	H22-2	71683	71712	H22-2	71704	71733	-2	0.000102	rps18	rps18	TAAATCCAAACAATCTTTTCGTAAATCCAA	TAAATCCAAGCAATCTTTTCGCAAATCCAA
R69	30	F	H22-2	15001	15030	H22-2	54172	54201	-3	0.00285	_	_	TAATATATATATATATATAAATAAATATAT	TAATATATATATATATATATTTATATATAT
R70	30	F	H22-2	49631	49660	H22-2	49653	49682	-3	0.00285	_	_	ATTATAGAACTAACTATATCTAACTATAGA	ACTATAGAACTAACTATATCTAACGATATA
R71	30	R	H22-2	54172	54201	H22-2	54175	54204	-3	0.00285	_	_	TAATATATATATATATATATTTATATATAT	TATATATATATATATATTTATATATATTAT
R72	30	F	H22-2	8794	8823	H22-2	8821	8850	-3	0.00285	_	_	ACTATTACTATTACATATATACATATATAT	TATATTAATATTACATATATACATATATAT
R73	30	R	H22-2	125641	125670	H22-2	125642	125671	-3	0.00285	_	_	ATATTATATATATTATATTATTTATATTAT	TATTATATATATTATATTATTTATATTATT
R74	30	F	H22-2	93308	93337	H22-2	93329	93358	-3	0.00285	ycf2	ycf2	TTTCTTTTTGTCCAAGTCACTTCTCTTTTT	TCTCTTTTTGTCCAAGTCACTTCCCCTTTT
R75	30	P	H22-2	93329	93358	H22-2	157899	157928	-3	0.00285	ycf2	ycf2	TCTCTTTTTGTCCAAGTCACTTCCCCTTTT	AAAAAGAGAAGTGACTTGGACAAAAAGAAA
R76	30	P	H22-2	93308	93337	H22-2	157878	157907	-3	0.00285	ycf2	ycf2	TTTCTTTTTGTCCAAGTCACTTCTCTTTTT	AAAAGGGGAAGTGACTTGGACAAAAAGAGA
R77	30	P	H22-2	81681	81710	H22-2	81693	81722	-3	0.00285	_	_	TATCTAAGGAACAGTGACTTTGAAGTCACT	AGTGACTTTGAAGTCACTATTCCTTAGATA
R78	30	P	H22-2	31434	31463	H22-2	62834	62863	-3	0.00285	_	_	AAAATAATGAATATGATAATATATACTATA	TATATTATATATTATAATATTCATTATTAT
R79	30	P	H22-2	35198	35227	H22-2	35202	35231	-2	0.000102	_	_	AAGTATATTTAAAAATATATTTTTAAATAT	ATATTTAAAAATATATTTTTAAATATCTTT
R80	30	P	H22-2	8796	8825	H22-2	14667	14696	-3	0.00285	_	_	TATTACTATTACATATATACATATATATAT	ATATATATATATTAATATGTAATAGTAATA
R81	30	P	H22-2	3984	4013	H22-2	3986	4015	-3	0.00285	_	_	AAAATAAAATAATAAATCTATTATTTTATT	AATAAAATAATAAATCTATTATTTTATTAT
R82	30	C	H22-2	132365	132394	H22-2	4669	4698	-3	0.00285	ycf1	_	TTTTTTTTTTGTATTTTATATTTATTTGGT	AAAAAAAAAAAAAAAAATATAAATAAATCA
R83	30	C	H22-2	14799	14828	H22-2	6421	6450	-3	0.00285	_	_	TTTATAATTTATAATTATTTATTTCATTTT	AAATATTAAATATTATTAAATAAAAAAAAA
R84	30	C	H22-2	54175	54204	H22-2	54174	54203	-3	0.00285	_	_	TATATATATATATATATTTATATATATTAT	ATATATATATATATATATTTATATATATTA

[truncated: 12 more sheets: H23-2-GX.Long_Repeat, H24.Long_Repeat, H25-1.Long_Repeat, H27-GX.Long_Repeat, H29-YN.Long_Repeat, H30.Long_Repeat, H31-YN.Long_Repeat, H32-1.Long_Repeat, H33-1.Long_Repeat, K4.Long_Repeat, K6.Long_Repeat, Strs.Long_Repeat]
