# Supplementary material for: Comparative Chloroplast Genomics of 21 Species in Zingiberales with Implications for Their Phylogenetic Relationships and Molecular Dating
Source: Int J Mol Sci. 2023 Oct 9;24(19):15031. doi: 10.3390/ijms241915031 (PMC10648771; doi:10.3390/ijms241915031)
Supplement: Supplementary file 1 [file ijms-24-15031-s001.zip › Table S4.xlsx]

## Sheet: Cm
ID	SSR nr.	SSR type	SSR	size	start	end	FORWARD PRIMER1 (5'-3')	Tm	REVERSE PRIMER1 (5'-3')	Tm	PRODUCT1 size (bp)	start (bp)	end (bp)	LSC/SSC/IRs	intergenic regions/protein coding genes/intron regions
Cm	1	p1	(A)11	11	3210	3220	AATTGCAGCGAGAATGGAAT	59.674	ATTTGCTTATGATCGCGGTT	59.574	270	941	1210	LSC	matK
Cm	2	p1	(A)10	10	3890	3899	CCGATCGCTCTTTTGACTTT	59.452	AGCCCTATGGCTCCAATTCT	60.06	278	898	1175	LSC	matK_trnK-UUU-exon1
Cm	3	c	(AT)8taatgtaatataaagacatataaagaa(AT)8	59	4582	4640	GCGACCCATTAAAACATTGAA	59.824	TTGGTCTGTCATAATTTTTGCG	60	274	888	1161	LSC	trnK-UUU-exon1_rps16-exon2
Cm	4	p2	(AT)9	18	4867	4884	ATGACAGTAAACCCGGCAAT	59.316	CCCCCAAGACATTACCCAAT	60.797	121	935	1055	LSC	trnK-UUU-exon1_rps16-exon2
Cm	5	p2	(AT)7	14	5194	5207	CCGGTAATACAAACAACCCC	59.064	TACCCCCAAGACATTACCCA	60.044	152	935	1086	LSC	trnK-UUU-exon1_rps16-exon2
Cm	6	c	(C)13(A)10	23	8389	8411	CCCCGTTTCTGTTTGACACT	60.005	CCTTCCATTCTCAAATGCTCA	60.199	274	944	1217	LSC	trnQ-UUG_psbK
Cm	7	p3	(ATA)5	15	10013	10027	No primer							LSC	trnS-GCU_trnG-UCC-exon1
Cm	8	p3	(AAT)5	15	10356	10370	No primer							LSC	trnS-GCU_trnG-UCC-exon1
Cm	9	c	(TAT)4tttgtatttgatgtatttgaaaataacaaatacaaataaaaatttcaatt(A)12	74	10490	10563	No primer							LSC	trnS-GCU_trnG-UCC-exon1
Cm	10	p1	(T)10	10	10960	10969	TGCGTTTTACTCCTTTGTTCG	60.284	TTGGACTTTGGATATAAATCGTGA	59.748	259	872	1130	LSC	trnG-UCC-exon1_trnG-UCC-exon2
Cm	11	p4	(TTAT)5	20	14127	14146	TCCATGATCTCTTCCCGAAC	60.011	CAGAAAAGAGAGGGTAGGCTCA	60.012	136	939	1074	LSC	atpF-exon2_atpF-exon1
Cm	12	p1	(T)11	11	17943	17953	CCCCCACTTCCTTTTTGTTT	60.193	CAACCATTTACGCGATTTCA	59.562	244	975	1218	LSC	rps2_rpoC2
Cm	13	c	(T)10ctgtttccggtggtatcaaaatgccgccgtgcctagatatcttatctgcctctccaggaaaataaatatctccggaaaagattttgagttcaatata(T)10ctcttcactcggactaagccgcctacttga(CTT)4	159	20075	20233	TAGGTGTGATCCGTTGGACA	59.96	CCTCGTTGATAATGGTTCGG	60.323	279	943	1221	LSC	rpoC2
Cm	14	p3	(ATT)4	12	22844	22855	TCTCTTGAGCCAATGACACG	59.984	CGATCAAGAATCGTCGAGGT	60.218	241	856	1096	LSC	rpoC1-exon2
Cm	15	p1	(T)12	12	24332	24343	TGAAGGTTTCCTTTCATCCG	60.044	CCTTACGAACGAGTCCCAAA	60.103	275	859	1133	LSC	rpoC1-exon2_rpoC1-exon1
Cm	16	p1	(G)11	11	29331	29341	TACATAAGAAAGACCCGCCC	59.043	GCAAATTGAATTGGAACCCT	58.882	280	952	1231	LSC	rpoB_trnC-GCA
Cm	17	p4	(AACA)3	12	30631	30642	TGGTGTCTCCCCACTCTTTC	60.088	TGGTAGAATCGGGAAGCATT	59.528	244	862	1105	LSC	trnC-GCA_petN
Cm	18	c	(TA)6ttataaattctaagtaaattctaagaaaactaggaattagaatagaagaattggccttcgattattttggattgatcaaaat(AC)5	104	31880	31983	GGGACCGGGACCTATAACCT	61.287	CACCAAAATAGCAGTCCAATTC	58.629	171	980	1150	LSC	petN_psbM
Cm	19	p1	(T)10	10	32486	32495	TGCAGTAGCAATAAATGCGAG	59.135	GAATCAGGAATCCCATTTCG	59.32	269	953	1221	LSC	psbM_trnD-GUC
Cm	20	c	(AAT)4taaataataatatattaattaaaatattaaatatta(AAT)4	60	34952	35011	TCGGTCTTGAAACAATTCACTG	60.147	CCCAAAACAAAAGGTGGGTA	59.696	280	887	1166	LSC	trnE-UUC_trnT-GGU
Cm	21	p1	(T)14	14	40433	40446	GCATGAAACATTTCCCGAAG	60.448	AGAAGAAGCGGCAGAGATTG	59.717	238	827	1064	LSC	rps14
Cm	22	p1	(A)16	16	47720	47735	CACCAAGCGTGGGTTTATTT	59.861	CGACAACTTCCGGAGAAAAA	60.22	173	901	1073	LSC	ycf3-exon2_ycf3-exon1
Cm	23	p1	(A)24	24	49391	49414	TTAGTCCTGGTAAAGCCCCC	60.312	TCATAAAACGGAGCCTTCCT	58.787	276	888	1163	LSC	rps4_trnT-UGU
Cm	24	p2	(AT)5	10	50006	50015	No primer							LSC	trnT-UGU_trnL-UAA-exon1
Cm	25	p3	(TTA)4	12	50430	50441	TGAAAATGAATATCAAATTGGTCA	58.416	TCTCCTCCTTTTCCGAATCA	59.744	273	921	1193	LSC	trnT-UGU_trnL-UAA-exon1
Cm	26	p1	(A)14	14	50632	50645	CTATAGCGGATCGGTCAAGC	59.829	TCTCCCTCCCTTTCGTTTTT	60.046	184	889	1072	LSC	trnT-UGU_trnL-UAA-exon1
Cm	27	p4	(CAAA)3	12	50889	50900	AAACGAAAGGGAGGGAGAAA	60.046	TCGCCATATCCCCTTTGATA	60.247	273	798	1070	LSC	trnT-UGU_trnL-UAA-exon1
Cm	28	p1	(G)15	15	52097	52111	GAGACGGGTCGGGATACATA	59.773	TTTTTGAATGAGAGAAAGCACA	57.692	211	910	1120	LSC	trnF-GAA_ndhJ
Cm	29	p1	(A)13	13	52259	52271	TGTGCTTTCTCTCATTCAAAAA	57.692	GTACCGCGCGCATAACTTAC	60.667	251	937	1187	LSC	trnF-GAA_ndhJ
Cm	30	p5	(TTTAT)3	15	56808	56822	CCATAATCCCGCATGATAGC	60.276	GAACCCATTACTTCGGGGAT	60.017	127	968	1094	LSC	trnV-UAC-exon1_trnM-CAU
Cm	31	c	(A)16gaatgagtatcttagtatttacatatttcttttatatgtacaggttttgcctatacctacttacctatacttacctatatat(TA)8ttatatataataatcacaagatctaa(AAT)4	152	61489	61640	GATTGAGCCGATTACCGAAT	59.001	TGGATCCAACAACAAACAATAGA	59.37	280	979	1258	LSC	rbcL_accD-exon1
Cm	32	p1	(T)12	12	61858	61869	TTGGGATTGGTGGACTTTTT	59.264	GAAAGACACAGCTTTCTCCCA	59.463	280	914	1193	LSC	rbcL_accD-exon1
Cm	33	p2	(AT)5	10	62095	62104	TCACATGGGAGAAAGCTGTG	59.831	TTCTCTTTTGTGGGAATCCG	60.044	115	931	1045	LSC	rbcL_accD-exon1
Cm	34	p3	(AGA)4	12	63941	63952	CATCTCTGCGGGCATATCTT	60.199	GCCAGCTTTTCTTGTACCGT	59.383	229	824	1052	LSC	accD-exon1_accD-exon2
Cm	35	p3	(AGA)4	12	64271	64282	ATACGGTATCTAGGCCTGAAG	55.23	TTTTTCTTGTACCGTATCTTCATCA	59.14	113	935	1047	LSC	accD-exon1_accD-exon2
Cm	36	p4	(GAAA)3	12	69933	69944	TTTGTCTTGCGGGATGTCTT	60.636	ACAAAAAGGGGGTGGAAAAA	60.545	200	897	1096	LSC	petA_psbJ
Cm	37	c	(TG)5ttgcatacggctccgcaatggaattgactttattcttctcttctattctatctatcg(AAGA)3	79	77520	77598	AACGGCTCTTCTATCTCGCA	60.118	CACGAAAGGAAGGGTGGTAA	59.964	226	906	1131	LSC	clpP1-exon3_clpP1-exon2
Cm	38	p1	(T)10	10	78025	78034	GCTGAAATGTACCCCGACAC	60.384	TGGGAAGTTTCGTTCTGGTC	60.088	273	818	1090	LSC	clpP1-exon3_clpP1-exon2
Cm	39	p1	(T)13	13	78787	78799	TTTCTTGTTCCTGAATGGGC	60.051	TGATTTCAAACGTCCAACCA	59.941	220	870	1089	LSC	clpP1-exon2_clpP1-exon1
Cm	40	p1	(A)13	13	87498	87510	CAAGCGTTCGAATCTTCTTTTT	59.899	TCAAGCAAGGGACGTATAGTTTC	59.68	280	900	1179	LSC	rpl36_infA
Cm	41	p1	(A)13	13	87893	87905	TCCTCGTTCGTTGTCATTTTT	59.601	TGGTGATCCTCCTCCTCTAGT	57.787	268	954	1221	LSC	infA_rps8
Cm	42	p1	(T)10	10	88613	88622	AGTGTCCCTACCCATGACGA	60.386	ATTGGCTCCCGAGGTATTCT	59.925	215	904	1118	LSC	rps8_rpl14
Cm	43	p1	(T)20	20	89923	89942	GCGAATGAAAGGATTCAATAA	56.9	CAAGGATCAAGGATCATAAACA	56.721	280	769	1048	LSC	rpl16-exon2_rpl16-exon1
Cm	44	p1	(T)12	12	90497	90508	TTGATGCTTTATCACATTGCC	58.641	TCGAGATTCCAAGAAACAGTCA	59.853	254	861	1114	LSC	rpl16-exon2_rpl16-exon1
Cm	45	p1	(T)10	10	92012	92021	CCCCACCAATGGATGATAAA	60.384	TTTGTGGGTCATGCAAGAAA	60.088	183	957	1139	IRb	rpl22_rps19
Cm	46	p2	(GA)5	10	98252	98261	TCTTTGTGCGTCGGTAAAAA	59.344	GCTCTACGAACGAATGGCTC	59.985	179	963	1141	IRb	ycf2
Cm	47	c	(GAGGAT)3caatatcaatatgaagaggatgagaatccatataaa(GAGGAT)3	72	101456	101527	AGTTGATGAAAGGCCCACTG	60.111	TCATCCCCTTCATCCTCATC	59.821	237	917	1153	IRb	ycf2
Cm	48	p6	(GATCAG)3	18	101834	101851	CTGCGGATCCATTCTTTTTC	59.645	AGCGCTCTTCTTGCTTTCTG	60.037	186	970	1155	IRb	ycf2
Cm	49	p1	(A)10	10	102510	102519	ATTCTTGAACGGCGAACAAC	60.118	CCACCAGTACCCATAACCCA	60.486	208	918	1125	IRb	ycf2_trnL-CAA
Cm	50	p1	(A)10	10	117914	117923	TGGAAAGTTAAGAAATCATTATGGAA	59.367	AGAGTCCGACCAAAACGACC	61.455	279	829	1107	IRb	trnN-GUU_ycf1
Cm	51	c	(T)10agtaaattataactttgtgtaaagtatacttaaagtatactaaagcattctagaaagtcaatattactttattttttctcaatatta(T)10	107	119179	119285	TTTAGAGTAGAGAGGCGGTGTG	58.675	CCACCTTAATTTATTATTATTTCCTT	55.015	244	932	1175	SSC	ycf1_ndhF
Cm	52	p3	(TAT)4	12	121779	121790	GGAAGGAAAGGTATTATCCATGC	60.057	TTTTGGTATAACCCCTTTTTCC	58.361	236	839	1074	SSC	ndhF_rpl32
Cm	53	p2	(TA)7	14	123182	123195	TGCCTAACCAAAAACCTAATTTGT	60.155	TCCGATTGGATTTCATGGAT	60.096	270	942	1211	SSC	rpl32_trnL-UAG
Cm	54	c	(TTTA)3cattactatgttactatatttctttttcttta(T)16gactattttattactatttattactaatttattaattagtaaattcaattaaatactaattccaattaaatactaattccatttgaaattcaaaaaatg(A)11	170	127392	127561	No primer							SSC	psaC_ndhE
Cm	55	p4	(TTTA)3	12	128516	128527	TCAACAATTCAGGCAATTCG	59.664	TGCAATTACTATGGCTCGTCA	59.339	216	899	1114	SSC	ndhE_ndhG
Cm	56	p2	(AT)5	10	129408	129417	No primer							SSC	ndhG_ndhI
Cm	57	p4	(CCCA)3	12	130543	130554	TCCGAAAAGTTCAGGAACAGA	59.838	GCGTCAGCCCATAGGATTTA	60.06	253	958	1210	SSC	ndhA-exon2
Cm	58	p1	(T)10	10	134248	134257	TCCGTGGATTTTACCGAATC	59.762	AAATTTTCAATTTGGTTTGGA	56.239	255	788	1042	SSC	rps15_ycf1
Cm	59	p6	(ATTTTC)3	18	135486	135503	ATTGACCCCCTTCTTCGTTT	59.805	CCGTGGATCATACCAATCAA	59.2	214	887	1100	SSC	ycf1
Cm	60	p1	(T)10	10	136343	136352	GGACTATCCTCATCCTCCCC	59.714	TGGCGAAAGAGAGTCAATCA	59.522	248	863	1110	SSC	ycf1
Cm	61	c	(CATT)3ccagacttgtttattttcttatcgctctgagataaattgtatggataatgaccccttccccttaaccagtttttc(CATT)3	99	136534	136632	ATAATGACCCCCTCCCCTTA	59.488	CTTCAATATCGCGGGACCTA	60.053	240	968	1207	SSC	ycf1
Cm	62	p1	(T)10	10	137528	137537	TTTGCATTTTCATTTGGTTCA	59.039	ACGAAACATCCTTTTGGTGC	59.978	275	806	1080	SSC	ycf1
Cm	63	p3	(CTT)4	12	138068	138079	TGCCTCTGAGTTCTCCGTTT	59.989	GGGGGAAAACAAATTTTCAA	58.759	153	919	1071	SSC	ycf1
Cm	64	c	(TCT)5ttttctttctcttcctcctccagctgttcttcgatttcgctttggctttcgattgc(T)18	89	138991	139079	ACTTTCGCGAACGAATTTCA	60.752	ACGGTTCCTCGATGGTCATA	60.34	172	976	1147	SSC	ycf1
Cm	65	p1	(T)10	10	140894	140903	CAATTACCATCGTGAACCTCC	59.302	CCATTATCCCTTTGGTGTCA	58.27	280	978	1257	IRa	ycf1_trnN-GUU
Cm	66	p1	(T)10	10	156298	156307	CCACCAGTACCCATAACCCA	60.486	ATTCTTGAACGGCGAACAAC	60.118	208	882	1089	IRa	trnL-CAA_ycf2
Cm	67	p6	(CTGATC)3	18	156966	156983	AGCGCTCTTCTTGCTTTCTG	60.037	CTGCGGATCCATTCTTTTTC	59.645	186	860	1045	IRa	ycf2
Cm	68	c	(TCATCC)3tctttatatggattctcatcctcttcatattgatattg(ATCCTC)3	74	157288	157361	TCATCCCCTTCATCCTCATC	59.821	AGTTGATGAAAGGCCCACTG	60.111	237	918	1154	IRa	ycf2
Cm	69	p2	(TC)5	10	160556	160565	CCTGTGACTCGATTGGTGAA	59.676	TGAATCCCGTGAAACCATTT	60.17	276	975	1250	IRa	ycf2
Cm	70	p1	(A)10	10	166796	166805	TTTGTGGGTCATGCAAGAAA	60.088	CCCCACCAATGGATGATAAA	60.384	183	868	1050	IRa	rps19_end
Specifications
==============
Sequence source file: "Cm.tmp"
Definement of microsatellites (unit size / minimum number of repeats):
(1/10) (2/5) (3/4) (4/3) (5/3) (6/3)
Maximal number of bases interrupting 2 SSRs in a compound microsatellite: 100
RESULTS OF MICROSATELLITE SEARCH
================================
Total number of sequences examined: 1
Total size of examined sequences (bp): 166906
Total number of identified SSRs: 87
Number of SSR containing sequences: 1
Number of sequences containing more than 1 SSR: 1
Number of SSRs present in compound formation: 17
Distribution to different repeat type classes
---------------------------------------------
Unit size	Number of SSRs
1	41
2	14
3	14
4	10
5	1
6	7
Frequency of identified SSR motifs
----------------------------------
Repeats	3	4	5	6	7	8	9	10	11	12	13	14	15	16	17	18	19	20	21	22	23	24	total
A	-	-	-	-	-	-	-	5	2	1	3	1		2								1	15
C	-	-	-	-	-	-	-				1												1
G	-	-	-	-	-	-	-		1				1										2
T	-	-	-	-	-	-	-	14	1	3	1	1		1		1		1					23
AC	-	-	1																				1
AT	-	-	3		1	2	1																7
GA	-	-	1																				1
TA	-	-		1	1	1																	3
TC	-	-	1																				1
TG	-	-	1																				1
AAT	-	3	1																				4
AGA	-	2																					2
ATA	-		1																				1
ATT	-	1																					1
CTT	-	2																					2
TAT	-	2																					2
TCT	-		1																				1
TTA	-	1																					1
AACA	1																						1
AAGA	1																						1
CAAA	1																						1
CATT	2																						2
CCCA	1																						1
GAAA	1																						1
TTAT			1																				1
TTTA	2																						2
TTTAT	1																						1
ATCCTC	1																						1
ATTTTC	1																						1
CTGATC	1																						1
GAGGAT	2																						2
GATCAG	1																						1
TCATCC	1																						1
Frequency of classified repeat types (considering sequence complementary)
-------------------------------------------------------------------------
Repeats	3	4	5	6	7	8	9	10	11	12	13	14	15	16	17	18	19	20	21	22	23	24	total
A/T	-	-	-	-	-	-	-	19	3	4	4	2		3		1		1				1	38
C/G	-	-	-	-	-	-	-		1		1		1										3
AC/GT	-	-	2																				2
AG/CT	-	-	2																				2
AT/AT	-	-	3	1	2	3	1																10
AAG/CTT	-	4	1																				5
AAT/ATT	-	7	2																				9
AAAC/GTTT	2																						2
AAAG/CTTT	2																						2
AAAT/ATTT	2		1																				3
AATG/ATTC	2																						2
ACCC/GGGT	1																						1
AAAAT/ATTTT	1																						1
AAAATG/ATTTTC	1																						1
AGGATC/ATCCTG	2																						2
AGGATG/ATCCTC	4																						4
region	all-SSR	1nuc	2nuc	3nuc	4nuc	5nuc	6nuc
Coding	23	7	2	4	3	0	7
Genome	87	41	14	14	10	1	7
IRa	7	3	1	0	0	0	3
IRb	7	3	1	0	0	0	3
LSC	54	27	10	11	5	1	0
SSC	19	8	2	3	5	0	1
Sample name	Species name	Total	Mononucleotide	Dinucleotide	Trinucleotide	Tetranucleotide	Pentanucleotide	Hexanucleotide						Sample name	Species name	A/T	C/G	AC/GT	AG/CT	AT/AT	AAG/CTT	AAT/ATT	ACT/AGT	AAAC/GTTT	AAAG/CTTT	AAAT/ATTT	AACG/CGTT	AACT/AGTT	AATC/ATTG	AATG/ATTC	AATT/AATT	ACCC/GGGT	AGAT/ATCT	AAAAT/ATTTT	AATAT/ATATT	AATAT/ATATT	AATGT/ACATT	AGGAT/ATCCT	AAAAAC/GTTTTT	AATAGT/ACTATT	AAAGTT/AACTTT	AAGAGG/CCTCTT	AAAATG/ATTTTC	AGGATC/ATCCTG	AGGATG/ATCCTC
H31-YN	Hedychium bijiangense	120	57	34	5	19	3	2						H31-YN	Hedychium bijiangense	55	2	2	32	2	2	1	0	1	3	11	1	1	0	2	0	0	0	2	0	1	0	0	0	2	0	0	0	0	0
H22-1	Hedychium brevicaule	121	59	32	5	20	3	2						H22-1	Hedychium brevicaule	59	0	2	30	2	2	1	0	1	3	12	1	1	0	2	0	0	0	1	0	2	0	0	1	1	0	0	0	0	0
H8-BN	Hedychium chrysoleucum	111	50	33	5	19	4	0						H8-BN	Hedychium chrysoleucum	48	2	2	31	2	2	1	0	1	3	11	1	1	0	2	0	0	0	1	1	2	0	0	0	0	0	0	0	0	0
H3-1	Hedychium coccineum ‘Red’	116	55	33	5	19	3	1						H3-1	Hedychium coccineum ‘Red’	54	1	2	31	2	2	1	0	1	3	11	1	1	0	2	0	0	0	1	2	0	0	0	0	1	0	0	0	0	0
H33-1	Hedychium flavescens Guangxi	116	56	32	5	19	3	1						H33-1	Hedychium flavescens Guangxi	55	1	2	30	2	2	1	0	1	3	11	1	1	0	2	0	0	0	1	0	2	0	0	0	1	0	0	0	0	0
H6-BN	Hedychium flavescens Yunnan	116	56	32	5	19	3	1						H6-BN	Hedychium flavescens Yunnan	55	1	2	30	2	2	1	0	1	3	11	1	1	0	2	0	0	0	1	2	0	0	0	0	1	0	0	0	0	0
H30	Hedychium flavum	122	61	33	5	19	3	1						H30	Hedychium flavum	59	2	2	31	2	2	1	0	1	3	11	1	1	0	2	0	0	0	1	0	2	0	0	0	1	0	0	0	0	0
H27-GX	Hedychium kwangsiense	121	59	33	5	19	3	2						H27-GX	Hedychium kwangsiense	58	1	2	31	2	2	1	0	1	3	11	1	1	0	2	0	0	0	1	0	2	0	0	1	1	0	0	0	0	0
H29-YN	Hedychium menghaiense	110	50	33	5	19	3	0						H29-YN	Hedychium menghaiense	48	2	2	31	2	2	1	0	1	3	11	1	1	0	2	0	0	0	1	0	2	0	0	0	0	0	0	0	0	0
H10-BN	Hedychium puerense	120	59	33	5	19	3	1						H10-BN	Hedychium puerense	58	1	2	31	2	2	1	0	1	3	11	1	1	0	2	0	0	0	1	0	2	0	0	0	1	0	0	0	0	0
H23-2	Hedychium sp.1	121	59	33	5	19	3	2						H23-2	Hedychium sp.1	58	1	2	31	2	2	1	0	1	3	11	1	1	0	2	0	0	0	1	0	2	0	0	1	1	0	0	0	0	0
H22-2	Hedychium sp.2	118	56	33	5	19	3	2						H22-2	Hedychium sp.2	56	0	2	31	2	2	1	0	1	3	11	1	1	0	2	0	0	0	1	0	2	0	0	1	1	0	0	0	0	0
H32-1	Hedychium tienlinense	119	59	33	5	19	3	0						H32-1	Hedychium tienlinense	57	2	2	31	2	2	1	0	1	3	11	1	1	0	2	0	0	0	1	0	2	0	0	0	0	0	0	0	0	0
H20-GX	Hedychium villosum var. albifihamentum	124	62	33	6	18	4	1						H20-GX	Hedychium villosum var. albifihamentum	61	1	2	31	2	3	1	0	1	3	10	1	1	0	2	0	0	0	1	0	3	0	0	0	1	0	0	0	0	0
H24	Hedychium villosum Guangxi	127	62	35	6	18	5	1						H24	Hedychium villosum Guangxi	61	1	2	33	2	3	1	0	1	3	10	1	1	0	2	0	0	0	1	0	4	0	0	0	1	0	0	0	0	0
H7-BN	Hedychium villosum var. tenuiflorum	121	63	31	5	18	3	1						H7-BN	Hedychium villosum var. tenuiflorum	63	0	2	29	2	2	1	0	1	3	10	1	1	0	2	0	0	0	1	2	0	0	0	0	1	0	0	0	0	0
H19	Hedychium viridibracteatum	114	52	32	5	18	6	1						H19	Hedychium viridibracteatum	50	2	2	30	2	2	1	0	1	3	10	1	1	0	2	0	0	0	3	0	3	0	0	0	1	0	0	0	0	0
H25-1	Hedychium yunnanense	114	54	32	5	19	3	1						H25-1	Hedychium yunnanense	54	0	2	30	2	2	1	0	1	3	11	1	1	0	2	0	0	0	1	0	1	0	1	0	1	0	0	0	0	0
Cm	Calathea makoyana	87	41	14	14	10	1	7						Cm	Calathea makoyana	38	3	2	2	10	5	9	0	2	2	3	0	0	0	2	0	1	0	1	0	0	0	0	0	0	0	0	1	2	4
K6	Cornukaempferia aurantiflora	117	58	33	5	19	0	2						K6	Cornukaempferia aurantiflora	57	1	2	31	2	3	0	0	1	4	11	0	1	0	2	0	0	0	0	0	0	0	0	0	0	0	2	0	0	0
K4	Kaempferia parviflora	107	49	30	5	21	1	1						K4	Kaempferia parviflora	48	1	2	28	2	3	0	0	1	4	12	0	1	0	2	1	0	0	1	0	0	0	0	0	0	1	0	0	0	0
Strs	Stromanthe sanguinea	85	41	19	3	17	5	0						Strs	Stromanthe sanguinea	38	3	2	17	0	1	0	2	1	1	8	0	1	3	1	1	0	1	2	1	1	1	0	0	0	0	0	0	0	0

## Sheet: H3-1
ID	SSR nr.	SSR type	SSR	size	start	end	FORWARD PRIMER1 (5'-3')	Tm	REVERSE PRIMER1 (5'-3')	Tm	PRODUCT1 size (bp)	start (bp)	end (bp)	LSC/SSC/IRs	intergenic regions/protein coding genes/intron regions
H3-1	1	p1	(T)10	10	1433	1442	CCAATATCAACCGAACAGACG	60.372	GTTTTGGGGAGGGATTTGTT	60.032	237	870	1106	LSC	psbA_trnK-UUU-exon2
H3-1	2	p2	(AT)5	10	2646	2655	AAAATTCGGCACACTCCAAG	60.11	ATTGCAGTTCCTTCTCCACG	60.255	252	871	1122	LSC	matK
H3-1	3	p1	(A)13	13	3659	3671	GGAAAGAGGGAATCCAATCA	58.909	GATTAGTGCCTGGTACGGGA	59.955	275	792	1066	LSC	matK_trnK-UUU-exon1
H3-1	4	p1	(A)11	11	4650	4660	TTGTTGGATTGGCACAAACA	60.946	GAATCCAGCAACAAACAAGGA	60.103	138	980	1117	LSC	trnK-UUU-exon1_rps16-exon2
H3-1	5	p2	(TA)5	10	4824	4833	TCCTTGTTTGTTGCTGGATTC	60.103	TGCTCAACCAACAGGAACTG	59.873	254	923	1176	LSC	trnK-UUU-exon1_rps16-exon2
H3-1	6	c	(A)13g(T)15	29	5572	5600	GGGCAGCAACATACCTTTTG	60.502	TCAAGGGGAAGAATCTAGGG	58.187	252	889	1140	LSC	rps16-exon2_rps16-exon1
H3-1	7	p1	(A)10	10	6184	6193	TTTGCGAATCTGGGATAAGG	60.031	TGGATTTTGCTCCAGTTTTT	57.338	264	913	1176	LSC	rps16-exon1_trnQ-UUG
H3-1	8	p1	(A)20	20	6492	6511	TTTCAAGTACCAACCAAGAGTTCA	60.069	TGATGGAAAAATTGTCGAACC	59.793	250	948	1197	LSC	rps16-exon1_trnQ-UUG
H3-1	9	p1	(A)10	10	7179	7188	GTGTGGAAGGGAAGAGGGAT	60.314	TCACACTGTATCCCACATAAAACA	59.312	271	809	1079	LSC	rps16-exon1_trnQ-UUG
H3-1	10	c	(C)11(A)13	24	7414	7437	CCCATTTTTATCCTTTGGCA	59.767	TCCTAGCAACAAAAATATGCTACA	58.119	181	942	1122	LSC	trnQ-UUG_psbK
H3-1	11	p2	(TA)5	10	7554	7563	TTTTTGTTGCTAGGATTTAAGACA	57.339	GGCAATTTGGCAAAGAAAAA	60.054	263	968	1230	LSC	trnQ-UUG_psbK
H3-1	12	c	(TATTAC)3atatatac(AT)5	36	8851	8886	No primer							LSC	trnS-GCU_trnG-UCC-exon1
H3-1	13	p2	(AT)6	12	9248	9259	GACCCCTTCAATCCGAAAAT	60.131	AAGGGCACAAAGCTTTTCAA	59.861	119	956	1074	LSC	trnS-GCU_trnG-UCC-exon1
H3-1	14	c	(T)11catttttttgaatgaaaaaagaaaatatgattataaaaattaa(AAT)4	66	12812	12877	TCTTCCGACTAGACCAGATCAA	58.934	TTATCTAATGCCGAATCGACG	60.068	203	938	1140	LSC	atpF-exon2_atpF-exon1
H3-1	15	c	(T)15atttccac(TTTA)3	35	13593	13627	TTTGTATCACTCCGATCGCC	61.003	TTGGAAGTGTTTCAACAAATGAA	59.522	252	959	1210	LSC	atpF-exon1_atpH
H3-1	16	p2	(AT)6	12	14758	14769	No primer							LSC	atpH_atpI
H3-1	17	p4	(TTAT)3	12	14883	14894	No primer							LSC	atpH_atpI
H3-1	18	c	(AT)7aaataaatatataaataagataagaaatatataatgaattgaatctaatttaaatttgaattaaaccggataataa(AT)5	100	15105	15204	No primer							LSC	atpH_atpI
H3-1	19	c	(AATA)3(ATAA)4	28	15326	15353	CCAGATTATGATTATAGGATTGGTTG	59.14	TGGAAGAAAAGAATGGATATGTGA	59.844	236	934	1169	LSC	atpH_atpI
H3-1	20	p1	(A)12	12	15765	15776	TAGACGGGGGTTTAGAGCCT	60.089	CCGCGGCTTATATAGGTGAA	60.075	279	791	1069	LSC	atpH_atpI
H3-1	21	p1	(T)10	10	16739	16748	CAATATGCCCGCACTTACCT	59.982	TCCATCCAACGATGATGCTA	60.033	187	973	1159	LSC	atpI_rps2
H3-1	22	p1	(T)11	11	17532	17542	GGGCCATTCTAGGATTCCAT	60.117	ATTAAAGGTCAATTCCCGGC	60.15	207	881	1087	LSC	rps2_rpoC2
H3-1	23	c	(T)12gttttcggtggtataaaaatgccgctgtgcctagatatcttatctgcctctccaggaaaataaatatctccggaaaatatttttagttcaatata(T)10	117	19686	19802	GGTGTGATCCGTTGGACATA	59.219	ACAAGAAGTCGAGTAGGCGG	59.496	209	945	1153	LSC	rpoC2
H3-1	24	p1	(A)10	10	19934	19943	TTTCTCTCCAGGCGGACTAA	59.948	GGGACCGTAGAGGTCAATTC	58.447	242	865	1106	LSC	rpoC2
H3-1	25	p2	(AT)5	10	21162	21171	TGATTTCGAGTGGCAAGACA	60.39	TATGGAGCTCGCAAAGGAGT	59.978	245	969	1213	LSC	rpoC2
H3-1	26	p1	(T)10	10	22469	22478	CTTGAACCAATGACACGTCG	60.152	AACAATCGGAAATCGTCGAG	60.074	234	839	1072	LSC	rpoC1-exon2
H3-1	27	p1	(T)10	10	24237	24246	TTGCTTAAATGCAATCTCGC	59.056	CCCGGCTCTGACATGTATTT	59.955	218	937	1154	LSC	rpoC1-exon2_rpoC1-exon1
H3-1	28	c	(A)10tttcggatttttttacttttactatatataaatataattttacttttactatatataatatttttactat(ATATA)3	95	28642	28736	GCCAGTAGTAATATAGTTTCCCCTTT	58.658	CTTCTGTTGCCACAAGCAAA	60.027	278	946	1223	LSC	rpoB_trnC-GCA
H3-1	29	p1	(A)10	10	29639	29648	TGTGGCTCAAACCGATACAA	60.111	TTTTCGTCGTTCTGAATCCC	60.051	124	922	1045	LSC	trnC-GCA_petN
H3-1	30	p1	(T)10	10	31888	31897	CCAGCCAGATCATTTCGTTT	60.074	CATCCCCATGAATTTACAGGA	59.631	278	800	1077	LSC	psbM_trnD-GUC
H3-1	31	p4	(ATTT)4	16	33837	33852	TGGGAATAAATGAACCGTCC	59.622	ACTGCCTGAACGGACAGAAT	59.727	155	972	1126	LSC	trnE-UUC_trnT-GGU
H3-1	32	p3	(TCT)5	15	35151	35165	GCAAGGCAAGAATTTGTCG	59.41	TGGCGGAAGAACAAAACAAT	60.481	219	961	1179	LSC	trnT-GGU_psbD
H3-1	33	p1	(T)11	11	38319	38329	CATGACCCCTCTTCGTTGAT	59.927	TAAAAGGGAAAGGGAATGGC	60.252	112	947	1058	LSC	psbC_trnS-UGA
H3-1	34	p2	(AT)7	14	38646	38659	GATTCGAACCCCCGATAGTT	60.152	TGGAGTCGAGGGGAGTTTAG	59.28	274	801	1074	LSC	trnS-UGA_psbZ
H3-1	35	p2	(TA)5	10	38807	38816	CTAAACTCCCCTCGACTCCA	59.28	TCGCAATTAATGCAAAAACAG	58.872	221	894	1114	LSC	trnS-UGA_psbZ
H3-1	36	p1	(A)10	10	39544	39553	CTTTGCCAAGGAGAAGATGC	59.955	AAATCCTGTCTCCGCAACAT	59.556	277	784	1060	LSC	trnG-GCC_trnfM-CAU
H3-1	37	p1	(T)11	11	40032	40042	TATTGCGCCCGGTAATAAAC	59.825	CAGAGGGAGAAGAAAAGGCA	59.545	267	802	1068	LSC	rps14
H3-1	38	p1	(T)12	12	44836	44847	CCTCTTTCCGGACAACACAT	59.966	AACACTTGCCTCGGATTGAC	60.119	176	926	1101	LSC	psaA_ycf3-exon3
H3-1	39	p1	(A)12	12	47256	47267	AACAATTGAAGCATCCGAGG	60.074	CGACAACTTCCGGAGAAAAA	60.22	229	841	1069	LSC	ycf3-exon2_ycf3-exon1
H3-1	40	p2	(TA)5	10	49187	49196	GGTCCTCGGTAACGAGACATA	59.066	AAAACGTAGCCACAACTTCCT	57.933	278	801	1078	LSC	rps4_trnT-UGU
H3-1	41	p1	(A)13	13	49915	49927	No primer							LSC	trnT-UGU_trnL-UAA-exon1
H3-1	42	c	(AT)7gaactgatgggggatagacaaaaaaactagataagagcatacaatacactttttcaatatagaaaaaattatctaacgaattaaacaggtc(CAAA)3	117	50410	50526	AAATGAAAAGTAGGGGGAAAGG	59.727	CCCCTTGATACCAAGATCCA	59.744	280	878	1157	LSC	trnT-UGU_trnL-UAA-exon1
H3-1	43	p1	(T)10	10	51835	51844	TGCCGTCTCCTTTTTCTTTC	59.429	TACTTAGATGGACCCCGGAA	59.382	136	936	1071	LSC	trnF-GAA_ndhJ
H3-1	44	p2	(AT)9	18	54252	54269	No primer							LSC	ndhC_trnV-UAC-exon2
H3-1	45	p4	(ATTT)3	12	56234	56245	CACGTGTAAACGAGGTGCTC	59.365	TGAACCAATGACTACTGCCG	59.716	280	883	1162	LSC	trnV-UAC-exon1_trnM-CAU
H3-1	46	c	(T)11caaaagaaatatcaagtacatgaaatcacgagtaagtctctttaatttctctatcattatagaaaagaccatccatattggattcca(AT)5agaatttgaacccgaactacatttatgattcagtatttcgatctcgttggctattgttctttcta(T)12	185	58696	58880	TTTCAAGTTCAGCCAATCCC	60.051	GGCATAATTCATCCGAAAAA	57.578	261	979	1239	LSC	atpB_rbcL
H3-1	47	p1	(T)11	11	59201	59211	AAACAAACATTAGGTTGCGTCA	59.558	TGGTGACATAAGTCCCTCCC	59.779	258	859	1116	LSC	atpB_rbcL
H3-1	48	p2	(AT)5	10	63204	63213	CCACGGTTTCTTTCCTTTGA	60.081	TCCGAAACCTCTGTCTATCTACAA	59.326	184	876	1059	LSC	accD_psaI
H3-1	49	p2	(AT)9	18	63407	63424	No primer							LSC	accD_psaI
H3-1	50	p4	(CTAA)3	12	64788	64799	TCTCAAGGTGGGGAAAAGAA	59.641	CAAATCAAGTTTCGAGACCAAA	59.244	273	916	1188	LSC	ycf4_cemA
H3-1	51	p4	(AGAA)3	12	67450	67461	GGGGAATAATTGATTGAGCAAA	60.148	CGAAGCCATTGATTGATTCAT	59.915	276	866	1141	LSC	petA_psbJ
H3-1	52	c	(AT)5aatgtaataattctatgtaatatagaatatattatgtaatgtaatataaaatagtatataatacttaatgaaagaaat(GAAA)3	100	69329	69428	AATTGGTTGGTCGTAGTCGT	57.048	TTTGGATCTAACAGTTGCATTATGA	59.917	276	870	1145	LSC	psbE_petL
H3-1	54	p3	(TTC)5	15	71772	71786	TGATAATTGCAACGAAATTTTTAGA	59.158	GCCATAAACCCCCTTTGAAT	60.02	143	929	1071	LSC	psaJ_rpl33
H3-1	55	p1	(A)10	10	72551	72560	CCCGAACTCGAATTACTCGT	59.195	AATTCCCCGGAGTGACTTCT	59.935	257	974	1230	LSC	rps18
H3-1	56	c	(A)10ttcccattttttttaaacat(GTTC)3ctattactta(T)17	69	72669	72737	GAGTGGGTTCCGGTGTTAAA	59.83	AATTCCCCGGAGTGACTTCT	59.935	136	977	1112	LSC	rps18_rpl20
H3-1	57	p2	(TA)7	14	74060	74073	GAGCGGGAGATTTCGTAACA	60.214	TCCTGAGGATTTCGAGGATTT	60.025	263	925	1187	LSC	rps12-exon1_clpP1-exon3
H3-1	58	p5	(AATAA)3	15	74985	74999	CGCTGAAATGTACTCCCGAC	60.657	GCGCCAATGAGTTTTGATTT	60.081	223	902	1124	LSC	clpP1-exon3_clpP1-exon2
H3-1	59	p4	(ATAA)3	12	75276	75287	TCCTGATATTACCCATCCGC	59.745	TGAACCGTATGCATCCAAAG	59.542	228	968	1195	LSC	clpP1-exon2
H3-1	60	p1	(A)10	10	79203	79212	GCTGGGGGACTACACCACTA	59.989	ATTCCACGGTCGAACTACCA	60.375	214	856	1069	LSC	psbH_petB-exon1
H3-1	61	p1	(T)10	10	79554	79563	CCGGACTCCAAAAATTTCAA	59.91	CAAGCCTCAAGCCAAGCTAA	60.648	199	934	1132	LSC	petB-exon1_petB-exon2
H3-1	62	p1	(A)10	10	82421	82430	TGATCATTCCACGAAAATACGA	60.323	TCAGACACTTTACGGAAGCA	57.055	177	886	1062	LSC	rpoA
H3-1	63	p1	(T)10	10	84041	84050	TCCCCCTTTTGTTCTTCCTT	59.912	TTGTGAAAAATGCCGACTGA	60.234	131	967	1097	LSC	rps11_rpl36
H3-1	64	p3	(GGA)4	12	84613	84624	ACCGTTGGGAAGTGATTCAG	59.966	AAAATGGGAGGCGAACTTTT	59.945	205	842	1046	LSC	infA_rps8
H3-1	65	p1	(T)10	10	86405	86414	TGCAGAACTGGACACGAAAG	60.025	TGGCATCATTTGAGAAGGGT	60.461	262	785	1046	LSC	rpl16-exon2_rpl16-exon1
H3-1	66	p4	(TTCT)3	12	86873	86884	TCTGAACTCTGCAATGGAGC	59.116	TATGGGTTGGGTTGTGAAGC	60.755	275	791	1065	LSC	rpl16-exon2_rpl16-exon1
H3-1	67	p2	(GA)5	10	94503	94512	ATATTTTCTTCGTGCGTCGG	60.096	GCTCTACGAACGAATGGCTC	59.985	185	957	1141	IRb	ycf2
H3-1	68	p2	(TA)5	10	99428	99437	CTCGCGTGTCTACCATTTCA	59.864	TTCTTTTCTTTTGGGGGCTT	60.048	265	805	1069	IRb	trnL-CAA_ndhB-exon2
H3-1	69	c	(T)11gaatatctactta(T)13	37	104011	104047	TTCATTTGGAATCTGGGCTC	60.014	CGCTCAATGAGAAAATGGGT	60.074	197	963	1159	IRb	rps12-exon2_trnV-GAC
H3-1	70	p1	(T)10	10	116498	116507	TTTGGAACACATTCCAAGCA	60.088	CGTTTTCATCGAGAGCCTTC	59.955	210	937	1146	IRb	ycf1
H3-1	71	p4	(ATTT)3	12	117269	117280	CCCGAACCCTACCTTCTTTT	59.455	TGAATTTGCATGGTCGATTC	59.48	280	826	1105	IRb	ycf1
H3-1	72	p4	(GAAT)3	12	118020	118031	ATATCGCGGTACCCATCCTT	60.551	CGAGACCATTTGCTCTGAGAT	59.444	180	889	1068	IRb	ycf1
H3-1	73	c	(TA)5tgtcataggcatagggtatgtatacatatgctcatatatatg(AT)5	62	120869	120930	TTTCCTTCCTTTCTTGTACTTG	55.454	CCATTATCCATATTTATATTTATTCCG	57.565	279	955	1233	SSC	ndhF_rpl32
H3-1	74	p2	(TA)5	10	121674	121683	No primer							SSC	rpl32_trnL-UAG
H3-1	75	p1	(T)10	10	121857	121866	No primer							SSC	rpl32_trnL-UAG
H3-1	76	p4	(AATA)3	12	123891	123902	GTTCTCGTGGTCCAGAATCC	59.511	CGGGAATGAGTGGTTTTGTT	59.83	219	916	1134	SSC	ndhD
H3-1	77	c*	(AT)5c(AT)6tataatgtatatacattata(AT)6aattcatatattatagtttcttagttattatatatactatatatattttacatgttatatatacacgt(TA)6atatatattaatcttctattttttatttttatttaattttat(TTATA)3(TA)6*	200	125965	126164	No primer							SSC	psaC_ndhE
H3-1	78	p2	(TA)6	12	127479	127490	TGTTGGTCCTGGTAAATCCA	58.821	TCGCGAGAATTTCAAAATATACAA	59.996	271	827	1097	SSC	ndhG_ndhI
H3-1	79	p4	(AAAT)3	12	127628	127639	TGAAATTCTCGCGATAAATAAAAT	58.363	AAATTGCATTGGGTCGGTTA	60.188	262	935	1196	SSC	ndhG_ndhI
H3-1	80	p1	(A)10	10	129076	129085	GCACTGTTCCCATCGCTATT	60.103	CCGAACAAAACAAAGAAAAA	55.597	253	815	1067	SSC	ndhA-exon2_ndhA-exon1
H3-1	81	p1	(T)10	10	129520	129529	TTTCAGAGGCGGGTACTTTG	60.241	CATGCCGTAGATCAATCAAAAA	59.964	276	824	1099	SSC	ndhA-exon2_ndhA-exon1
H3-1	82	p1	(A)10	10	129853	129862	TGGGATAACCATTTTACACGG	59.573	TCTCTACGTGTGATTCGTTGAA	58.432	242	850	1091	SSC	ndhA-exon2_ndhA-exon1
H3-1	83	p3	(TTA)4	12	132127	132138	TCCACGGATTTTTCCGATTA	60.26	TCACAGAATCTTTTTAGGTGCAA	58.932	244	952	1195	SSC	rps15_ycf1
H3-1	84	p1	(T)12	12	132895	132906	GGATTCCCATTCACAAGCAT	59.756	TCATTGATCGATGGCAAAAA	60.012	128	931	1058	SSC	ycf1
H3-1	85	p1	(T)12	12	133431	133442	TCGGATCTCGCATAATCCTT	59.628	TGAAACTTTGGTTCTTCCCG	60.081	268	857	1124	SSC	ycf1
H3-1	86	p1	(T)12	12	133564	133575	TTGATTGGTATGATCCACGG	59.2	GATTGGATGGGAATGAATCG	60.096	146	907	1052	SSC	ycf1
H3-1	87	p2	(AT)5	10	134032	134041	TCCATAAAACAATTCGGGTTTC	60.056	TGGCCGAATCAAAAAGAAAA	60.54	177	891	1067	SSC	ycf1
H3-1	88	p4	(CATT)3	12	134306	134317	CGAGACCATTTGCTCTGAGAT	59.444	ATATCGCGGTACCCATCCTT	60.551	180	942	1121	IRa	ycf1
H3-1	89	p4	(AAAT)3	12	135058	135069	TGAATTTGCATGGTCGATTC	59.48	CCCGAACCCTACCTTCTTTT	59.455	280	904	1183	IRa	ycf1
H3-1	90	p1	(A)10	10	135831	135840	CGTTTTCATCGAGAGCCTTC	59.955	TTTGGAACACATTCCAAGCA	60.088	210	861	1070	IRa	ycf1
H3-1	91	c	(A)13taagtagatattc(A)11	37	148291	148327	CGCTCAATGAGAAAATGGGT	60.074	TTCATTTGGAATCTGGGCTC	60.014	197	875	1071	IRa	trnV-GAC_rps12-exon2
H3-1	92	p2	(AT)5	10	152900	152909	TTCTTTTCTTTTGGGGGCTT	60.048	CTCGCGTGTCTACCATTTCA	59.864	265	939	1203	IRa	ndhB-exon2_trnL-CAA
H3-1	93	p2	(TC)5	10	157826	157835	GCTCTACGAACGAATGGCTC	59.985	ATATTTTCTTCGTGCGTCGG	60.096	185	866	1050	IRa	ycf2
Specifications
==============
Sequence source file: "H3-1.tmp"
Definement of microsatellites (unit size / minimum number of repeats):
(1/10) (2/5) (3/4) (4/3) (5/3) (6/3)
Maximal number of bases interrupting 2 SSRs in a compound microsatellite: 100
RESULTS OF MICROSATELLITE SEARCH
================================
Total number of sequences examined: 1
Total size of examined sequences (bp): 163850
Total number of identified SSRs: 116
Number of SSR containing sequences: 1
Number of sequences containing more than 1 SSR: 1
Number of SSRs present in compound formation: 23
Distribution to different repeat type classes
---------------------------------------------
Unit size	Number of SSRs
1	55
2	33
3	5
4	19
5	3
6	1
Frequency of identified SSR motifs
----------------------------------
Repeats	3	4	5	6	7	8	9	10	11	12	13	14	15	16	17	18	19	20	total
A	-	-	-	-	-	-	-	13	2	2	5							1	23
C	-	-	-	-	-	-	-		1										1
T	-	-	-	-	-	-	-	14	7	6	1		2		1				31
AT	-	-	11	4	3		2												20
GA	-	-	1																1
TA	-	-	7	3	1														11
TC	-	-	1																1
AAT	-	1																	1
GGA	-	1																	1
TCT	-		1																1
TTA	-	1																	1
TTC	-		1																1
AAAT	2																		2
AATA	2																		2
AGAA	1																		1
ATAA	1	1																	2
ATTT	2	1																	3
CAAA	1																		1
CATT	1																		1
CTAA	1																		1
GAAA	1																		1
GAAT	1																		1
GTTC	1																		1
TTAT	1																		1
TTCT	1																		1
TTTA	1																		1
AATAA	1																		1
ATATA	1																		1
TTATA	1																		1
TATTAC	1																		1
Frequency of classified repeat types (considering sequence complementary)
-------------------------------------------------------------------------
Repeats	3	4	5	6	7	8	9	10	11	12	13	14	15	16	17	18	19	20	total
A/T	-	-	-	-	-	-	-	27	9	8	6		2		1			1	54
C/G	-	-	-	-	-	-	-		1										1
AG/CT	-	-	2																2
AT/AT	-	-	18	7	4		2												31
AAG/CTT	-		2																2
AAT/ATT	-	2																	2
AGG/CCT	-	1																	1
AAAC/GTTT	1																		1
AAAG/CTTT	3																		3
AAAT/ATTT	9	2																	11
AACG/CGTT	1																		1
AACT/AGTT	1																		1
AATG/ATTC	2																		2
AAAAT/ATTTT	1																		1
AATAT/ATATT	2																		2
AATAGT/ACTATT	1																		1
region	all-SSR	1nuc	2nuc	3nuc	4nuc	5nuc	6nuc
Coding	23	12	5	0	6	0	0
Genome	116	55	33	5	19	3	1
IRa	7	3	2	0	2	0	0
IRb	7	3	2	0	2	0	0
LSC	81	42	19	4	13	2	1
SSC	21	7	10	1	2	1	0

## Sheet: H6-BN
ID	SSR nr.	SSR type	SSR	size	start	end	FORWARD PRIMER1 (5'-3')	Tm	REVERSE PRIMER1 (5'-3')	Tm	PRODUCT1 size (bp)	start (bp)	end (bp)	LSC/SSC/IRs	intergenic regions/protein coding genes/intron regions
H6-BN	1	p1	(T)10	10	1434	1443	CCAATATCAACCGAACAGACG	60.372	GTTTTGGGGAGGGATTTGTT	60.032	237	870	1106	LSC	psbA_trnK-UUU-exon2
H6-BN	2	p2	(AT)5	10	2647	2656	AAAATTCGGCACACTCCAAG	60.11	ATTGCAGTTCCTTCTCCACG	60.255	252	871	1122	LSC	matK
H6-BN	3	p1	(A)13	13	3660	3672	GGAAAGAGGGAATCCAATCA	58.909	GATTAGTGCCTGGTACGGGA	59.955	275	792	1066	LSC	matK_trnK-UUU-exon1
H6-BN	4	p1	(A)11	11	4651	4661	TTGTTGGATTGGCACAAACA	60.946	GAATCCAGCAACAAACAAGGA	60.103	138	980	1117	LSC	trnK-UUU-exon1_rps16-exon2
H6-BN	5	p2	(TA)5	10	4825	4834	TCCTTGTTTGTTGCTGGATTC	60.103	TGCTCAACCAACAGGAACTG	59.873	254	923	1176	LSC	trnK-UUU-exon1_rps16-exon2
H6-BN	6	c	(A)11g(T)15	27	5573	5599	GGGCAGCAACATACCTTTTG	60.502	TCAAGGGGAAGAATCTAGGG	58.187	250	889	1138	LSC	rps16-exon2_rps16-exon1
H6-BN	7	p1	(A)10	10	6183	6192	TTTGCGAATCTGGGATAAGG	60.031	TGGATTTTGCTCCAGTTTTT	57.338	264	913	1176	LSC	rps16-exon1_trnQ-UUG
H6-BN	8	p1	(A)17	17	6491	6507	TTTCAAGTACCAACCAAGAGTTCA	60.069	TGATGGAAAAATTGTCGAACC	59.793	247	948	1194	LSC	rps16-exon1_trnQ-UUG
H6-BN	9	p1	(A)10	10	7175	7184	GTGTGGAAGGGAAGAGGGAT	60.314	TCACACTGTATCCCACATAAAACA	59.312	271	809	1079	LSC	rps16-exon1_trnQ-UUG
H6-BN	10	p1	(C)13	13	7410	7422	CCCATTTTTATCCTTTGGCA	59.767	TCCTAGCAACAAAAATATGCTACA	58.119	179	942	1120	LSC	trnQ-UUG_psbK
H6-BN	11	p2	(TA)5	10	7548	7557	TTTTTGTTGCTAGGATTTAAGACA	57.339	GGCAATTTGGCAAAGAAAAA	60.054	263	968	1230	LSC	trnQ-UUG_psbK
H6-BN	12	c	(TATTAC)3atatatac(AT)5	36	8845	8880	No primer							LSC	trnS-GCU_trnG-UCC-exon1
H6-BN	13	p2	(AT)6	12	9242	9253	GACCCCTTCAATCCGAAAAT	60.131	AAGGGCACAAAGCTTTTCAA	59.861	119	956	1074	LSC	trnS-GCU_trnG-UCC-exon1
H6-BN	14	c	(T)11catttttttgaatgaaaaaagaaaatatgattataaaaattaa(AAT)4	66	12806	12871	TCTTCCGACTAGACCAGATCAA	58.934	TTATCTAATGCCGAATCGACG	60.068	203	938	1140	LSC	atpF-exon2_atpF-exon1
H6-BN	15	c	(T)15atttccac(TTTA)3	35	13587	13621	TTTGTATCACTCCGATCGCC	61.003	TTGGAAGTGTTTCAACAAATGAA	59.522	252	959	1210	LSC	atpF-exon1_atpH
H6-BN	16	p2	(AT)6	12	14752	14763	No primer							LSC	atpH_atpI
H6-BN	17	p4	(TTAT)3	12	14877	14888	No primer							LSC	atpH_atpI
H6-BN	18	c	(AT)7aaataaatatataaataagataagaaatatataatgaattgaatctaatttaaatttgaattaaaccggataataa(AT)5	100	15099	15198	No primer							LSC	atpH_atpI
H6-BN	19	c	(AATA)3(ATAA)4	28	15333	15360	AGGATTGGTTGTAATTAGGAAAA	56.093	TGGAAGAAAAGAATGGATATGTGA	59.844	221	949	1169	LSC	atpH_atpI
H6-BN	20	p1	(A)12	12	15772	15783	TAGACGGGGGTTTAGAGCCT	60.089	CCGCGGCTTATATAGGTGAA	60.075	279	791	1069	LSC	atpH_atpI
H6-BN	21	p1	(T)10	10	16746	16755	CAATATGCCCGCACTTACCT	59.982	TCCATCCAACGATGATGCTA	60.033	187	973	1159	LSC	atpI_rps2
H6-BN	22	p1	(T)11	11	17539	17549	GGGCCATTCTAGGATTCCAT	60.117	ATTAAAGGTCAATTCCCGGC	60.15	207	881	1087	LSC	rps2_rpoC2
H6-BN	23	c	(T)12gttttcggtggtataaaaatgccgctgtgcctagatatcttatctgcctctccaggaaaataaatatctccggaaaatatttttagttcaatata(T)10	117	19693	19809	GGTGTGATCCGTTGGACATA	59.219	ACAAGAAGTCGAGTAGGCGG	59.496	209	945	1153	LSC	rpoC2
H6-BN	24	p1	(A)10	10	19941	19950	TTTCTCTCCAGGCGGACTAA	59.948	GGGACCGTAGAGGTCAATTC	58.447	242	865	1106	LSC	rpoC2
H6-BN	25	p2	(AT)5	10	21169	21178	TGATTTCGAGTGGCAAGACA	60.39	TATGGAGCTCGCAAAGGAGT	59.978	245	969	1213	LSC	rpoC2
H6-BN	26	p1	(T)10	10	22476	22485	CTTGAACCAATGACACGTCG	60.152	AACAATCGGAAATCGTCGAG	60.074	234	839	1072	LSC	rpoC1-exon2
H6-BN	27	p1	(T)10	10	24244	24253	TTGCTTAAATGCAATCTCGC	59.056	CCCGGCTCTGACATGTATTT	59.955	218	937	1154	LSC	rpoC1-exon2_rpoC1-exon1
H6-BN	28	c	(A)10tttcggatttttttacttttactatatataaatataattttacttttactatatataatatttttactat(ATATA)3	95	28649	28743	GCCAGTAGTAATATAGTTTCCCCTTT	58.658	CTTCTGTTGCCACAAGCAAA	60.027	278	946	1223	LSC	rpoB_trnC-GCA
H6-BN	29	p1	(A)10	10	29646	29655	TGTGGCTCAAACCGATACAA	60.111	TTTTCGTCGTTCTGAATCCC	60.051	124	922	1045	LSC	trnC-GCA_petN
H6-BN	30	p1	(T)10	10	31895	31904	CCAGCCAGATCATTTCGTTT	60.074	CATCCCCATGAATTTACAGGA	59.631	278	800	1077	LSC	psbM_trnD-GUC
H6-BN	31	p4	(ATTT)4	16	33844	33859	TGGGAATAAATGAACCGTCC	59.622	ACTGCCTGAACGGACAGAAT	59.727	155	972	1126	LSC	trnE-UUC_trnT-GGU
H6-BN	32	p3	(TCT)5	15	35206	35220	GCAAGGCAAGAATTTGTCG	59.41	TGGCGGAAGAACAAAACAAT	60.481	219	961	1179	LSC	trnT-GGU_psbD
H6-BN	33	p1	(T)11	11	38374	38384	CATGACCCCTCTTCGTTGAT	59.927	TAAAAGGGAAAGGGAATGGC	60.252	112	947	1058	LSC	psbC_trnS-UGA
H6-BN	34	p2	(AT)7	14	38701	38714	GATTCGAACCCCCGATAGTT	60.152	TGGAGTCGAGGGGAGTTTAG	59.28	274	801	1074	LSC	trnS-UGA_psbZ
H6-BN	35	p2	(TA)5	10	38862	38871	CTAAACTCCCCTCGACTCCA	59.28	TCGCAATTAATGCAAAAACAG	58.872	221	894	1114	LSC	trnS-UGA_psbZ
H6-BN	36	p1	(A)11	11	39599	39609	CTTTGCCAAGGAGAAGATGC	59.955	AAATCCTGTCTCCGCAACAT	59.556	278	784	1061	LSC	trnG-GCC_trnfM-CAU
H6-BN	37	p1	(T)11	11	40088	40098	TATTGCGCCCGGTAATAAAC	59.825	CAGAGGGAGAAGAAAAGGCA	59.545	267	802	1068	LSC	rps14
H6-BN	38	p1	(T)12	12	44892	44903	CCTCTTTCCGGACAACACAT	59.966	AACACTTGCCTCGGATTGAC	60.119	176	926	1101	LSC	psaA_ycf3-exon3
H6-BN	39	p1	(A)12	12	47312	47323	AACAATTGAAGCATCCGAGG	60.074	CGACAACTTCCGGAGAAAAA	60.22	229	841	1069	LSC	ycf3-exon2_ycf3-exon1
H6-BN	40	p2	(TA)5	10	49243	49252	GGTCCTCGGTAACGAGACATA	59.066	AAAACGTAGCCACAACTTCCT	57.933	278	801	1078	LSC	rps4_trnT-UGU
H6-BN	41	p1	(A)15	15	49971	49985	No primer							LSC	trnT-UGU_trnL-UAA-exon1
H6-BN	42	c	(AT)7gaactgatgggggatagacaaaaaaactagataagagcatacaatacactttttcaatatagaaaaaattatctaacgaattaaacaggtc(CAAA)3	117	50468	50584	AAATGAAAAGTAGGGGGAAAGG	59.727	CCCCTTGATACCAAGATCCA	59.744	280	878	1157	LSC	trnT-UGU_trnL-UAA-exon1
H6-BN	43	p1	(T)10	10	51893	51902	TGCCGTCTCCTTTTTCTTTC	59.429	TACTTAGATGGACCCCGGAA	59.382	136	936	1071	LSC	trnF-GAA_ndhJ
H6-BN	44	p1	(T)10	10	52781	52790	GAATCCCAATCCTCGGTTTT	60.131	CCCCCGAATTAGTGAATCAG	59.382	252	807	1058	LSC	ndhJ_ndhK
H6-BN	45	p2	(AT)9	18	54311	54328	No primer							LSC	ndhC_trnV-UAC-exon2
H6-BN	46	p4	(ATTT)3	12	56298	56309	CACGTGTAAACGAGGTGCTC	59.365	TGAACCAATGACTACTGCCG	59.716	280	883	1162	LSC	trnV-UAC-exon1_trnM-CAU
H6-BN	47	c	(AT)5agaatttgaacccgaactacatttatgattcagtatttcgatctcgttggctattgttctttcta(T)12	87	58856	58942	TTTCAAGTTCAGCCAATCCC	60.051	GGCATAATTCATCCGAAAAA	57.578	259	883	1141	LSC	atpB_rbcL
H6-BN	48	p1	(T)12	12	59263	59274	AAACAAACATTAGGTTGCGTCA	59.558	TGGTGACATAAGTCCCTCCC	59.779	259	859	1117	LSC	atpB_rbcL
H6-BN	49	p2	(AT)5	10	63267	63276	CCACGGTTTCTTTCCTTTGA	60.081	TCCGAAACCTCTGTCTATCTACAA	59.326	184	876	1059	LSC	accD_psaI
H6-BN	50	p2	(AT)9	18	63491	63508	No primer							LSC	accD_psaI
H6-BN	51	p4	(CTAA)3	12	64872	64883	TCTCAAGGTGGGGAAAAGAA	59.641	CAAATCAAGTTTCGAGACCAAA	59.244	273	916	1188	LSC	ycf4_cemA
H6-BN	52	p4	(AGAA)3	12	67534	67545	GGGGAATAATTGATTGAGCAAA	60.148	CGAAGCCATTGATTGATTCAT	59.915	276	866	1141	LSC	petA_psbJ
H6-BN	53	c	(AT)5aatgtaataattctatgtaatatagaatatattatgtaatgtaatataaaatagtatgtaatgtaatataaaatagtatataatacttaatgaaagaaat(GAAA)3	122	69413	69534	No primer							LSC	psbE_petL
H6-BN	54	p1	(T)10	10	70511	70520	CAGGAGGTCCAATGCAAGTT	60.111	GCGCTCTTAGTTCAGTTCGG	60.154	163	962	1124	LSC	petG_trnW-CCA
H6-BN	56	p3	(TTC)5	15	71879	71893	TGATAATTGCAACGAAATTTTTAGA	59.158	GCCATAAACCCCCTTTGAAT	60.02	143	929	1071	LSC	psaJ_rpl33
H6-BN	57	p1	(A)10	10	72658	72667	CCCGAACTCGAATTACTCGT	59.195	AATTCCCCGGAGTGACTTCT	59.935	252	974	1225	LSC	rps18
H6-BN	58	c	(GTTC)3ctattactta(T)12	34	72805	72838	GAGTGGGTTCCGGTGTTAAA	59.83	AATTCCCCGGAGTGACTTCT	59.935	131	948	1078	LSC	rps18_rpl20
H6-BN	59	p2	(TA)7	14	74162	74175	GAGCGGGAGATTTCGTAACA	60.214	TCCTGAGGATTTCGAGGATTT	60.025	263	925	1187	LSC	rps12-exon1_clpP1-exon3
H6-BN	60	p5	(AATAA)3	15	75087	75101	CGCTGAAATGTACTCCCGAC	60.657	GCGCCAATGAGTTTTGATTT	60.081	223	902	1124	LSC	clpP1-exon3_clpP1-exon2
H6-BN	61	p4	(ATAA)3	12	75378	75389	TCCTGATATTACCCATCCGC	59.745	TGAACCGTATGCATCCAAAG	59.542	228	968	1195	LSC	clpP1-exon2
H6-BN	62	p1	(T)10	10	75938	75947	TTTCTTGTTCCTGAATGGGC	60.051	TGATTTCAAACGTCCAACCA	59.941	211	885	1095	LSC	clpP1-exon2_clpP1-exon1
H6-BN	63	p1	(A)10	10	79306	79315	GCTGGGGGACTACACCACTA	59.989	ATTCCACGGTCGAACTACCA	60.375	214	856	1069	LSC	psbH_petB-exon1
H6-BN	64	p1	(T)10	10	79657	79666	CCGGACTCCAAAAATTTCAA	59.91	CAAGCCTCAAGCCAAGCTAA	60.648	199	934	1132	LSC	petB-exon1_petB-exon2
H6-BN	65	p1	(A)10	10	82524	82533	TGATCATTCCACGAAAATACGA	60.323	TCAGACACTTTACGGAAGCA	57.055	177	886	1062	LSC	rpoA
H6-BN	66	p1	(T)10	10	84144	84153	TCCCCCTTTTGTTCTTCCTT	59.912	TTGTGAAAAATGCCGACTGA	60.234	131	967	1097	LSC	rps11_rpl36
H6-BN	67	p3	(GGA)4	12	84716	84727	ACCGTTGGGAAGTGATTCAG	59.966	AAAATGGGAGGCGAACTTTT	59.945	205	842	1046	LSC	infA_rps8
H6-BN	68	p1	(T)10	10	86508	86517	TGCAGAACTGGACACGAAAG	60.025	TGGCATCATTTGAGAAGGGT	60.461	262	785	1046	LSC	rpl16-exon2_rpl16-exon1
H6-BN	69	p4	(TTCT)3	12	86976	86987	TCTGAACTCTGCAATGGAGC	59.116	TATGGGTTGGGTTGTGAAGC	60.755	275	791	1065	LSC	rpl16-exon2_rpl16-exon1
H6-BN	70	p2	(GA)5	10	94606	94615	ATATTTTCTTCGTGCGTCGG	60.096	GCTCTACGAACGAATGGCTC	59.985	185	957	1141	IRb	ycf2
H6-BN	71	p2	(TA)5	10	99531	99540	CTCGCGTGTCTACCATTTCA	59.864	TTCTTTTCTTTTGGGGGCTT	60.048	265	805	1069	IRb	trnL-CAA_ndhB-exon2
H6-BN	72	c	(T)11gaatatctactta(T)13	37	104114	104150	TTCATTTGGAATCTGGGCTC	60.014	CGCTCAATGAGAAAATGGGT	60.074	197	963	1159	IRb	rps12-exon2_trnV-GAC
H6-BN	73	p1	(T)10	10	116601	116610	TTTGGAACACATTCCAAGCA	60.088	CGTTTTCATCGAGAGCCTTC	59.955	210	937	1146	IRb	ycf1
H6-BN	74	p4	(ATTT)3	12	117372	117383	CCCGAACCCTACCTTCTTTT	59.455	TGAATTTGCATGGTCGATTC	59.48	280	826	1105	IRb	ycf1
H6-BN	75	p4	(GAAT)3	12	118123	118134	ATATCGCGGTACCCATCCTT	60.551	CGAGACCATTTGCTCTGAGAT	59.444	180	889	1068	IRb	ycf1
H6-BN	76	c	(TA)5tgtcataggcatagggtatgtatacatatgctcatatatatg(AT)5	62	120972	121033	TTTCCTTCCTTTCTTGTACTTG	55.454	CCATTATCCATATTTATATTTATTCCG	57.565	279	955	1233	SSC	ndhF_rpl32
H6-BN	77	p1	(T)10	10	121661	121670	ACATACCCCGAAAAACGTCA	60.227	CAACAAAATTTGCATTTCTATCACA	60.271	255	803	1057	SSC	rpl32_trnL-UAG
H6-BN	78	p2	(TA)5	10	121778	121787	No primer							SSC	rpl32_trnL-UAG
H6-BN	79	p1	(T)10	10	121961	121970	No primer							SSC	rpl32_trnL-UAG
H6-BN	80	p4	(AATA)3	12	123995	124006	GTTCTCGTGGTCCAGAATCC	59.511	CGGGAATGAGTGGTTTTGTT	59.83	219	916	1134	SSC	ndhD
H6-BN	81	c*	(AT)5c(AT)6tatagtttcttagttattatatatactatatattttacatgttatagtttcttagttattatatatactatatattttacatgttatatatacacgt(TA)6atatatattaatcttctattttttatttttatttaattttat(TTATA)3(TA)6*	197	126069	126265	No primer							SSC	psaC_ndhE
H6-BN	82	p2	(TA)6	12	127580	127591	TGTTGGTCCTGGTAAATCCA	58.821	TCGCGAGAATTTCAAAATATACAA	59.996	271	827	1097	SSC	ndhG_ndhI
H6-BN	83	p4	(AAAT)3	12	127729	127740	TGAAATTCTCGCGATAAATAAAAT	58.363	AAATTGCATTGGGTCGGTTA	60.188	262	935	1196	SSC	ndhG_ndhI
H6-BN	84	p1	(A)10	10	129177	129186	GCACTGTTCCCATCGCTATT	60.103	CCGAACAAAACAAAGAAAAA	55.597	253	815	1067	SSC	ndhA-exon2_ndhA-exon1
H6-BN	85	p1	(T)10	10	129621	129630	TTTCAGAGGCGGGTACTTTG	60.241	CATGCCGTAGATCAATCAAAAA	59.964	276	824	1099	SSC	ndhA-exon2_ndhA-exon1
H6-BN	86	p1	(A)11	11	129954	129964	TGGGATAACCATTTTACACGG	59.573	TCTCTACGTGTGATTCGTTGAA	58.432	243	850	1092	SSC	ndhA-exon2_ndhA-exon1
H6-BN	87	p3	(TTA)4	12	132229	132240	TCCACGGATTTTTCCGATTA	60.26	TCACAGAATCTTTTTAGGTGCAA	58.932	244	952	1195	SSC	rps15_ycf1
H6-BN	88	p1	(T)12	12	132997	133008	GGATTCCCATTCACAAGCAT	59.756	TCATTGATCGATGGCAAAAA	60.012	128	931	1058	SSC	ycf1
H6-BN	89	p1	(T)12	12	133533	133544	TCGGATCTCGCATAATCCTT	59.628	TGAAACTTTGGTTCTTCCCG	60.081	268	857	1124	SSC	ycf1
H6-BN	90	p1	(T)12	12	133666	133677	ATTGGGATGATCCACGGTT	60.003	GATTGGATGGGAATGAATCG	60.096	143	910	1052	SSC	ycf1
H6-BN	91	p2	(AT)5	10	134134	134143	TCCATAAAACAATTCGGGTTTC	60.056	TGGCCGAATCAAAAAGAAAA	60.54	177	891	1067	SSC	ycf1
H6-BN	92	p4	(CATT)3	12	134408	134419	CGAGACCATTTGCTCTGAGAT	59.444	ATATCGCGGTACCCATCCTT	60.551	180	942	1121	IRa	ycf1
H6-BN	93	p4	(AAAT)3	12	135160	135171	TGAATTTGCATGGTCGATTC	59.48	CCCGAACCCTACCTTCTTTT	59.455	280	904	1183	IRa	ycf1
H6-BN	94	p1	(A)10	10	135933	135942	CGTTTTCATCGAGAGCCTTC	59.955	TTTGGAACACATTCCAAGCA	60.088	210	861	1070	IRa	ycf1
H6-BN	95	c	(A)13taagtagatattc(A)11	37	148393	148429	CGCTCAATGAGAAAATGGGT	60.074	TTCATTTGGAATCTGGGCTC	60.014	197	875	1071	IRa	trnV-GAC_rps12-exon2
H6-BN	96	p2	(AT)5	10	153002	153011	TTCTTTTCTTTTGGGGGCTT	60.048	CTCGCGTGTCTACCATTTCA	59.864	265	939	1203	IRa	ndhB-exon2_trnL-CAA
H6-BN	97	p2	(TC)5	10	157928	157937	GCTCTACGAACGAATGGCTC	59.985	ATATTTTCTTCGTGCGTCGG	60.096	185	866	1050	IRa	ycf2
Specifications
==============
Sequence source file: "H6-BN.tmp"
Definement of microsatellites (unit size / minimum number of repeats):
(1/10) (2/5) (3/4) (4/3) (5/3) (6/3)
Maximal number of bases interrupting 2 SSRs in a compound microsatellite: 100
RESULTS OF MICROSATELLITE SEARCH
================================
Total number of sequences examined: 1
Total size of examined sequences (bp): 163951
Total number of identified SSRs: 116
Number of SSR containing sequences: 1
Number of sequences containing more than 1 SSR: 1
Number of SSRs present in compound formation: 19
Distribution to different repeat type classes
---------------------------------------------
Unit size	Number of SSRs
1	56
2	32
3	5
4	19
5	3
6	1
Frequency of identified SSR motifs
----------------------------------
Repeats	3	4	5	6	7	8	9	10	11	12	13	14	15	16	17	total
A	-	-	-	-	-	-	-	10	5	2	2		1		1	21
C	-	-	-	-	-	-	-				1					1
T	-	-	-	-	-	-	-	18	5	8	1		2			34
AT	-	-	11	3	3		2									19
GA	-	-	1													1
TA	-	-	7	3	1											11
TC	-	-	1													1
AAT	-	1														1
GGA	-	1														1
TCT	-		1													1
TTA	-	1														1
TTC	-		1													1
AAAT	2															2
AATA	2															2
AGAA	1															1
ATAA	1	1														2
ATTT	2	1														3
CAAA	1															1
CATT	1															1
CTAA	1															1
GAAA	1															1
GAAT	1															1
GTTC	1															1
TTAT	1															1
TTCT	1															1
TTTA	1															1
AATAA	1															1
ATATA	1															1
TTATA	1															1
TATTAC	1															1
Frequency of classified repeat types (considering sequence complementary)
-------------------------------------------------------------------------
Repeats	3	4	5	6	7	8	9	10	11	12	13	14	15	16	17	total
A/T	-	-	-	-	-	-	-	28	10	10	3		3		1	55
C/G	-	-	-	-	-	-	-				1					1
AG/CT	-	-	2													2
AT/AT	-	-	18	6	4		2									30
AAG/CTT	-		2													2
AAT/ATT	-	2														2
AGG/CCT	-	1														1
AAAC/GTTT	1															1
AAAG/CTTT	3															3
AAAT/ATTT	9	2														11
AACG/CGTT	1															1
AACT/AGTT	1															1
AATG/ATTC	2															2
AAAAT/ATTTT	1															1
AATAT/ATATT	2															2
AATAGT/ACTATT	1															1
region	all-SSR	1nuc	2nuc	3nuc	4nuc	5nuc	6nuc
Coding	23	12	5	0	6	0	0
Genome	116	56	32	5	19	3	1
IRa	7	3	2	0	2	0	0
IRb	7	3	2	0	2	0	0
LSC	81	42	19	4	13	2	1
SSC	21	8	9	1	2	1	0

## Sheet: H7-BN
ID	SSR nr.	SSR type	SSR	size	start	end	FORWARD PRIMER1 (5'-3')	Tm	REVERSE PRIMER1 (5'-3')	Tm	PRODUCT1 size (bp)	start (bp)	end (bp)	LSC/SSC/IRs	intergenic regions/protein coding genes/intron regions
H7-BN	1	p1	(A)10	10	1523	1532	CCAATATCAACCGAACAGACG	60.372	GTTTTGGGGAGGGATTTGTT	60.032	240	877	1116	LSC	psbA_trnK-UUU-exon2
H7-BN	2	p2	(AT)5	10	2746	2755	AAAATTCGGCACACTCCAAG	60.11	ATTGCAGTTCCTTCTCCACG	60.255	252	871	1122	LSC	matK
H7-BN	3	p1	(A)11	11	3759	3769	GGAAAGAGGGAATCCAATCA	58.909	GATTAGTGCCTGGTACGGGA	59.955	273	792	1064	LSC	matK_trnK-UUU-exon1
H7-BN	4	p1	(A)10	10	4748	4757	TTGTTGGATTGGCACAAACA	60.946	GAATCCAGCAACAAACAAGGA	60.103	137	980	1116	LSC	trnK-UUU-exon1_rps16-exon2
H7-BN	5	p2	(TA)5	10	4921	4930	TCCTTGTTTGTTGCTGGATTC	60.103	TGCTCAACCAACAGGAACTG	59.873	254	923	1176	LSC	trnK-UUU-exon1_rps16-exon2
H7-BN	6	p1	(A)10	10	5314	5323	CAATCTCCCCCAGAAACGTA	59.926	GGATTCCCCTGGGACTATGT	60.015	122	944	1065	LSC	rps16-exon2_rps16-exon1
H7-BN	7	p1	(T)14	14	5680	5693	GGGCAGCAACATACCTTTTG	60.502	TCAAGGGGAAGAATCTAGGG	58.187	247	879	1125	LSC	rps16-exon2_rps16-exon1
H7-BN	8	p1	(A)17	17	6277	6293	TTTGCGAATCTGGGATAAGG	60.031	TGGATTTTGCTCCAGTTTTT	57.338	271	913	1183	LSC	rps16-exon1_trnQ-UUG
H7-BN	9	p1	(A)11	11	7268	7278	GTGTGGAAGGGAAGAGGGAT	60.314	TCACACTGTATCCCACATAAAACA	59.312	272	809	1080	LSC	rps16-exon1_trnQ-UUG
H7-BN	10	p1	(A)13	13	7512	7524	CCCATTTTTATCCTTTGGCA	59.767	TCCTAGCAACAAAAATATGCTACA	58.119	178	934	1111	LSC	trnQ-UUG_psbK
H7-BN	11	p2	(TA)5	10	7641	7650	TTTTTGTTGCTAGGATTTAAGACA	57.339	GGCAATTTGGCAAAGAAAAA	60.054	263	968	1230	LSC	trnQ-UUG_psbK
H7-BN	12	c	(TATTAC)3atatatac(AT)5	36	8924	8959	No primer							LSC	trnS-GCU_trnG-UCC-exon1
H7-BN	13	p2	(AT)5	10	9368	9377	GACCCCTTCAATCCGAAAAT	60.131	AAGGGCACAAAGCTTTTCAA	59.861	117	956	1072	LSC	trnS-GCU_trnG-UCC-exon1
H7-BN	14	c	(T)10catttttttgaatgaaaaaagaaaatatgattataaaaattaa(AAT)4	65	12952	13016	TCTTCCGACTAGACCAGATCAA	58.934	TTATCTAATGCCGAATCGACG	60.068	202	938	1139	LSC	atpF-exon2_atpF-exon1
H7-BN	15	c	(T)12atttccac(TTTA)3	32	13720	13751	TTTGTATCACTCCGATCGCC	61.003	TTGGAAGTGTTTCAACAAATGAA	59.522	249	959	1207	LSC	atpF-exon1_atpH
H7-BN	16	p2	(AT)8	16	14886	14901	No primer							LSC	atpH_atpI
H7-BN	17	p4	(TTAT)3	12	15015	15026	No primer							LSC	atpH_atpI
H7-BN	18	c	(AT)7aaataaatatataaataagaaatatataatgaattgaatctaatttaaatttgaattaaaccggataataa(AT)5	95	15237	15331	No primer							LSC	atpH_atpI
H7-BN	19	c	(AATA)3(ATAA)4	28	15453	15480	CCAGATTATGATTATAGGATTGGTTG	59.14	TGGAAGAAAAGAATGGATATGTGA	59.844	236	934	1169	LSC	atpH_atpI
H7-BN	20	p1	(A)14	14	15892	15905	TATAACCTCCCCAGCCCTTC	60.278	CCGCGGCTTATATAGGTGAA	60.075	230	842	1071	LSC	atpH_atpI
H7-BN	21	p1	(T)10	10	16868	16877	CAATATGCCCGCACTTACCT	59.982	TCCATCCAACGATGATGCTA	60.033	187	973	1159	LSC	atpI_rps2
H7-BN	22	p1	(T)11	11	17655	17665	GGGCCATTCTAGGATTCCAT	60.117	ATTAAAGGTCAATTCCCGGC	60.15	201	887	1087	LSC	rps2_rpoC2
H7-BN	23	c	(T)12gttttcggtggtataaaaatgccgctgtgcctagatatcttatctgcctctccaggaaaataaatatctccggaaaatatttttagttcaatata(T)10	117	19809	19925	GGTGTGATCCGTTGGACATA	59.219	ACAAGAAGTCGAGTAGGCGG	59.496	209	945	1153	LSC	rpoC2
H7-BN	24	p1	(A)10	10	20057	20066	TTTCTCTCCAGGCGGACTAA	59.948	GGGACCGTAGAGGTCAATTC	58.447	242	865	1106	LSC	rpoC2
H7-BN	25	p2	(AT)5	10	21285	21294	TGATTTCGAGTGGCAAGACA	60.39	TATGGAGCTCGCAAAGGAGT	59.978	245	969	1213	LSC	rpoC2
H7-BN	26	p1	(T)10	10	22592	22601	CTTGAACCAATGACACGTCG	60.152	AACAATCGGAAATCGTCGAG	60.074	234	839	1072	LSC	rpoC1-exon2
H7-BN	27	p1	(T)10	10	24360	24369	TTGCTTAAATGCAATCTCGC	59.056	CCCGGCTCTGACATGTATTT	59.955	218	937	1154	LSC	rpoC1-exon2_rpoC1-exon1
H7-BN	28	c*	(ATATA)3(AT)5*(ATATA)3*	31	28844	28874	TGAATGAGATAAAGAAAGCCAG	56.337	CGCAATTCAATCATATTCCA	57.048	208	850	1057	LSC	rpoB_trnC-GCA
H7-BN	29	p1	(A)10	10	29058	29067	GCTTGTGGCAACAGAAGTCA	60.032	ATGTAAACCCACACCCCAAA	59.948	178	929	1106	LSC	rpoB_trnC-GCA
H7-BN	30	p1	(A)11	11	29266	29276	TTTGGGGTGTGGGTTTACAT	59.948	CACCCCTTAAAAACTCCCCT	59.322	230	879	1108	LSC	rpoB_trnC-GCA
H7-BN	31	c	(A)10taaaagaattagtaatagaatcttagtaaaagaatatggatgaatactctttttttacctattttata(T)10	88	29410	29497	TCAATGGAAAGAGAAGGGGA	59.6	TGGGGATAAAGGATTTGCAG	59.894	224	931	1154	LSC	rpoB_trnC-GCA
H7-BN	32	p1	(A)10	10	30150	30159	GATTGGATAGGCTGATGGGA	59.854	TGAAATGAAACATGTGGGAA	57.35	224	830	1053	LSC	trnC-GCA_petN
H7-BN	33	p1	(T)10	10	32043	32052	CCAGCCAGATCATTTCGTTT	60.074	CATCCCCATGAATTTACAGGA	59.631	278	800	1077	LSC	psbM_trnD-GUC
H7-BN	34	p4	(ATTT)4	16	33998	34013	TGGGAATAAATGAACCGTCC	59.622	ACTGCCTGAACGGACAGAAT	59.727	137	972	1108	LSC	trnE-UUC_trnT-GGU
H7-BN	35	p3	(TCT)5	15	35294	35308	GCAAGGCAAGAATTTGTCG	59.41	TGGCGGAAGAACAAAACAAT	60.481	237	961	1197	LSC	trnT-GGU_psbD
H7-BN	36	p2	(AT)7	14	38813	38826	GATTCGAACCCCCGATAGTT	60.152	TGGAGTCGAGGGGAGTTTAG	59.28	274	801	1074	LSC	trnS-UGA_psbZ
H7-BN	37	p2	(TA)5	10	38974	38983	CTAAACTCCCCTCGACTCCA	59.28	TCGCAATTAATGCAAAAACAG	58.872	221	894	1114	LSC	trnS-UGA_psbZ
H7-BN	38	p1	(T)11	11	40159	40169	TATTGCGCCCGGTAATAAAC	59.825	CAGAGGGAGAAGAAAAGGCA	59.545	267	802	1068	LSC	rps14
H7-BN	39	p1	(T)11	11	44963	44973	CCTCTTTCCGGACAACACAT	59.966	AACACTTGCCTCGGATTGAC	60.119	181	926	1106	LSC	psaA_ycf3-exon3
H7-BN	40	p1	(A)10	10	47387	47396	AACAATTGAAGCATCCGAGG	60.074	CGACAACTTCCGGAGAAAAA	60.22	227	841	1067	LSC	ycf3-exon2_ycf3-exon1
H7-BN	41	p2	(TA)5	10	49316	49325	GGTCCTCGGTAACGAGACATA	59.066	AAAACGTAGCCACAACTTCCT	57.933	278	801	1078	LSC	rps4_trnT-UGU
H7-BN	42	c	(T)13attttccaaataatttctatattagatagattttagatatatttatataattaatataaaaaaaatgatataaaat(A)19	108	49959	50066	No primer							LSC	trnT-UGU_trnL-UAA-exon1
H7-BN	43	p1	(A)10	10	50377	50386	TCTGGTTTGATTCGGAAAGG	60.044	TGTCTATCCCCCATCAGTTCA	60.324	237	965	1201	LSC	trnT-UGU_trnL-UAA-exon1
H7-BN	44	c	(AT)5gaactgatgggggatagacaaaaaaactagataggagcatacaatacactttttcaatatagaaaaaattatctaacgaattaaacaggtc(CAAA)3	113	50550	50662	AAATGAAAAGTAGGGGGAAAGG	59.727	CCCCTTGATACCAAGATCCA	59.744	276	878	1153	LSC	trnT-UGU_trnL-UAA-exon1
H7-BN	45	p1	(T)10	10	51362	51371	TCAAGTCCCTCTATCCCCAA	59.478	GATCCAAGGATTTTAGTTCGGA	59.442	166	936	1101	LSC	trnL-UAA-exon2_trnF-GAA
H7-BN	46	p1	(T)10	10	51972	51981	TGCCGTCTCCTTTTTCTTTC	59.429	GATGGACCCCGGACTTAGAT	60.154	147	936	1082	LSC	trnF-GAA_ndhJ
H7-BN	47	p2	(AT)8	16	54406	54421	No primer							LSC	ndhC_trnV-UAC-exon2
H7-BN	48	p4	(ATTT)3	12	55882	55893	CACGTGTAAACGAGGTGCTC	59.365	TGAACCAATGACTACTGCCG	59.716	280	883	1162	LSC	trnV-UAC-exon1_trnM-CAU
H7-BN	49	c	(T)10caaaagaaatatcaagtacatgaaatcacgagtaagtctctttaatttctctatcattatagaaaagaccatccatattggattcca(AT)5agaatttgaacccgaactacatttatgattcagtatttcgatctcgttggctattgttctttcta(T)11	183	58344	58526	TTTCAAGTTCAGCCAATCCC	60.051	GGCATAATTCATCCGAAAAA	57.578	259	979	1237	LSC	atpB_rbcL
H7-BN	50	p1	(T)13	13	58847	58859	AAACAAACATTAGGTTGCGTCA	59.558	TGGTGACATAAGTCCCTCCC	59.779	260	859	1118	LSC	atpB_rbcL
H7-BN	51	c	(A)11t(A)10	22	60499	60520	AAAAGATTGGGCCGATTACC	60.15	TTGAGTTGTTTAATCTTCGATCTTT	57.715	276	975	1250	LSC	rbcL_accD
H7-BN	52	p2	(AT)5	10	62888	62897	CCACGGTTTCTTTCCTTTGA	60.081	TCCGAAACCTCTGTCTATCTACAA	59.326	184	876	1059	LSC	accD_psaI
H7-BN	53	p2	(AT)7	14	63112	63125	No primer							LSC	accD_psaI
H7-BN	54	p4	(CTAA)3	12	64473	64484	TCTCAAGGTGGGGAAAAGAA	59.641	CAAATCAAGTTTCGAGACCAAA	59.244	273	916	1188	LSC	ycf4_cemA
H7-BN	55	p4	(AGAA)3	12	67135	67146	GGGGAATAATTGATTGAGCAAA	60.148	CGAAGCCATTGATTGATTCAT	59.915	276	866	1141	LSC	petA_psbJ
H7-BN	56	c	(AT)5aatgtaataattctatgtaatatagaatatattatgtaatgtaatataaaatagtatataatacttaatgaaagaaat(GAAA)3	100	69014	69113	AATTGGTTGGTCGTAGTCGT	57.048	GGTCAAGAAAGACCTTTATTTTGG	59.46	279	886	1164	LSC	psbE_petL
H7-BN	57	p1	(T)10	10	70092	70101	CAGGAGGTCCAATGCAAGTT	60.111	GCGCTCTTAGTTCAGTTCGG	60.154	163	962	1124	LSC	petG_trnW-CCA
H7-BN	59	p3	(TTC)5	15	71460	71474	TGATAATTGCAACGAAATTTTTAGA	59.158	GCCATAAACCCCCTTTGAAT	60.02	143	929	1071	LSC	psaJ_rpl33
H7-BN	60	p1	(A)10	10	72239	72248	CCCGAACTCGAATTACTCGT	59.195	AATTCCCCGGAGTGACTTCT	59.935	253	974	1226	LSC	rps18
H7-BN	61	c	(A)10ttcccattttttttaaacat(GTTC)3ctattactta(T)12	64	72357	72420	GAGTGGGTTCCGGTGTTAAA	59.83	AATTCCCCGGAGTGACTTCT	59.935	132	977	1108	LSC	rps18_rpl20
H7-BN	62	p2	(TA)7	14	73741	73754	GAGCGGGAGATTTCGTAACA	60.214	TCCTGAGGATTTCGAGGATTT	60.025	263	925	1187	LSC	rps12-exon1_clpP1-exon3
H7-BN	63	p5	(AATAA)3	15	74666	74680	CGCTGAAATGTACTCCCGAC	60.657	GCGCCAATGAGTTTTGATTT	60.081	223	902	1124	LSC	clpP1-exon3_clpP1-exon2
H7-BN	64	p4	(ATAA)3	12	74957	74968	TCCTGATATTACCCATCCGC	59.745	TGAACCGTATGCATCCAAAG	59.542	228	968	1195	LSC	clpP1-exon2
H7-BN	65	p1	(A)11	11	78857	78867	GCTGGGGGACTACACCACTA	59.989	ATTCCACGGTCGAACTACCA	60.375	215	856	1070	LSC	psbH_petB-exon1
H7-BN	66	p1	(T)10	10	79209	79218	CCGGACTCCAAAAATTTCAA	59.91	CAAGCCTCAAGCCAAGCTAA	60.648	199	934	1132	LSC	petB-exon1_petB-exon2
H7-BN	67	p3	(GGA)4	12	84267	84278	ACCGTTGGGAAGTGATTCAG	59.966	ATCGAGAAGCTCGACGAGAA	60.24	225	842	1066	LSC	infA_rps8
H7-BN	68	p1	(T)11	11	86055	86065	CCTCGCGAATGAAAAGATTC	59.784	AAAGAGTCAATATTCGCCCG	59.182	274	822	1095	LSC	rpl16-exon2_rpl16-exon1
H7-BN	69	p4	(TTCT)3	12	86524	86535	TCTGAACTCTGCAATGGAGC	59.116	TATGGGTTGGGTTGTGAAGC	60.755	275	791	1065	LSC	rpl16-exon2_rpl16-exon1
H7-BN	70	p1	(T)10	10	88569	88578	AGATGCCCGAGACCAAGTTA	59.694	CTACATCCGCCCCTTTTCTA	59.178	276	867	1142	IRb	rps19_trnH-GUG
H7-BN	71	p1	(A)10	10	88797	88806	CGTTCGCCCATTACATTTTT	59.832	TGGCTAGGTAAGCGTCCTGT	59.898	247	971	1217	IRb	trnH-GUG_rpl2-exon2
H7-BN	72	p2	(GA)5	10	94156	94165	ATATTTTCTTCGTGCGTCGG	60.096	GCTCTACGAACGAATGGCTC	59.985	185	957	1141	IRb	ycf2
H7-BN	73	p2	(TA)5	10	99072	99081	CTCGCGTGTCTACCATTTCA	59.864	TTCTTTTCTTTTGGGGGCTT	60.048	265	805	1069	IRb	trnL-CAA_ndhB-exon2
H7-BN	74	c	(T)11gaatatctactta(T)13	37	103655	103691	TTCATTTGGAATCTGGGCTC	60.014	CGCTCAATGAGAAAATGGGT	60.074	197	963	1159	IRb	rps12-exon2_trnV-GAC
H7-BN	75	p1	(T)10	10	116142	116151	TTTGGAACACATTCCAAGCA	60.088	CGTTTTCATCGAGAGCCTTC	59.955	210	937	1146	IRb	ycf1
H7-BN	76	p4	(ATTT)3	12	116913	116924	CCCGAACCCTACCTTCTTTT	59.455	TGAATTTGCATGGTCGATTC	59.48	280	826	1105	IRb	ycf1
H7-BN	77	p4	(GAAT)3	12	117664	117675	ATATCGCGGTACCCATCCTT	60.551	CGAGACCATTTGCTCTGAGAT	59.444	180	889	1068	IRb	ycf1
H7-BN	78	p2	(AT)5	10	117941	117950	TGGCCGAATCAAAAAGAAAA	60.54	TCCATAAAACAATTCGGGTTTC	60.056	177	940	1116	SSC	ycf1
H7-BN	79	p1	(A)12	12	118401	118412	GATTGGATGGGAATGAATCG	60.096	ATTGGGATGATCCACGGTT	60.003	143	957	1099	SSC	ycf1
H7-BN	80	p1	(A)12	12	118534	118545	TGAAACTTTGGTTCTTCCCG	60.081	TCGGATCTCGCATAATCCTT	59.628	268	885	1152	SSC	ycf1
H7-BN	81	p1	(A)12	12	119070	119081	TCATTGATCGATGGCAAAAA	60.012	GGATTCCCATTCACAAGCAT	59.756	128	951	1078	SSC	ycf1
H7-BN	82	c	(A)13tggaaataacattatt(ATA)4aaaataatatatattattttctttttcctaatcggaaaaatccgtggaaaagaaag(A)10	107	119812	119918	CAATTTTCAATTGGATTTGGAT	57.857	CAGAACCTCTGTTTTCTTCTTTTTC	59.068	260	917	1176	SSC	ycf1_rps15
H7-BN	83	p1	(T)10	10	122113	122122	TCTCTACGTGTGATTCGTTGAA	58.432	TGGGATAACCATTTTACACGG	59.573	242	916	1157	SSC	ndhA-exon1_ndhA-exon2
H7-BN	84	p1	(T)10	10	124338	124347	AAATTGCATTGGGTCGGTTA	60.188	TGAAATTCTCGCGATAAATAAAAT	58.363	262	808	1069	SSC	ndhI_ndhG
H7-BN	85	p2	(TA)7	14	124482	124495	TCGCGAGAATTTCAAAATATACAA	59.996	TGTTGGTCCTGGTAAATCCA	58.821	273	912	1184	SSC	ndhI_ndhG
H7-BN	86	c	(TA)6tg(AT)8	30	125841	125870	No primer							SSC	ndhE_psaC
H7-BN	87	p4	(TATT)3	12	127933	127944	CGGGAATGAGTGGTTTTGTT	59.83	GTTCTCGTGGTCCAGAATCC	59.511	219	875	1093	SSC	ndhD
H7-BN	88	p1	(A)11	11	129940	129950	No primer							SSC	trnL-UAG_rpl32
H7-BN	89	p2	(TA)5	10	130124	130133	No primer							SSC	trnL-UAG_rpl32
H7-BN	90	c	(TA)6tcatatatatgagcatatgtatacataccctatgcctatgac(AT)5	64	130922	130985	No primer							SSC	rpl32_ndhF
H7-BN	91	p4	(CATT)3	12	133823	133834	CGAGACCATTTGCTCTGAGAT	59.444	ATATCGCGGTACCCATCCTT	60.551	180	942	1121	IRa	ndhF_trnN-GUU
H7-BN	92	p4	(AAAT)3	12	134575	134586	TGAATTTGCATGGTCGATTC	59.48	CCCGAACCCTACCTTCTTTT	59.455	280	904	1183	IRa	ndhF_trnN-GUU
H7-BN	93	p1	(A)10	10	135348	135357	CGTTTTCATCGAGAGCCTTC	59.955	TTTGGAACACATTCCAAGCA	60.088	210	861	1070	IRa	ndhF_trnN-GUU
H7-BN	94	c	(A)13taagtagatattc(A)11	37	147808	147844	CGCTCAATGAGAAAATGGGT	60.074	TTCATTTGGAATCTGGGCTC	60.014	197	875	1071	IRa	trnV-GAC_rps12-exon2
H7-BN	95	p2	(AT)5	10	152417	152426	TTCTTTTCTTTTGGGGGCTT	60.048	CTCGCGTGTCTACCATTTCA	59.864	265	939	1203	IRa	ndhB-exon2_trnL-CAA
H7-BN	96	p2	(TC)5	10	157334	157343	GCTCTACGAACGAATGGCTC	59.985	ATATTTTCTTCGTGCGTCGG	60.096	185	866	1050	IRa	ycf2
H7-BN	97	p1	(T)10	10	162693	162702	TGGCTAGGTAAGCGTCCTGT	59.898	CGTTCGCCCATTACATTTTT	59.832	247	790	1036	IRa	rpl2-exon2_trnH-GUG
H7-BN	98	p1	(A)10	10	162921	162930	CTACATCCGCCCCTTTTCTA	59.178	AGATGCCCGAGACCAAGTTA	59.694	276	865	1140	IRa	trnH-GUG_rps19
Specifications
==============
Sequence source file: "H7-BN.tmp"
Definement of microsatellites (unit size / minimum number of repeats):
(1/10) (2/5) (3/4) (4/3) (5/3) (6/3)
Maximal number of bases interrupting 2 SSRs in a compound microsatellite: 100
RESULTS OF MICROSATELLITE SEARCH
================================
Total number of sequences examined: 1
Total size of examined sequences (bp): 163359
Total number of identified SSRs: 121
Number of SSR containing sequences: 1
Number of sequences containing more than 1 SSR: 1
Number of SSRs present in compound formation: 23
Distribution to different repeat type classes
---------------------------------------------
Unit size	Number of SSRs
1	63
2	31
3	5
4	18
5	3
6	1
Frequency of identified SSR motifs
----------------------------------
Repeats	3	4	5	6	7	8	9	10	11	12	13	14	15	16	17	18	19	total
A	-	-	-	-	-	-	-	16	7	3	3	1			1		1	32
T	-	-	-	-	-	-	-	18	6	3	3	1						31
AT	-	-	13		3	3												19
GA	-	-	1															1
TA	-	-	6	2	2													10
TC	-	-	1															1
AAT	-	1																1
ATA	-	1																1
GGA	-	1																1
TCT	-		1															1
TTC	-		1															1
AAAT	1																	1
AATA	1																	1
AGAA	1																	1
ATAA	1	1																2
ATTT	2	1																3
CAAA	1																	1
CATT	1																	1
CTAA	1																	1
GAAA	1																	1
GAAT	1																	1
GTTC	1																	1
TATT	1																	1
TTAT	1																	1
TTCT	1																	1
TTTA	1																	1
AATAA	1																	1
ATATA	2																	2
TATTAC	1																	1
Frequency of classified repeat types (considering sequence complementary)
-------------------------------------------------------------------------
Repeats	3	4	5	6	7	8	9	10	11	12	13	14	15	16	17	18	19	total
A/T	-	-	-	-	-	-	-	34	13	6	6	2			1		1	63
AG/CT	-	-	2															2
AT/AT	-	-	19	2	5	3												29
AAG/CTT	-		2															2
AAT/ATT	-	2																2
AGG/CCT	-	1																1
AAAC/GTTT	1																	1
AAAG/CTTT	3																	3
AAAT/ATTT	8	2																10
AACG/CGTT	1																	1
AACT/AGTT	1																	1
AATG/ATTC	2																	2
AAAAT/ATTTT	1																	1
AATAT/ATATT	2																	2
AATAGT/ACTATT	1																	1
region	all-SSR	1nuc	2nuc	3nuc	4nuc	5nuc	6nuc
Coding	19	10	5	0	4	0	0
Genome	121	63	31	5	18	3	1
IRa	9	5	2	0	2	0	0
IRb	9	5	2	0	2	0	0
LSC	86	45	20	4	13	3	1
SSC	17	8	7	1	1	0	0

## Sheet: H8-BN
ID	SSR nr.	SSR type	SSR	size	start	end	FORWARD PRIMER1 (5'-3')	Tm	REVERSE PRIMER1 (5'-3')	Tm	PRODUCT1 size (bp)	start (bp)	end (bp)	LSC/SSC/IRs	intergenic regions/protein coding genes/intron regions
H8-BN	1	p1	(T)10	10	1433	1442	CCAATATCAACCGAACAGACG	60.372	GTTTTGGGGAGGGATTTGTT	60.032	237	870	1106	LSC	psbA_trnK-UUU-exon2
H8-BN	2	p2	(AT)5	10	2646	2655	AAAATTCGGCACACTCCAAG	60.11	ATTGCAGTTCCTTCTCCACG	60.255	252	871	1122	LSC	matK
H8-BN	3	p1	(A)13	13	3659	3671	GGAAAGAGGGAATCCAATCA	58.909	GATTAGTGCCTGGTACGGGA	59.955	275	792	1066	LSC	matK_trnK-UUU-exon1
H8-BN	4	p1	(A)11	11	4650	4660	TTGTTGGATTGGCACAAACA	60.946	GAATCCAGCAACAAACAAGGA	60.103	138	980	1117	LSC	trnK-UUU-exon1_rps16-exon2
H8-BN	5	p2	(TA)5	10	4824	4833	TCCTTGTTTGTTGCTGGATTC	60.103	TGCTCAACCAACAGGAACTG	59.873	253	923	1175	LSC	trnK-UUU-exon1_rps16-exon2
H8-BN	6	p1	(T)16	16	5581	5596	GGGCAGCAACATACCTTTTG	60.502	TCAAGGGGAAGAATCTAGGG	58.187	249	879	1127	LSC	rps16-exon2_rps16-exon1
H8-BN	7	p1	(A)11	11	6180	6190	TTTGCGAATCTGGGATAAGG	60.031	TGGATTTTGCTCCAGTTTTT	57.338	265	913	1177	LSC	rps16-exon1_trnQ-UUG
H8-BN	8	p1	(A)21	21	6489	6509	TTTCAAGTACCAACCAAGAGTTCA	60.069	TGATGGAAAAATTGTCGAACC	59.793	251	948	1198	LSC	rps16-exon1_trnQ-UUG
H8-BN	9	p1	(A)10	10	7177	7186	GTGTGGAAGGGAAGAGGGAT	60.314	TCACACTGTATCCCACATAAAACA	59.312	271	809	1079	LSC	rps16-exon1_trnQ-UUG
H8-BN	10	c	(C)12(A)11	23	7412	7434	CCCATTTTTATCCTTTGGCA	59.767	TCCTAGCAACAAAAATATGCTACA	58.119	180	942	1121	LSC	trnQ-UUG_psbK
H8-BN	11	p2	(TA)5	10	7551	7560	TTTTTGTTGCTAGGATTTAAGACA	57.339	GGCAATTTGGCAAAGAAAAA	60.054	263	968	1230	LSC	trnQ-UUG_psbK
H8-BN	12	p2	(AT)5	10	8868	8877	No primer							LSC	trnS-GCU_trnG-UCC-exon1
H8-BN	13	p2	(AT)6	12	9239	9250	GACCCCTTCAATCCGAAAAT	60.131	AAGGGCACAAAGCTTTTCAA	59.861	119	956	1074	LSC	trnS-GCU_trnG-UCC-exon1
H8-BN	14	c	(T)10catttttttgaatgaaaaaagaaaatatgattataaaaattaa(AAT)4	65	12803	12867	TCTTCCGACTAGACCAGATCAA	58.934	TTATCTAATGCCGAATCGACG	60.068	202	938	1139	LSC	atpF-exon2_atpF-exon1
H8-BN	15	c	(T)16atttccac(TTTA)3	36	13583	13618	TTTGTATCACTCCGATCGCC	61.003	TTGGAAGTGTTTCAACAAATGAA	59.522	253	959	1211	LSC	atpF-exon1_atpH
H8-BN	16	p2	(AT)6	12	14749	14760	No primer							LSC	atpH_atpI
H8-BN	17	p4	(TTAT)3	12	14874	14885	No primer							LSC	atpH_atpI
H8-BN	18	c	(AT)7aaataaatatataaataagataagaaatatataatgaattgaatctaatttaaatttgaattaaaccggataataa(AT)5	100	15096	15195	No primer							LSC	atpH_atpI
H8-BN	19	c	(AATA)3(ATAA)4	28	15321	15348	CCAGATTATGATTATAGGATTGGTTG	59.14	TGGAAGAAAAGAATGGATATGTGA	59.844	240	930	1169	LSC	atpH_atpI
H8-BN	20	p1	(A)14	14	15758	15771	TAGACGGGGGTTTAGAGCCT	60.089	CCGCGGCTTATATAGGTGAA	60.075	280	792	1071	LSC	atpH_atpI
H8-BN	21	p1	(T)11	11	17526	17536	GGGCCATTCTAGGATTCCAT	60.117	ATTAAAGGTCAATTCCCGGC	60.15	207	881	1087	LSC	rps2_rpoC2
H8-BN	22	c	(T)12gttttcggtggtataaaaatgccgctgtgcctagatatcttatctgcctctccaggaaaataaatatctccggaaaatatttttagttcaatata(T)10	117	19680	19796	GGTGTGATCCGTTGGACATA	59.219	ACAAGAAGTCGAGTAGGCGG	59.496	209	945	1153	LSC	rpoC2
H8-BN	23	p1	(A)10	10	19928	19937	TTTCTCTCCAGGCGGACTAA	59.948	GGGACCGTAGAGGTCAATTC	58.447	242	865	1106	LSC	rpoC2
H8-BN	24	p2	(AT)5	10	21156	21165	TGATTTCGAGTGGCAAGACA	60.39	TATGGAGCTCGCAAAGGAGT	59.978	245	969	1213	LSC	rpoC2
H8-BN	25	p1	(T)10	10	22463	22472	CTTGAACCAATGACACGTCG	60.152	AACAATCGGAAATCGTCGAG	60.074	234	839	1072	LSC	rpoC1-exon2
H8-BN	26	c	(A)10tttcggatttttttacttttactatatataaatataattttacttttactatatataatatttttactat(ATATA)3	95	28635	28729	GCCAGTAGTAATATAGTTTCCCCTTT	58.658	CTTCTGTTGCCACAAGCAAA	60.027	278	946	1223	LSC	rpoB_trnC-GCA
H8-BN	27	p1	(T)10	10	31881	31890	CCAGCCAGATCATTTCGTTT	60.074	CATCCCCATGAATTTACAGGA	59.631	278	800	1077	LSC	psbM_trnD-GUC
H8-BN	28	p4	(ATTT)4	16	33830	33845	TGGGAATAAATGAACCGTCC	59.622	ACTGCCTGAACGGACAGAAT	59.727	155	972	1126	LSC	trnE-UUC_trnT-GGU
H8-BN	29	p3	(TCT)5	15	35192	35206	GCAAGGCAAGAATTTGTCG	59.41	TGGCGGAAGAACAAAACAAT	60.481	219	961	1179	LSC	trnT-GGU_psbD
H8-BN	30	p1	(T)11	11	38360	38370	CATGACCCCTCTTCGTTGAT	59.927	TAAAAGGGAAAGGGAATGGC	60.252	112	947	1058	LSC	psbC_trnS-UGA
H8-BN	31	p2	(AT)7	14	38687	38700	GATTCGAACCCCCGATAGTT	60.152	TGGAGTCGAGGGGAGTTTAG	59.28	274	801	1074	LSC	trnS-UGA_psbZ
H8-BN	32	p2	(TA)5	10	38848	38857	CTAAACTCCCCTCGACTCCA	59.28	TCGCAATTAATGCAAAAACAG	58.872	221	894	1114	LSC	trnS-UGA_psbZ
H8-BN	33	c	(C)11(A)10	21	39562	39582	CTTTGCCAAGGAGAAGATGC	59.955	CACGGGTTCAAATCCTGTCT	59.966	274	807	1080	LSC	trnG-GCC_trnfM-CAU
H8-BN	34	p1	(T)11	11	40061	40071	TATTGCGCCCGGTAATAAAC	59.825	CAGAGGGAGAAGAAAAGGCA	59.545	267	802	1068	LSC	rps14
H8-BN	35	p1	(T)12	12	44865	44876	CCTCTTTCCGGACAACACAT	59.966	AACACTTGCCTCGGATTGAC	60.119	176	926	1101	LSC	psaA_ycf3-exon3
H8-BN	36	p1	(A)12	12	47285	47296	AACAATTGAAGCATCCGAGG	60.074	CGACAACTTCCGGAGAAAAA	60.22	229	841	1069	LSC	ycf3-exon2_ycf3-exon1
H8-BN	37	p2	(TA)5	10	49216	49225	GGTCCTCGGTAACGAGACATA	59.066	AAAACGTAGCCACAACTTCCT	57.933	278	801	1078	LSC	rps4_trnT-UGU
H8-BN	38	c	(T)10attttccaaataatttctatattagatagattttagatatatttatataattaatataaaaaaaatgatataaaat(A)14	100	49859	49958	No primer							LSC	trnT-UGU_trnL-UAA-exon1
H8-BN	39	c	(AT)7gaactgatgggggatagacaaaaaaactagataagagcatacaatacactttttcaatatagaaaaaattatctaacgaattaaacaggtc(CAAA)3	117	50441	50557	AAATGAAAAGTAGGGGGAAAGG	59.727	CCCCTTGATACCAAGATCCA	59.744	280	878	1157	LSC	trnT-UGU_trnL-UAA-exon1
H8-BN	40	p1	(T)10	10	51866	51875	TGCCGTCTCCTTTTTCTTTC	59.429	TACTTAGATGGACCCCGGAA	59.382	136	936	1071	LSC	trnF-GAA_ndhJ
H8-BN	41	p2	(AT)8	16	54290	54305	No primer							LSC	ndhC_trnV-UAC-exon2
H8-BN	42	p1	(A)10	10	54558	54567	TCCGTTGAATTGAGAGGTGA	59.215	TTTCTGATAAGGTGGGGTGG	59.784	103	946	1048	LSC	ndhC_trnV-UAC-exon2
H8-BN	43	p4	(ATTT)3	12	56271	56282	CACGTGTAAACGAGGTGCTC	59.365	TGAACCAATGACTACTGCCG	59.716	280	883	1162	LSC	trnV-UAC-exon1_trnM-CAU
H8-BN	44	c	(AT)5agaatttgaacccgaactacatttatgattcagtatttcgatctcgttggctattgttctttcta(T)12	87	58829	58915	TTTCAAGTTCAGCCAATCCC	60.051	GGCATAATTCATCCGAAAAA	57.578	259	883	1141	LSC	atpB_rbcL
H8-BN	45	p1	(T)12	12	59236	59247	AAACAAACATTAGGTTGCGTCA	59.558	TGGTGACATAAGTCCCTCCC	59.779	259	859	1117	LSC	atpB_rbcL
H8-BN	46	p2	(AT)6	12	63240	63251	CCACGGTTTCTTTCCTTTGA	60.081	TCCGAAACCTCTGTCTATCTACAA	59.326	186	876	1061	LSC	accD_psaI
H8-BN	47	p2	(AT)9	18	63483	63500	No primer							LSC	accD_psaI
H8-BN	48	p4	(CTAA)3	12	64864	64875	TCTCAAGGTGGGGAAAAGAA	59.641	CAAATCAAGTTTCGAGACCAAA	59.244	273	916	1188	LSC	ycf4_cemA
H8-BN	49	p4	(AGAA)3	12	67526	67537	GGGGAATAATTGATTGAGCAAA	60.148	CGAAGCCATTGATTGATTCAT	59.915	276	866	1141	LSC	petA_psbJ
H8-BN	50	c	(AT)5aatgtaataattctatgtaatatagaatatattatgtaatgtaatataaaatagtatgtaatgtaatataaaatagtatataatacttaatgaaagaaat(GAAA)3	122	69420	69541	No primer							LSC	psbE_petL
H8-BN	51	p1	(T)10	10	70518	70527	CAGGAGGTCCAATGCAAGTT	60.111	GCGCTCTTAGTTCAGTTCGG	60.154	163	962	1124	LSC	petG_trnW-CCA
H8-BN	52	p3	(TTC)5	15	71885	71899	TGATAATTGCAACGAAATTTTTAGA	59.158	GCCATAAACCCCCTTTGAAT	60.02	143	929	1071	LSC	psaJ_rpl33
H8-BN	53	p1	(A)11	11	72664	72674	CCCGAACTCGAATTACTCGT	59.195	AATTCCCCGGAGTGACTTCT	59.935	258	974	1231	LSC	rps18
H8-BN	54	c	(GTTC)3ctattactta(T)17	39	72812	72850	GAGTGGGTTCCGGTGTTAAA	59.83	AATTCCCCGGAGTGACTTCT	59.935	136	948	1083	LSC	rps18_rpl20
H8-BN	55	p2	(TA)7	14	74174	74187	GAGCGGGAGATTTCGTAACA	60.214	TCCTGAGGATTTCGAGGATTT	60.025	263	925	1187	LSC	rps12-exon1_clpP1-exon3
H8-BN	56	p5	(AATAA)3	15	75099	75113	CGCTGAAATGTACTCCCGAC	60.657	GCGCCAATGAGTTTTGATTT	60.081	223	902	1124	LSC	clpP1-exon3_clpP1-exon2
H8-BN	57	p4	(ATAA)3	12	75390	75401	TCCTGATATTACCCATCCGC	59.745	TGAACCGTATGCATCCAAAG	59.542	228	968	1195	LSC	clpP1-exon2
H8-BN	58	p1	(A)10	10	79317	79326	GCTGGGGGACTACACCACTA	59.989	ATTCCACGGTCGAACTACCA	60.375	214	856	1069	LSC	psbH_petB-exon1
H8-BN	59	p1	(T)11	11	79668	79678	CCGGACTCCAAAAATTTCAA	59.91	CAAGCCTCAAGCCAAGCTAA	60.648	200	934	1133	LSC	petB-exon1_petB-exon2
H8-BN	60	p1	(A)10	10	82536	82545	TGATCATTCCACGAAAATACGA	60.323	TCAGACACTTTACGGAAGCA	57.055	177	886	1062	LSC	rpoA
H8-BN	61	p1	(T)10	10	84156	84165	TCCCCCTTTTGTTCTTCCTT	59.912	TTGTGAAAAATGCCGACTGA	60.234	131	967	1097	LSC	rps11_rpl36
H8-BN	62	p3	(GGA)4	12	84728	84739	ACCGTTGGGAAGTGATTCAG	59.966	AAAATGGGAGGCGAACTTTT	59.945	205	842	1046	LSC	infA_rps8
H8-BN	63	p1	(T)11	11	86520	86530	TGCAGAACTGGACACGAAAG	60.025	TGGCATCATTTGAGAAGGGT	60.461	263	785	1047	LSC	rpl16-exon2_rpl16-exon1
H8-BN	64	p4	(TTCT)3	12	86989	87000	TCTGAACTCTGCAATGGAGC	59.116	TATGGGTTGGGTTGTGAAGC	60.755	275	791	1065	LSC	rpl16-exon2_rpl16-exon1
H8-BN	65	p2	(GA)5	10	94619	94628	ATATTTTCTTCGTGCGTCGG	60.096	GCTCTACGAACGAATGGCTC	59.985	185	957	1141	IRb	ycf2
H8-BN	66	p2	(TA)5	10	99544	99553	CTCGCGTGTCTACCATTTCA	59.864	TTCTTTTCTTTTGGGGGCTT	60.048	265	805	1069	IRb	trnL-CAA_ndhB-exon2
H8-BN	67	c	(T)11gaatatctactta(T)13	37	104127	104163	TTCATTTGGAATCTGGGCTC	60.014	CGCTCAATGAGAAAATGGGT	60.074	197	963	1159	IRb	rps12-exon2_trnV-GAC
H8-BN	68	p1	(T)10	10	116614	116623	TTTGGAACACATTCCAAGCA	60.088	CGTTTTCATCGAGAGCCTTC	59.955	210	937	1146	IRb	ycf1
H8-BN	69	p4	(ATTT)3	12	117385	117396	CCCGAACCCTACCTTCTTTT	59.455	TGAATTTGCATGGTCGATTC	59.48	280	826	1105	IRb	ycf1
H8-BN	70	p4	(GAAT)3	12	118136	118147	ATATCGCGGTACCCATCCTT	60.551	CGAGACCATTTGCTCTGAGAT	59.444	180	889	1068	IRb	ycf1
H8-BN	71	c	(TA)5tgtcataggcatagggtatgtatacatatgctcatatatatg(AT)5	62	120999	121060	TTTCCTTCCTTTCTTGTACTTG	55.454	CCATTATCCATATTTATATTTATTCCG	57.565	279	955	1233	SSC	ndhF_rpl32
H8-BN	72	p2	(TA)5	10	121804	121813	No primer							SSC	rpl32_trnL-UAG
H8-BN	73	p1	(T)10	10	121987	121996	No primer							SSC	rpl32_trnL-UAG
H8-BN	74	p4	(AATA)3	12	124021	124032	GTTCTCGTGGTCCAGAATCC	59.511	CGGGAATGAGTGGTTTTGTT	59.83	219	916	1134	SSC	ndhD
H8-BN	75	c*	(AT)5c(AT)6tataatgtatatacattata(AT)6aattcatatattatagtttcttagttattatatatactatatattttacatgttatatatacacgt(TA)7atatatattaatcttctatttt(TTTAA)3t(TTATA)3(TA)7*	198	126095	126292	No primer							SSC	psaC_ndhE
H8-BN	76	p2	(TA)6	12	127607	127618	TGTTGGTCCTGGTAAATCCA	58.821	TCGCGAGAATTTCAAAATATACAA	59.996	271	827	1097	SSC	ndhG_ndhI
H8-BN	77	p4	(AAAT)3	12	127756	127767	TGAAATTCTCGCGATAAATAAAAT	58.363	AAATTGCATTGGGTCGGTTA	60.188	262	935	1196	SSC	ndhG_ndhI
H8-BN	78	p1	(A)11	11	129979	129989	TGGGATAACCATTTTACACGG	59.573	TCTCTACGTGTGATTCGTTGAA	58.432	243	850	1092	SSC	ndhA-exon2_ndhA-exon1
H8-BN	79	p3	(TTA)4	12	132254	132265	TCCACGGATTTTTCCGATTA	60.26	TCACAGAATCTTTTTAGGTGCAA	58.932	244	952	1195	SSC	rps15_ycf1
H8-BN	80	p1	(T)12	12	133022	133033	GGATTCCCATTCACAAGCAT	59.756	TCATTGATCGATGGCAAAAA	60.012	128	931	1058	SSC	ycf1
H8-BN	81	p1	(T)12	12	133558	133569	TCGGATCTCGCATAATCCTT	59.628	TGAAACTTTGGTTCTTCCCG	60.081	268	857	1124	SSC	ycf1
H8-BN	82	p1	(T)12	12	133691	133702	ATTGGGATGATCCACGGTT	60.003	GATTGGATGGGAATGAATCG	60.096	143	910	1052	SSC	ycf1
H8-BN	83	p2	(AT)5	10	134159	134168	TCCATAAAACAATTCGGGTTTC	60.056	TGGCCGAATCAAAAAGAAAA	60.54	177	891	1067	SSC	ycf1
H8-BN	84	p4	(CATT)3	12	134433	134444	CGAGACCATTTGCTCTGAGAT	59.444	ATATCGCGGTACCCATCCTT	60.551	180	942	1121	IRa	ycf1
H8-BN	85	p4	(AAAT)3	12	135185	135196	TGAATTTGCATGGTCGATTC	59.48	CCCGAACCCTACCTTCTTTT	59.455	280	904	1183	IRa	ycf1
H8-BN	86	p1	(A)10	10	135958	135967	CGTTTTCATCGAGAGCCTTC	59.955	TTTGGAACACATTCCAAGCA	60.088	210	861	1070	IRa	ycf1
H8-BN	87	c	(A)13taagtagatattc(A)11	37	148418	148454	CGCTCAATGAGAAAATGGGT	60.074	TTCATTTGGAATCTGGGCTC	60.014	197	875	1071	IRa	trnV-GAC_rps12-exon2
H8-BN	88	p2	(AT)5	10	153027	153036	TTCTTTTCTTTTGGGGGCTT	60.048	CTCGCGTGTCTACCATTTCA	59.864	265	939	1203	IRa	ndhB-exon2_trnL-CAA
H8-BN	89	p2	(TC)5	10	157953	157962	GCTCTACGAACGAATGGCTC	59.985	ATATTTTCTTCGTGCGTCGG	60.096	185	866	1050	IRa	ycf2
Specifications
==============
Sequence source file: "H8-BN.tmp"
Definement of microsatellites (unit size / minimum number of repeats):
(1/10) (2/5) (3/4) (4/3) (5/3) (6/3)
Maximal number of bases interrupting 2 SSRs in a compound microsatellite: 100
RESULTS OF MICROSATELLITE SEARCH
================================
Total number of sequences examined: 1
Total size of examined sequences (bp): 163977
Total number of identified SSRs: 111
Number of SSR containing sequences: 1
Number of sequences containing more than 1 SSR: 1
Number of SSRs present in compound formation: 22
Distribution to different repeat type classes
---------------------------------------------
Unit size	Number of SSRs
1	50
2	33
3	5
4	19
5	4
Frequency of identified SSR motifs
----------------------------------
Repeats	3	4	5	6	7	8	9	10	11	12	13	14	15	16	17	18	19	20	21	total
A	-	-	-	-	-	-	-	8	6	1	2	2							1	20
C	-	-	-	-	-	-	-		1	1										2
T	-	-	-	-	-	-	-	11	6	7	1			2	1					28
AT	-	-	10	5	3	1	1													20
GA	-	-	1																	1
TA	-	-	7	1	3															11
TC	-	-	1																	1
AAT	-	1																		1
GGA	-	1																		1
TCT	-		1																	1
TTA	-	1																		1
TTC	-		1																	1
AAAT	2																			2
AATA	2																			2
AGAA	1																			1
ATAA	1	1																		2
ATTT	2	1																		3
CAAA	1																			1
CATT	1																			1
CTAA	1																			1
GAAA	1																			1
GAAT	1																			1
GTTC	1																			1
TTAT	1																			1
TTCT	1																			1
TTTA	1																			1
AATAA	1																			1
ATATA	1																			1
TTATA	1																			1
TTTAA	1																			1
Frequency of classified repeat types (considering sequence complementary)
-------------------------------------------------------------------------
Repeats	3	4	5	6	7	8	9	10	11	12	13	14	15	16	17	18	19	20	21	total
A/T	-	-	-	-	-	-	-	19	12	8	3	2		2	1				1	48
C/G	-	-	-	-	-	-	-		1	1										2
AG/CT	-	-	2																	2
AT/AT	-	-	17	6	6	1	1													31
AAG/CTT	-		2																	2
AAT/ATT	-	2																		2
AGG/CCT	-	1																		1
AAAC/GTTT	1																			1
AAAG/CTTT	3																			3
AAAT/ATTT	9	2																		11
AACG/CGTT	1																			1
AACT/AGTT	1																			1
AATG/ATTC	2																			2
AAAAT/ATTTT	1																			1
AAATT/AATTT	1																			1
AATAT/ATATT	2																			2
region	all-SSR	1nuc	2nuc	3nuc	4nuc	5nuc	6nuc
Coding	23	12	5	0	6	0	0
Genome	111	50	33	5	19	4	0
IRa	7	3	2	0	2	0	0
IRb	7	3	2	0	2	0	0
LSC	77	39	19	4	13	2	0
SSC	20	5	10	1	2	2	0

## Sheet: H10-BN
ID	SSR nr.	SSR type	SSR	size	start	end	FORWARD PRIMER1 (5'-3')	Tm	REVERSE PRIMER1 (5'-3')	Tm	PRODUCT1 size (bp)	start (bp)	end (bp)	LSC/SSC/IRs	intergenic regions/protein coding genes/intron regions
H10-BN	1	p1	(T)11	11	1453	1463	CCAATATCAACCGAACAGACG	60.372	GTTTTGGGGAGGGATTTGTT	60.032	258	850	1107	LSC	psbA_trnK-UUU-exon2
H10-BN	2	p2	(AT)5	10	2667	2676	AAAATTCGGCACACTCCAAG	60.11	ATTGCAGTTCCTTCTCCACG	60.255	252	871	1122	LSC	matK
H10-BN	3	p1	(A)13	13	3680	3692	GGAAAGAGGGAATCCAATCA	58.909	GATTAGTGCCTGGTACGGGA	59.955	275	792	1066	LSC	matK_trnK-UUU-exon1
H10-BN	4	p1	(A)10	10	4671	4680	TTGTTGGATTGGCACAAACA	60.946	GAATCCAGCAACAAACAAGGA	60.103	137	980	1116	LSC	trnK-UUU-exon1_rps16-exon2
H10-BN	5	p2	(TA)5	10	4844	4853	TCCTTGTTTGTTGCTGGATTC	60.103	TGCTCAACCAACAGGAACTG	59.873	254	923	1176	LSC	trnK-UUU-exon1_rps16-exon2
H10-BN	6	c	(A)10g(T)15	26	5592	5617	GGGCAGCAACATACCTTTTG	60.502	TCAAGGGGAAGAATCTAGGG	58.187	249	889	1137	LSC	rps16-exon2_rps16-exon1
H10-BN	7	p1	(A)10	10	6201	6210	TTTGCGAATCTGGGATAAGG	60.031	TGGATTTTGCTCCAGTTTTT	57.338	264	913	1176	LSC	rps16-exon1_trnQ-UUG
H10-BN	8	p1	(A)22	22	6509	6530	TTTCAAGTACCAACCAAGAGTTCA	60.069	TGATGGAAAAATTGTCGAACC	59.793	252	948	1199	LSC	rps16-exon1_trnQ-UUG
H10-BN	9	p1	(A)14	14	7441	7454	CCCATTTTTATCCTTTGGCA	59.767	TCCTAGCAACAAAAATATGCTACA	58.119	180	933	1112	LSC	trnQ-UUG_psbK
H10-BN	10	p2	(TA)5	10	7571	7580	TTTTTGTTGCTAGGATTTAAGACA	57.339	GGCAATTTGGCAAAGAAAAA	60.054	263	968	1230	LSC	trnQ-UUG_psbK
H10-BN	11	c	(TATTAC)3atatatac(AT)5	36	8868	8903	No primer							LSC	trnS-GCU_trnG-UCC-exon1
H10-BN	12	p2	(AT)6	12	9288	9299	GACCCCTTCAATCCGAAAAT	60.131	AAGGGCACAAAGCTTTTCAA	59.861	119	956	1074	LSC	trnS-GCU_trnG-UCC-exon1
H10-BN	13	c	(T)10catttttttgaatgaaaaaagaaaatatgattataaaaattaa(AAT)4	65	12852	12916	TCTTCCGACTAGACCAGATCAA	58.934	TTATCTAATGCCGAATCGACG	60.068	202	938	1139	LSC	atpF-exon2_atpF-exon1
H10-BN	14	c	(T)16atttccac(TTTA)3	36	13632	13667	TTTGTATCACTCCGATCGCC	61.003	TTGGAAGTGTTTCAACAAATGAA	59.522	231	959	1189	LSC	atpF-exon1_atpH
H10-BN	15	p2	(AT)6	12	14760	14771	No primer							LSC	atpH_atpI
H10-BN	16	p4	(TTAT)3	12	14885	14896	No primer							LSC	atpH_atpI
H10-BN	17	c	(AT)7aaataaatatataaataagataagaaatatataatgaattgaatctaatttaaatttgaattaaaccggataataa(AT)5	100	15107	15206	No primer							LSC	atpH_atpI
H10-BN	18	c	(AATA)3(ATAA)4	28	15328	15355	CCAGATTATGATTATAGGATTGGTTG	59.14	TGGAAGAAAAGAATGGATATGTGA	59.844	236	934	1169	LSC	atpH_atpI
H10-BN	19	p1	(A)12	12	15767	15778	TAGACGGGGGTTTAGAGCCT	60.089	CCGCGGCTTATATAGGTGAA	60.075	279	791	1069	LSC	atpH_atpI
H10-BN	20	p1	(T)10	10	16741	16750	CAATATGCCCGCACTTACCT	59.982	TCCATCCAACGATGATGCTA	60.033	187	973	1159	LSC	atpI_rps2
H10-BN	21	p1	(T)11	11	17534	17544	GGGCCATTCTAGGATTCCAT	60.117	ATTAAAGGTCAATTCCCGGC	60.15	207	881	1087	LSC	rps2_rpoC2
H10-BN	22	c	(T)12gttttcggtggtataaaaatgccgctgtgcctagatatcttatctgcctctccaggaaaataaatatctccggaaaatatttttagttcaatata(T)10	117	19719	19835	GGTGTGATCCGTTGGACATA	59.219	ACAAGAAGTCGAGTAGGCGG	59.496	209	945	1153	LSC	rpoC2
H10-BN	23	p1	(A)10	10	19967	19976	TTTCTCTCCAGGCGGACTAA	59.948	GGGACCGTAGAGGTCAATTC	58.447	242	865	1106	LSC	rpoC2
H10-BN	24	p2	(AT)5	10	21195	21204	TGATTTCGAGTGGCAAGACA	60.39	TATGGAGCTCGCAAAGGAGT	59.978	245	969	1213	LSC	rpoC2
H10-BN	25	p1	(T)10	10	22502	22511	CTTGAACCAATGACACGTCG	60.152	AACAATCGGAAATCGTCGAG	60.074	234	839	1072	LSC	rpoC1-exon2
H10-BN	26	c	(A)10tttcggatttttttacttttactatatataaatataattttacttttactatatataatatttttactat(ATATA)3	95	28674	28768	GCCAGTAGTAATATAGTTTCCCCTTT	58.658	CTTCTGTTGCCACAAGCAAA	60.027	278	946	1223	LSC	rpoB_trnC-GCA
H10-BN	27	p1	(A)10	10	29159	29168	TTTGGGGTGTGGGTTTACAT	59.948	CACCCCTTAAAAACTCCCCT	59.322	229	879	1107	LSC	rpoB_trnC-GCA
H10-BN	28	p1	(A)10	10	29672	29681	TGTGGCTCAAACCGATACAA	60.111	TTTTCGTCGTTCTGAATCCC	60.051	124	922	1045	LSC	trnC-GCA_petN
H10-BN	29	p1	(T)10	10	31868	31877	CCAGCCAGATCATTTCGTTT	60.074	CATCCCCATGAATTTACAGGA	59.631	278	800	1077	LSC	psbM_trnD-GUC
H10-BN	30	p4	(ATTT)4	16	33817	33832	TGGGAATAAATGAACCGTCC	59.622	ACTGCCTGAACGGACAGAAT	59.727	173	972	1144	LSC	trnE-UUC_trnT-GGU
H10-BN	31	p3	(TCT)5	15	35197	35211	GCAAGGCAAGAATTTGTCG	59.41	TGGCGGAAGAACAAAACAAT	60.481	219	961	1179	LSC	trnT-GGU_psbD
H10-BN	32	c	(T)12attctggctcggctattccacctagccgagccattccctttcccttttatg(A)10	73	38365	38437	CATGACCCCTCTTCGTTGAT	59.927	GGTTGATAGCTCCGGTCTTG	59.694	247	947	1193	LSC	psbC_trnS-UGA
H10-BN	33	p2	(AT)8	16	38694	38709	GATTCGAACCCCCGATAGTT	60.152	TGGAGTCGAGGGGAGTTTAG	59.28	276	801	1076	LSC	trnS-UGA_psbZ
H10-BN	34	p2	(TA)5	10	38857	38866	CTAAACTCCCCTCGACTCCA	59.28	TCGCAATTAATGCAAAAACAG	58.872	221	894	1114	LSC	trnS-UGA_psbZ
H10-BN	35	c	(C)10(A)10	20	39571	39590	CTTTGCCAAGGAGAAGATGC	59.955	CACGGGTTCAAATCCTGTCT	59.966	273	807	1079	LSC	trnG-GCC_trnfM-CAU
H10-BN	36	p1	(T)11	11	40069	40079	TATTGCGCCCGGTAATAAAC	59.825	CAGAGGGAGAAGAAAAGGCA	59.545	267	802	1068	LSC	rps14
H10-BN	37	p1	(T)12	12	44873	44884	CCTCTTTCCGGACAACACAT	59.966	AACACTTGCCTCGGATTGAC	60.119	176	926	1101	LSC	psaA_ycf3-exon3
H10-BN	38	p1	(A)12	12	47293	47304	AACAATTGAAGCATCCGAGG	60.074	CGACAACTTCCGGAGAAAAA	60.22	229	841	1069	LSC	ycf3-exon2_ycf3-exon1
H10-BN	39	p2	(TA)5	10	49224	49233	GGTCCTCGGTAACGAGACATA	59.066	AAAACGTAGCCACAACTTCCT	57.933	278	801	1078	LSC	rps4_trnT-UGU
H10-BN	40	c	(T)10attttccaaataatttctatattagatagattttagatatatttatataattaatataaaaaaaatgatataaaat(A)15	101	49867	49967	No primer							LSC	trnT-UGU_trnL-UAA-exon1
H10-BN	41	c	(AT)7gaactgatgggggatagacaaaaaaactagataagagcatacaatacactttttcaatatagaaaaaattatctaacgaattaaacaggtc(CAAA)3	117	50450	50566	AAATGAAAAGTAGGGGGAAAGG	59.727	CCCCTTGATACCAAGATCCA	59.744	280	878	1157	LSC	trnT-UGU_trnL-UAA-exon1
H10-BN	42	p1	(T)10	10	51867	51876	TGCCGTCTCCTTTTTCTTTC	59.429	TACTTAGATGGACCCCGGAA	59.382	136	936	1071	LSC	trnF-GAA_ndhJ
H10-BN	43	p2	(AT)8	16	54284	54299	No primer							LSC	ndhC_trnV-UAC-exon2
H10-BN	44	p1	(A)10	10	54552	54561	TCCGTTGAATTGAGAGGTGA	59.215	TTTCTGATAAGGTGGGGTGG	59.784	103	946	1048	LSC	ndhC_trnV-UAC-exon2
H10-BN	45	p4	(ATTT)3	12	56265	56276	CACGTGTAAACGAGGTGCTC	59.365	TGAACCAATGACTACTGCCG	59.716	280	883	1162	LSC	trnV-UAC-exon1_trnM-CAU
H10-BN	46	c	(T)11caaaagaaatatcaagtacatgaaatcacgagtaagtctctttaatttctctatcattatagaaaagaccatccatattggattcca(AT)5agaatttgaacccgaactacatttatgattcagtatttcgatctcgttggctattgttctttcta(T)11	184	58727	58910	TTTCAAGTTCAGCCAATCCC	60.051	GGCATAATTCATCCGAAAAA	57.578	260	979	1238	LSC	atpB_rbcL
H10-BN	47	p1	(T)12	12	59231	59242	AAACAAACATTAGGTTGCGTCA	59.558	TGGTGACATAAGTCCCTCCC	59.779	259	859	1117	LSC	atpB_rbcL
H10-BN	48	p2	(AT)5	10	63235	63244	CCACGGTTTCTTTCCTTTGA	60.081	TCCGAAACCTCTGTCTATCTACAA	59.326	184	876	1059	LSC	accD_psaI
H10-BN	49	p2	(AT)9	18	63479	63496	No primer							LSC	accD_psaI
H10-BN	50	p4	(CTAA)3	12	64860	64871	AAGGCAAGTTTCCTGATTCTTTT	59.677	CGATGAATACTCCAAAACCCA	59.809	260	960	1219	LSC	ycf4_cemA
H10-BN	51	p4	(AGAA)3	12	67522	67533	GGGGAATAATTGATTGAGCAAA	60.148	CGAAGCCATTGATTGATTCAT	59.915	276	866	1141	LSC	petA_psbJ
H10-BN	52	c	(AT)5aatgtaataattctatgtaatatagaatatattatgtaatgtaatataaaatagtatataatacttaatgaaagaaat(GAAA)3	100	69401	69500	AATTGGTTGGTCGTAGTCGT	57.048	TTTGGATCTAACAGTTGCATTATGA	59.917	276	870	1145	LSC	psbE_petL
H10-BN	53	p1	(T)10	10	70477	70486	CAGGAGGTCCAATGCAAGTT	60.111	GCGCTCTTAGTTCAGTTCGG	60.154	163	962	1124	LSC	petG_trnW-CCA
H10-BN	54	p3	(TTC)5	15	71844	71858	TGATAATTGCAACGAAATTTTTAGA	59.158	GCCATAAACCCCCTTTGAAT	60.02	143	929	1071	LSC	psaJ_rpl33
H10-BN	55	p1	(A)10	10	72623	72632	CCCGAACTCGAATTACTCGT	59.195	AATTCCCCGGAGTGACTTCT	59.935	257	974	1230	LSC	rps18
H10-BN	56	c	(A)10ttcccattttttttaaacat(GTTC)3ctattactta(T)16	68	72741	72808	GAGTGGGTTCCGGTGTTAAA	59.83	AATTCCCCGGAGTGACTTCT	59.935	136	977	1112	LSC	rps18_rpl20
H10-BN	57	p2	(TA)7	14	74132	74145	GAGCGGGAGATTTCGTAACA	60.214	TCCTGAGGATTTCGAGGATTT	60.025	263	925	1187	LSC	rps12-exon1_clpP1-exon3
H10-BN	58	c	(AATAA)3tggtttgtttagatcgaactcgaagtgccatgctattattacttattattcatattcaatatggcgaaggcatagtgtttc(T)10	106	75057	75162	ACGCTGAAATGTACTCCCGA	60.657	ATCCTGGTCGGAGGAGAAAT	59.896	275	901	1175	LSC	clpP1-exon3_clpP1-exon2
H10-BN	59	p4	(ATAA)3	12	75349	75360	TCCTGATATTACCCATCCGC	59.745	TGAACCGTATGCATCCAAAG	59.542	228	968	1195	LSC	clpP1-exon2
H10-BN	60	p1	(A)10	10	79276	79285	GCTGGGGGACTACACCACTA	59.989	ATTCCACGGTCGAACTACCA	60.375	214	856	1069	LSC	psbH_petB-exon1
H10-BN	61	p1	(T)10	10	79627	79636	CCGGACTCCAAAAATTTCAA	59.91	CAAGCCTCAAGCCAAGCTAA	60.648	199	934	1132	LSC	petB-exon1_petB-exon2
H10-BN	62	p1	(A)10	10	82494	82503	TGATCATTCCACGAAAATACGA	60.323	TCAGACACTTTACGGAAGCA	57.055	177	886	1062	LSC	rpoA
H10-BN	63	p1	(T)10	10	84114	84123	TCCCCCTTTTGTTCTTCCTT	59.912	TTGTGAAAAATGCCGACTGA	60.234	131	967	1097	LSC	rps11_rpl36
H10-BN	64	p3	(GGA)4	12	84686	84697	ACCGTTGGGAAGTGATTCAG	59.966	AAAATGGGAGGCGAACTTTT	59.945	205	842	1046	LSC	infA_rps8
H10-BN	65	p1	(T)11	11	86478	86488	TGCAGAACTGGACACGAAAG	60.025	TGGCATCATTTGAGAAGGGT	60.461	263	785	1047	LSC	rpl16-exon2_rpl16-exon1
H10-BN	66	p4	(TTCT)3	12	86947	86958	TCTGAACTCTGCAATGGAGC	59.116	TATGGGTTGGGTTGTGAAGC	60.755	275	791	1065	LSC	rpl16-exon2_rpl16-exon1
H10-BN	67	p2	(GA)5	10	94577	94586	ATATTTTCTTCGTGCGTCGG	60.096	GCTCTACGAACGAATGGCTC	59.985	185	957	1141	IRb	ycf2
H10-BN	68	p2	(TA)5	10	99502	99511	CTCGCGTGTCTACCATTTCA	59.864	TTCTTTTCTTTTGGGGGCTT	60.048	265	805	1069	IRb	trnL-CAA_ndhB-exon2
H10-BN	69	c	(T)11gaatatctactta(T)13	37	104085	104121	TTCATTTGGAATCTGGGCTC	60.014	CGCTCAATGAGAAAATGGGT	60.074	197	963	1159	IRb	rps12-exon2_trnV-GAC
H10-BN	70	p1	(T)10	10	116572	116581	TTTGGAACACATTCCAAGCA	60.088	CGTTTTCATCGAGAGCCTTC	59.955	210	937	1146	IRb	ycf1
H10-BN	71	p4	(ATTT)3	12	117343	117354	CCCGAACCCTACCTTCTTTT	59.455	TGAATTTGCATGGTCGATTC	59.48	280	826	1105	IRb	ycf1
H10-BN	72	p4	(GAAT)3	12	118094	118105	ATATCGCGGTACCCATCCTT	60.551	CGAGACCATTTGCTCTGAGAT	59.444	180	889	1068	IRb	ycf1
H10-BN	73	p1	(A)11	11	118282	118292	AGCCTGGAATGAATGAATGG	59.894	TTTTCTTTTTGATTCGGCCA	60.54	244	805	1048	IRb	ycf1
H10-BN	74	c	(TA)5tgtcataggcatagggtatgtatacatatgctcatatatatg(AT)5	62	120943	121004	TTTCCTTCCTTTCTTGTACTTG	55.454	CCATTATCCATATTTATATTTATTCCG	57.565	279	955	1233	SSC	ndhF_rpl32
H10-BN	75	p1	(T)10	10	121632	121641	ACATACCCCGAAAAACGTCA	60.227	CAACAAAATTTGCATTTCTATCACA	60.271	255	803	1057	SSC	rpl32_trnL-UAG
H10-BN	76	p2	(TA)5	10	121749	121758	No primer							SSC	rpl32_trnL-UAG
H10-BN	77	p1	(T)10	10	121932	121941	No primer							SSC	rpl32_trnL-UAG
H10-BN	78	p4	(AATA)3	12	123984	123995	GTTCTCGTGGTCCAGAATCC	59.511	CGGGAATGAGTGGTTTTGTT	59.83	219	916	1134	SSC	ndhD
H10-BN	79	c*	(AT)5c(AT)6tataatgtatatacattata(AT)6aattcatatattatagtttcttagttattatatatactatatattttacatgttatatatacacgt(TA)6atatatattaatcttctattttttatttttatttaattttat(TTATA)3(TA)6*	198	126058	126255	No primer							SSC	psaC_ndhE
H10-BN	80	p2	(TA)6	12	127570	127581	TGTTGGTCCTGGTAAATCCA	58.821	TCGCGAGAATTTCAAAATATACAA	59.996	271	827	1097	SSC	ndhG_ndhI
H10-BN	81	p4	(AAAT)3	12	127719	127730	TGAAATTCTCGCGATAAATAAAAT	58.363	AAATTGCATTGGGTCGGTTA	60.188	262	935	1196	SSC	ndhG_ndhI
H10-BN	82	p1	(A)11	11	129942	129952	TGGGATAACCATTTTACACGG	59.573	TCTCTACGTGTGATTCGTTGAA	58.432	243	850	1092	SSC	ndhA-exon2_ndhA-exon1
H10-BN	83	p3	(TTA)5	15	132218	132232	TCCACGGATTTTTCCGATTA	60.26	TCACAGAATCTTTTTAGGTGCAA	58.932	244	952	1195	SSC	rps15_ycf1
H10-BN	84	p1	(T)12	12	132986	132997	GGATTCCCATTCACAAGCAT	59.756	TCATTGATCGATGGCAAAAA	60.012	128	931	1058	SSC	ycf1
H10-BN	85	p1	(T)12	12	133522	133533	TCGGATCTCGCATAATCCTT	59.628	TGAAACTTTGGTTCTTCCCG	60.081	268	857	1124	SSC	ycf1
H10-BN	86	p1	(T)12	12	133655	133666	ATTGGGATGATCCACGGTT	60.003	GATTGGATGGGAATGAATCG	60.096	143	910	1052	SSC	ycf1
H10-BN	88	p4	(CATT)3	12	134397	134408	CGAGACCATTTGCTCTGAGAT	59.444	ATATCGCGGTACCCATCCTT	60.551	180	942	1121	IRa	ycf1
H10-BN	89	p4	(AAAT)3	12	135149	135160	TGAATTTGCATGGTCGATTC	59.48	CCCGAACCCTACCTTCTTTT	59.455	280	904	1183	IRa	ycf1
H10-BN	90	p1	(A)10	10	135922	135931	CGTTTTCATCGAGAGCCTTC	59.955	TTTGGAACACATTCCAAGCA	60.088	210	861	1070	IRa	ycf1
H10-BN	91	c	(A)13taagtagatattc(A)11	37	148382	148418	CGCTCAATGAGAAAATGGGT	60.074	TTCATTTGGAATCTGGGCTC	60.014	197	875	1071	IRa	trnV-GAC_rps12-exon2
H10-BN	92	p2	(AT)5	10	152991	153000	TTCTTTTCTTTTGGGGGCTT	60.048	CTCGCGTGTCTACCATTTCA	59.864	265	939	1203	IRa	ndhB-exon2_trnL-CAA
H10-BN	93	p2	(TC)5	10	157917	157926	GCTCTACGAACGAATGGCTC	59.985	ATATTTTCTTCGTGCGTCGG	60.096	185	866	1050	IRa	ycf2
Specifications
==============
Sequence source file: "H10-BN.tmp"
Definement of microsatellites (unit size / minimum number of repeats):
(1/10) (2/5) (3/4) (4/3) (5/3) (6/3)
Maximal number of bases interrupting 2 SSRs in a compound microsatellite: 100
RESULTS OF MICROSATELLITE SEARCH
================================
Total number of sequences examined: 1
Total size of examined sequences (bp): 163941
Total number of identified SSRs: 120
Number of SSR containing sequences: 1
Number of sequences containing more than 1 SSR: 1
Number of SSRs present in compound formation: 27
Distribution to different repeat type classes
---------------------------------------------
Unit size	Number of SSRs
1	59
2	33
3	5
4	19
5	3
6	1
Frequency of identified SSR motifs
----------------------------------
Repeats	3	4	5	6	7	8	9	10	11	12	13	14	15	16	17	18	19	20	21	22	total
A	-	-	-	-	-	-	-	15	3	2	2	1	1							1	25
C	-	-	-	-	-	-	-	1													1
T	-	-	-	-	-	-	-	14	8	7	1		1	2							33
AT	-	-	11	4	2	2	1														20
GA	-	-	1																		1
TA	-	-	7	3	1																11
TC	-	-	1																		1
AAT	-	1																			1
GGA	-	1																			1
TCT	-		1																		1
TTA	-		1																		1
TTC	-		1																		1
AAAT	2																				2
AATA	2																				2
AGAA	1																				1
ATAA	1	1																			2
ATTT	2	1																			3
CAAA	1																				1
CATT	1																				1
CTAA	1																				1
GAAA	1																				1
GAAT	1																				1
GTTC	1																				1
TTAT	1																				1
TTCT	1																				1
TTTA	1																				1
AATAA	1																				1
ATATA	1																				1
TTATA	1																				1
TATTAC	1																				1
Frequency of classified repeat types (considering sequence complementary)
-------------------------------------------------------------------------
Repeats	3	4	5	6	7	8	9	10	11	12	13	14	15	16	17	18	19	20	21	22	total
A/T	-	-	-	-	-	-	-	29	11	9	3	1	2	2						1	58
C/G	-	-	-	-	-	-	-	1													1
AG/CT	-	-	2																		2
AT/AT	-	-	18	7	3	2	1														31
AAG/CTT	-		2																		2
AAT/ATT	-	1	1																		2
AGG/CCT	-	1																			1
AAAC/GTTT	1																				1
AAAG/CTTT	3																				3
AAAT/ATTT	9	2																			11
AACG/CGTT	1																				1
AACT/AGTT	1																				1
AATG/ATTC	2																				2
AAAAT/ATTTT	1																				1
AATAT/ATATT	2																				2
AATAGT/ACTATT	1																				1
region	all-SSR	1nuc	2nuc	3nuc	4nuc	5nuc	6nuc
Coding	25	14	5	0	6	0	0
Genome	120	59	33	5	19	3	1
IRa	9	4	3	0	2	0	0
IRb	8	4	2	0	2	0	0
LSC	84	45	19	4	13	2	1
SSC	21	7	10	1	2	1	0

## Sheet: H19
ID	SSR nr.	SSR type	SSR	size	start	end	FORWARD PRIMER1 (5'-3')	Tm	REVERSE PRIMER1 (5'-3')	Tm	PRODUCT1 size (bp)	start (bp)	end (bp)	LSC/SSC/IRs	intergenic regions/protein coding genes/intron regions
H19	1	p5	(TTTAT)3	15	1457	1471	CCAATATCAACCGAACAGACG	60.372	GTTTTGGGGAGGGATTTGTT	60.032	238	879	1116	LSC	psbA_trnK-UUU-exon2
H19	2	p2	(AT)5	10	2680	2689	AAAATTCGGCACACTCCAAG	60.11	ATTGCAGTTCCTTCTCCACG	60.255	252	871	1122	LSC	matK
H19	3	p1	(A)13	13	3693	3705	GGAAAGAGGGAATCCAATCA	58.909	GATTAGTGCCTGGTACGGGA	59.955	275	792	1066	LSC	matK_trnK-UUU-exon1
H19	4	p1	(A)10	10	4684	4693	TTGTTGGATTGGCACAAACA	60.946	GAATCCAGCAACAAACAAGGA	60.103	137	980	1116	LSC	trnK-UUU-exon1_rps16-exon2
H19	5	p2	(TA)5	10	4857	4866	TCCTTGTTTGTTGCTGGATTC	60.103	TGCTCAACCAACAGGAACTG	59.873	254	923	1176	LSC	trnK-UUU-exon1_rps16-exon2
H19	6	c	(A)11g(T)14	26	5611	5636	GGGCAGCAACATACCTTTTG	60.502	TCAAGGGGAAGAATCTAGGG	58.187	255	883	1137	LSC	rps16-exon2_rps16-exon1
H19	7	p1	(A)13	13	6220	6232	TTTGCGAATCTGGGATAAGG	60.031	TGGATTTTGCTCCAGTTTTT	57.338	267	913	1179	LSC	rps16-exon1_trnQ-UUG
H19	8	p1	(A)10	10	6531	6540	CCCCAAAACAAAAGGTCGTA	59.833	TGTCGAACCTGAAGTAAAACAAAA	60.069	279	897	1175	LSC	rps16-exon1_trnQ-UUG
H19	9	p1	(A)10	10	7208	7217	GTGTGGAAGGGAAGAGGGAT	60.314	TCACACTGTATCCCACATAAAACA	59.312	271	809	1079	LSC	rps16-exon1_trnQ-UUG
H19	10	c	(C)14(A)12	26	7443	7468	CCCATTTTTATCCTTTGGCA	59.767	TCCTAGCAACAAAAATATGCTACA	58.119	183	942	1124	LSC	trnQ-UUG_psbK
H19	11	p2	(TA)5	10	7585	7594	TTTTTGTTGCTAGGATTTAAGACA	57.339	GGCAATTTGGCAAAGAAAAA	60.054	263	968	1230	LSC	trnQ-UUG_psbK
H19	12	c	(TATTAC)3atatatac(AT)5taattactattacatatatac(AT)5	67	8868	8934	No primer							LSC	trnS-GCU_trnG-UCC-exon1
H19	13	p2	(AT)6	12	9319	9330	GACCCCTTCAATCCGAAAAT	60.131	AAGGGCACAAAGCTTTTCAA	59.861	119	956	1074	LSC	trnS-GCU_trnG-UCC-exon1
H19	14	c	(T)10catttttttgaatgaaaaaagaaaatatgattataaaaattaa(AAT)4	65	12902	12966	TCTTCCGACTAGACCAGATCAA	58.934	TTATCTAATGCCGAATCGACG	60.068	202	938	1139	LSC	atpF-exon2_atpF-exon1
H19	15	c	(T)20atttccac(TTTA)3	40	13669	13708	TTTGTATCACTCCGATCGCC	61.003	TTGGAAGTGTTTCAACAAATGAA	59.522	235	959	1193	LSC	atpF-exon1_atpH
H19	16	p2	(AT)7	14	14801	14814	No primer							LSC	atpH_atpI
H19	17	p4	(TTAT)3	12	14928	14939	No primer							LSC	atpH_atpI
H19	18	c	(AT)7aaataaatatataaataagaaatatataatgaattgaatctaatttaatataatgaattgaatctaatttaaatttgaattaaaccggataataa(AT)5	119	15150	15268	No primer							LSC	atpH_atpI
H19	19	c	(AATA)3(ATAA)4	28	15390	15417	CCAGATTATGATTATAGGATTGGTTG	59.14	TGGAAGAAAAGAATGGATATGTGA	59.844	236	934	1169	LSC	atpH_atpI
H19	20	p1	(A)14	14	15829	15842	TATAACCTCCCCAGCCCTTC	60.278	CCGCGGCTTATATAGGTGAA	60.075	230	842	1071	LSC	atpH_atpI
H19	21	p1	(T)11	11	17597	17607	GGGCCATTCTAGGATTCCAT	60.117	ATTAAAGGTCAATTCCCGGC	60.15	207	881	1087	LSC	rps2_rpoC2
H19	22	c	(T)12gttttcggtggtataaaaatgccgctgtgcctagatatcttatctgcctctccaggaaaataaatatctccggaaaatatttttagttcaatata(T)10	117	19751	19867	GGTGTGATCCGTTGGACATA	59.219	ACAAGAAGTCGAGTAGGCGG	59.496	209	945	1153	LSC	rpoC2
H19	23	p1	(A)10	10	19999	20008	TTTCTCTCCAGGCGGACTAA	59.948	GGGACCGTAGAGGTCAATTC	58.447	242	865	1106	LSC	rpoC2
H19	24	p2	(AT)5	10	21221	21230	TGATTTCGAGTGGCAAGACA	60.39	TATGGAGCTCGCAAAGGAGT	59.978	245	969	1213	LSC	rpoC2
H19	25	p1	(T)10	10	22528	22537	CTTGAACCAATGACACGTCG	60.152	AACAATCGGAAATCGTCGAG	60.074	234	839	1072	LSC	rpoC1-exon2
H19	26	p1	(T)10	10	24296	24305	TTGCTTAAATGCAATCTCGC	59.056	CCCGGCTCTGACATGTATTT	59.955	218	937	1154	LSC	rpoC1-exon2_rpoC1-exon1
H19	27	c	(A)12tttcggatttttttacttttactatatataaatataattttacttttactattttactatatataatatttttactat(ATATA)3	105	28701	28805	TGAATGAGATAAAGAAAGCCAG	56.337	CGCAATTCAATCATATTCCA	57.048	203	929	1131	LSC	rpoB_trnC-GCA
H19	28	p1	(A)10	10	29196	29205	TTTGGGGTGTGGGTTTACAT	59.948	CACCCCTTAAAAACTCCCCT	59.322	229	879	1107	LSC	rpoB_trnC-GCA
H19	29	p1	(T)10	10	29416	29425	TCAATGGAAAGAGAAGGGGA	59.6	TGGGGATAAAGGATTTGCAG	59.894	223	854	1076	LSC	rpoB_trnC-GCA
H19	30	p1	(A)10	10	29711	29720	TGTGGCTCAAACCGATACAA	60.111	TTTTCGTCGTTCTGAATCCC	60.051	124	922	1045	LSC	trnC-GCA_petN
H19	31	p4	(ATTT)4	16	33909	33924	TGGGAATAAATGAACCGTCC	59.622	ACTGCCTGAACGGACAGAAT	59.727	137	972	1108	LSC	trnE-UUC_trnT-GGU
H19	32	p3	(TCT)4	12	35253	35264	GCAAGGCAAGAATTTGTCG	59.41	TGGCGGAAGAACAAAACAAT	60.481	216	961	1176	LSC	trnT-GGU_psbD
H19	33	p1	(A)11	11	38486	38496	CATGACCCCTCTTCGTTGAT	59.927	GGTTGATAGCTCCGGTCTTG	59.694	243	888	1130	LSC	psbC_trnS-UGA
H19	34	p2	(AT)6	12	38752	38763	GATTCGAACCCCCGATAGTT	60.152	TGGAGTCGAGGGGAGTTTAG	59.28	272	801	1072	LSC	trnS-UGA_psbZ
H19	35	p2	(TA)5	10	38911	38920	CTAAACTCCCCTCGACTCCA	59.28	TCGCAATTAATGCAAAAACAG	58.872	221	894	1114	LSC	trnS-UGA_psbZ
H19	36	p1	(C)10	10	39626	39635	CTTTGCCAAGGAGAAGATGC	59.955	CACGGGTTCAAATCCTGTCT	59.966	272	807	1078	LSC	trnG-GCC_trnfM-CAU
H19	37	p1	(T)11	11	40123	40133	TATTGCGCCCGGTAATAAAC	59.825	CAGAGGGAGAAGAAAAGGCA	59.545	267	802	1068	LSC	rps14
H19	38	p1	(T)12	12	44932	44943	CCTCTTTCCGGACAACACAT	59.966	AACACTTGCCTCGGATTGAC	60.119	176	926	1101	LSC	psaA_ycf3-exon3
H19	39	p1	(A)12	12	47361	47372	AACAATTGAAGCATCCGAGG	60.074	CGACAACTTCCGGAGAAAAA	60.22	228	842	1069	LSC	ycf3-exon2_ycf3-exon1
H19	40	p2	(TA)5	10	49292	49301	GGTCCTCGGTAACGAGACATA	59.066	AAAACGTAGCCACAACTTCCT	57.933	278	801	1078	LSC	rps4_trnT-UGU
H19	41	c	(T)12attttccaaataatttctatattagatagattttagatatatttatataattaatataaaaaaaatgatataaaat(A)14	102	49939	50040	No primer							LSC	trnT-UGU_trnL-UAA-exon1
H19	42	c	(AT)7gaactgatgggggatagacaaaaaaactagataggagcatacaatacactttttcaatatagaaaaaattatctaacgaattaaacaggtc(CAAA)3	117	50523	50639	AAATGAAAAGTAGGGGGAAAGG	59.727	CCCCTTGATACCAAGATCCA	59.744	280	878	1157	LSC	trnT-UGU_trnL-UAA-exon1
H19	43	p5	(TATAT)3	15	51025	51039	TGCAGAGACTCAATGGAAGC	59.116	TTCCATCGGACTGGATTCAC	60.871	241	832	1072	LSC	trnL-UAA-exon1_trnL-UAA-exon2
H19	44	p1	(T)11	11	51955	51965	TGCCGTCTCCTTTTTCTTTC	59.429	TACTTAGATGGACCCCGGAA	59.382	137	936	1072	LSC	trnF-GAA_ndhJ
H19	45	p1	(T)11	11	52844	52854	GAATCCCAATCCTCGGTTTT	60.131	CCCCCGAATTAGTGAATCAG	59.382	253	807	1059	LSC	ndhJ_ndhK
H19	46	p2	(AT)9	18	54375	54392	No primer							LSC	ndhC_trnV-UAC-exon2
H19	47	p4	(ATTT)3	12	55824	55835	CACGTGTAAACGAGGTGCTC	59.365	TGAACCAATGACTACTGCCG	59.716	280	883	1162	LSC	trnV-UAC-exon1_trnM-CAU
H19	48	c	(T)11caaaagaaatatcaagtacatgaaatcacgagtaagtctctttaatttctctatcattatagaaaagaccatccatattggattcca(AT)7agaatttgaacccgaactacatttatgattcagtatttcgatctcgttggctattgttctttcta(T)10	187	58286	58472	TTTCAAGTTCAGCCAATCCC	60.051	GGCATAATTCATCCGAAAAA	57.578	263	979	1241	LSC	atpB_rbcL
H19	49	p1	(T)15	15	58793	58807	AAACAAACATTAGGTTGCGTCA	59.558	TGGTGACATAAGTCCCTCCC	59.779	262	859	1120	LSC	atpB_rbcL
H19	50	p5	(AATAA)3	15	60444	60458	AAAAGATTGGGCCGATTACC	60.15	CACTCCCAAGGATCCCTAAA	58.978	280	978	1257	LSC	rbcL_accD
H19	51	p2	(AT)5	10	62780	62789	CCACGGTTTCTTTCCTTTGA	60.081	TCCGAAACCTCTGTCTATCTACAA	59.326	184	876	1059	LSC	accD_psaI
H19	52	p2	(AT)8	16	62998	63013	No primer							LSC	accD_psaI
H19	53	p4	(CTAA)3	12	64353	64364	TCTCAAGGTGGGGAAAAGAA	59.641	CAAATCAAGTTTCGAGACCAAA	59.244	273	916	1188	LSC	ycf4_cemA
H19	54	p4	(AGAA)3	12	67015	67026	GGGGAATAATTGATTGAGCAAA	60.148	CGAAGCCATTGATTGATTCAT	59.915	276	866	1141	LSC	petA_psbJ
H19	55	c	(AT)5aatgtaataattctatgtaatatagaatatattatgtaatgtaatataaaatagtatataatacttaatgaaagaaat(GAAA)3	100	68884	68983	AATTGGTTGGTCGTAGTCGT	57.048	TTTGGATCTAACAGTTGCATTATGA	59.917	266	880	1145	LSC	psbE_petL
H19	56	p1	(T)11	11	69960	69970	CAGGAGGTCCAATGCAAGTT	60.111	GCGCTCTTAGTTCAGTTCGG	60.154	164	962	1125	LSC	petG_trnW-CCA
H19	58	p3	(TTC)5	15	71329	71343	TGATAATTGCAACGAAATTTTTAGA	59.158	GCCATAAACCCCCTTTGAAT	60.02	143	929	1071	LSC	psaJ_rpl33
H19	59	p1	(A)10	10	72108	72117	CCCGAACTCGAATTACTCGT	59.195	AATTCCCCGGAGTGACTTCT	59.935	263	974	1236	LSC	rps18
H19	60	c	(GTTC)3ctattactta(T)17	39	72261	72299	GAGTGGGTTCCGGTGTTAAA	59.83	AATTCCCCGGAGTGACTTCT	59.935	136	948	1083	LSC	rps18_rpl20
H19	61	p2	(TA)8	16	73620	73635	GAGCGGGAGATTTCGTAACA	60.214	TCCTGAGGATTTCGAGGATTT	60.025	265	925	1189	LSC	rps12-exon1_clpP1-exon3
H19	62	c	(AATAA)3tggtttgtttagatcgaactcgaagtgccatgctattattacttattattcatattcaatatggcgaaggcatagtgtttc(T)10	106	74547	74652	ACGCTGAAATGTACTCCCGA	60.657	ATCCTGGTCGGAGGAGAAAT	59.896	275	901	1175	LSC	clpP1-exon3_clpP1-exon2
H19	63	p4	(ATAA)3	12	74839	74850	TCCTGATATTACCCATCCGC	59.745	TGAACCGTATGCATCCAAAG	59.542	228	968	1195	LSC	clpP1-exon2
H19	64	p1	(A)11	11	78745	78755	GCTGGGGGACTACACCACTA	59.989	ATTCCACGGTCGAACTACCA	60.375	215	856	1070	LSC	psbH_petB-exon1
H19	65	p1	(T)10	10	83581	83590	TCCCCCTTTTGTTCTTCCTT	59.912	TTGTGAAAAATGCCGACTGA	60.234	132	967	1098	LSC	rps11_rpl36
H19	66	p3	(GGA)4	12	84154	84165	ACCGTTGGGAAGTGATTCAG	59.966	ATCGAGAAGCTCGACGAGAA	60.24	225	842	1066	LSC	infA_rps8
H19	67	p4	(TTCT)3	12	86413	86424	TCTGAACTCTGCAATGGAGC	59.116	TATGGGTTGGGTTGTGAAGC	60.755	275	791	1065	LSC	rpl16-exon2_rpl16-exon1
H19	68	p1	(A)10	10	88714	88723	CGTTCGCCCATTACATTTTT	59.832	TGGCTAGGTAAGCGTCCTGT	59.898	247	971	1217	IRb	trnH-GUG_rpl2-exon2
H19	69	p2	(GA)5	10	94073	94082	ATATTTTCTTCGTGCGTCGG	60.096	GCTCTACGAACGAATGGCTC	59.985	185	957	1141	IRb	ycf2
H19	70	p2	(TA)5	10	98998	99007	CTCGCGTGTCTACCATTTCA	59.864	TTCTTTTCTTTTGGGGGCTT	60.048	265	805	1069	IRb	trnL-CAA_ndhB-exon2
H19	71	p1	(T)13	13	103581	103593	TTCATTTGGAATCTGGGCTC	60.014	CGCTCAATGAGAAAATGGGT	60.074	173	963	1135	IRb	rps12-exon2_trnV-GAC
H19	72	p1	(T)10	10	116044	116053	TTTGGAACACATTCCAAGCA	60.088	CGTTTTCATCGAGAGCCTTC	59.955	210	937	1146	IRb	ycf1
H19	73	p4	(ATTT)3	12	116815	116826	CCCGAACCCTACCTTCTTTT	59.455	TGAATTTGCATGGTCGATTC	59.48	280	826	1105	IRb	ycf1
H19	74	p4	(GAAT)3	12	117566	117577	ATATCGCGGTACCCATCCTT	60.551	CGAGACCATTTGCTCTGAGAT	59.444	180	889	1068	IRb	ycf1
H19	75	c	(TA)5tgtcataggcatagggtatgtatacatatgctcatatatatg(AT)5	62	120428	120489	TTTCCTTCCTTTCTTGTACTTG	55.454	CCATTATCCATATTTATATTTATTCCG	57.565	279	955	1233	SSC	ndhF_rpl32
H19	76	p2	(TA)5	10	121232	121241	No primer							SSC	rpl32_trnL-UAG
H19	77	p4	(AATA)3	12	123418	123429	GTTCTCGTGGTCCAGAATCC	59.511	CGGGAATGAGTGGTTTTGTT	59.83	219	916	1134	SSC	ndhD
H19	78	c	(AT)5c(AT)6aattcatatattatagtttcttagttattatatatactatatattttacatgttatatatacacgt(TA)6atatatattaatcttctattttttatttttatttaattttatatataatttatattata(TATAT)3	175	125492	125666	No primer							SSC	psaC_ndhE
H19	79	p2	(TA)6	12	126975	126986	TGTTGGTCCTGGTAAATCCA	58.821	TCGCGAGAATTTCAAAATATACAA	59.996	271	827	1097	SSC	ndhG_ndhI
H19	80	p1	(A)10	10	129345	129354	TGGGATAACCATTTTACACGG	59.573	TCTCTACGTGTGATTCGTTGAA	58.432	242	850	1091	SSC	ndhA-exon2_ndhA-exon1
H19	81	c	(T)10ctttcttttccacggatttttccgattaggaaaaagaaaataatatatattattt(TTA)4	77	131555	131631	CAGAACCTCTGTTTTCTTCTTTTTC	59.068	CAATTTTCAATTGGATTTGGAT	57.857	256	928	1183	SSC	rps15_ycf1
H19	82	p1	(T)12	12	132388	132399	GGATTCCCATTCACAAGCAT	59.756	TCATTGATCGATGGCAAAAA	60.012	128	931	1058	SSC	ycf1
H19	83	p1	(T)12	12	132924	132935	TCGGATCTCGCATAATCCTT	59.628	TGAAACTTTGGTTCTTCCCG	60.081	268	857	1124	SSC	ycf1
H19	84	p1	(T)12	12	133057	133068	ATTGGGATGATCCACGGTT	60.003	GATTGGATGGGAATGAATCG	60.096	143	910	1052	SSC	ycf1
H19	85	p2	(AT)5	10	133519	133528	TCCATAAAACAATTCGGGTTTC	60.056	TGGCCGAATCAAAAAGAAAA	60.54	177	891	1067	SSC	ycf1
H19	86	p4	(CATT)3	12	133793	133804	CGAGACCATTTGCTCTGAGAT	59.444	ATATCGCGGTACCCATCCTT	60.551	180	942	1121	IRa	ycf1
H19	87	p4	(AAAT)3	12	134545	134556	TGAATTTGCATGGTCGATTC	59.48	CCCGAACCCTACCTTCTTTT	59.455	280	904	1183	IRa	ycf1
H19	88	p1	(A)10	10	135318	135327	CGTTTTCATCGAGAGCCTTC	59.955	TTTGGAACACATTCCAAGCA	60.088	210	861	1070	IRa	ycf1
H19	89	p1	(A)13	13	147778	147790	CGCTCAATGAGAAAATGGGT	60.074	TTCATTTGGAATCTGGGCTC	60.014	173	875	1047	IRa	trnV-GAC_rps12-exon2
H19	90	p2	(AT)5	10	152363	152372	TTCTTTTCTTTTGGGGGCTT	60.048	CTCGCGTGTCTACCATTTCA	59.864	265	939	1203	IRa	ndhB-exon2_trnL-CAA
H19	91	p2	(TC)5	10	157289	157298	GCTCTACGAACGAATGGCTC	59.985	ATATTTTCTTCGTGCGTCGG	60.096	185	866	1050	IRa	ycf2
H19	92	p1	(T)10	10	162648	162657	TGGCTAGGTAAGCGTCCTGT	59.898	CGTTCGCCCATTACATTTTT	59.832	247	790	1036	IRa	rpl2-exon2_trnH-GUG
Specifications
==============
Sequence source file: "H19.tmp"
Definement of microsatellites (unit size / minimum number of repeats):
(1/10) (2/5) (3/4) (4/3) (5/3) (6/3)
Maximal number of bases interrupting 2 SSRs in a compound microsatellite: 100
RESULTS OF MICROSATELLITE SEARCH
================================
Total number of sequences examined: 1
Total size of examined sequences (bp): 163338
Total number of identified SSRs: 114
Number of SSR containing sequences: 1
Number of sequences containing more than 1 SSR: 1
Number of SSRs present in compound formation: 22
Distribution to different repeat type classes
---------------------------------------------
Unit size	Number of SSRs
1	52
2	32
3	5
4	18
5	6
6	1
Frequency of identified SSR motifs
----------------------------------
Repeats	3	4	5	6	7	8	9	10	11	12	13	14	15	16	17	18	19	20	total
A	-	-	-	-	-	-	-	10	3	3	3	2							21
C	-	-	-	-	-	-	-	1				1							2
T	-	-	-	-	-	-	-	12	6	6	1	1	1		1			1	29
AT	-	-	11	3	4	1	1												20
GA	-	-	1																1
TA	-	-	7	2		1													10
TC	-	-	1																1
AAT	-	1																	1
GGA	-	1																	1
TCT	-	1																	1
TTA	-	1																	1
TTC	-		1																1
AAAT	1																		1
AATA	2																		2
AGAA	1																		1
ATAA	1	1																	2
ATTT	2	1																	3
CAAA	1																		1
CATT	1																		1
CTAA	1																		1
GAAA	1																		1
GAAT	1																		1
GTTC	1																		1
TTAT	1																		1
TTCT	1																		1
TTTA	1																		1
AATAA	2																		2
ATATA	1																		1
TATAT	2																		2
TTTAT	1																		1
TATTAC	1																		1
Frequency of classified repeat types (considering sequence complementary)
-------------------------------------------------------------------------
Repeats	3	4	5	6	7	8	9	10	11	12	13	14	15	16	17	18	19	20	total
A/T	-	-	-	-	-	-	-	22	9	9	4	3	1		1			1	50
C/G	-	-	-	-	-	-	-	1				1							2
AG/CT	-	-	2																2
AT/AT	-	-	18	5	4	2	1												30
AAG/CTT	-	1	1																2
AAT/ATT	-	2																	2
AGG/CCT	-	1																	1
AAAC/GTTT	1																		1
AAAG/CTTT	3																		3
AAAT/ATTT	8	2																	10
AACG/CGTT	1																		1
AACT/AGTT	1																		1
AATG/ATTC	2																		2
AAAAT/ATTTT	3																		3
AATAT/ATATT	3																		3
AATAGT/ACTATT	1																		1
region	all-SSR	1nuc	2nuc	3nuc	4nuc	5nuc	6nuc
Coding	22	11	5	0	6	0	0
Genome	114	52	32	5	18	6	1
IRa	7	3	2	0	2	0	0
IRb	7	3	2	0	2	0	0
LSC	84	41	20	4	13	5	1
SSC	16	5	8	1	1	1	0

## Sheet: H20-GX
ID	SSR nr.	SSR type	SSR	size	start	end	FORWARD PRIMER1 (5'-3')	Tm	REVERSE PRIMER1 (5'-3')	Tm	PRODUCT1 size (bp)	start (bp)	end (bp)	LSC/SSC/IRs	intergenic regions/protein coding genes/intron regions
H20-GX	1	p2	(AT)5	10	2667	2676	AAAATTCGGCACACTCCAAG	60.11	ATTGCAGTTCCTTCTCCACG	60.255	252	871	1122	LSC	matK
H20-GX	2	p1	(A)12	12	3680	3691	GGAAAGAGGGAATCCAATCA	58.909	GATTAGTGCCTGGTACGGGA	59.955	274	792	1065	LSC	matK_trnK-UUU-exon1
H20-GX	3	p1	(A)10	10	4672	4681	TTGTTGGATTGGCACAAACA	60.946	GAATCCAGCAACAAACAAGGA	60.103	137	980	1116	LSC	trnK-UUU-exon1_rps16-exon2
H20-GX	4	p2	(TA)5	10	4845	4854	TCCTTGTTTGTTGCTGGATTC	60.103	TGCTCAACCAACAGGAACTG	59.873	254	923	1176	LSC	trnK-UUU-exon1_rps16-exon2
H20-GX	5	p1	(T)14	14	5603	5616	GGGCAGCAACATACCTTTTG	60.502	TCAAGGGGAAGAATCTAGGG	58.187	247	879	1125	LSC	rps16-exon2_rps16-exon1
H20-GX	6	p1	(A)14	14	6200	6213	TTTGCGAATCTGGGATAAGG	60.031	TGGATTTTGCTCCAGTTTTT	57.338	268	913	1180	LSC	rps16-exon1_trnQ-UUG
H20-GX	7	p1	(A)11	11	6512	6522	CCCCAAAACAAAAGGTCGTA	59.833	TGTCGAACCTGAAGTAAAACAAAA	60.069	280	897	1176	LSC	rps16-exon1_trnQ-UUG
H20-GX	8	c	(C)10(A)14	24	7424	7447	CCCATTTTTATCCTTTGGCA	59.767	TCCTAGCAACAAAAATATGCTACA	58.119	181	942	1122	LSC	trnQ-UUG_psbK
H20-GX	9	p2	(TA)5	10	7564	7573	TTTTTGTTGCTAGGATTTAAGACA	57.339	GGCAATTTGGCAAAGAAAAA	60.054	263	968	1230	LSC	trnQ-UUG_psbK
H20-GX	10	c	(TATTAC)3atatatac(AT)5	36	8847	8882	No primer							LSC	trnS-GCU_trnG-UCC-exon1
H20-GX	11	p2	(AT)5	10	9290	9299	GACCCCTTCAATCCGAAAAT	60.131	AAGGGCACAAAGCTTTTCAA	59.861	117	956	1072	LSC	trnS-GCU_trnG-UCC-exon1
H20-GX	12	p3	(AAT)4	12	12926	12937	TCTTCCGACTAGACCAGATCAA	58.934	TTATCTAATGCCGAATCGACG	60.068	201	886	1086	LSC	atpF-exon2_atpF-exon1
H20-GX	13	p1	(T)10	10	13108	13117	TCGTCGATTCGGCATTAGAT	60.574	AAAGTCCGGACAAAACATGG	59.83	183	883	1065	LSC	atpF-exon2_atpF-exon1
H20-GX	14	c	(T)17atttccac(TTTA)3	37	13642	13678	TTTGTATCACTCCGATCGCC	61.003	TTGGAAGTGTTTCAACAAATGAA	59.522	254	959	1212	LSC	atpF-exon1_atpH
H20-GX	15	p2	(AT)8	16	14793	14808	No primer							LSC	atpH_atpI
H20-GX	16	p4	(TTAT)3	12	14922	14933	No primer							LSC	atpH_atpI
H20-GX	17	c	(AT)9aaataaatatataaataagaaatatataatgaattgaatctaatttaaatttgaattaaaccggataataa(AT)5	99	15151	15249	No primer							LSC	atpH_atpI
H20-GX	18	c	(AATA)3(ATAA)4	28	15371	15398	CCAGATTATGATTATAGGATTGGTTG	59.14	TGGAAGAAAAGAATGGATATGTGA	59.844	236	934	1169	LSC	atpH_atpI
H20-GX	19	p1	(A)16	16	15810	15825	TATAACCTCCCCAGCCCTTC	60.278	CCGCGGCTTATATAGGTGAA	60.075	232	842	1073	LSC	atpH_atpI
H20-GX	20	p1	(T)10	10	16788	16797	CAATATGCCCGCACTTACCT	59.982	TCCATCCAACGATGATGCTA	60.033	187	973	1159	LSC	atpI_rps2
H20-GX	21	p1	(T)10	10	17575	17584	GGGCCATTCTAGGATTCCAT	60.117	ATTAAAGGTCAATTCCCGGC	60.15	200	887	1086	LSC	rps2_rpoC2
H20-GX	22	c	(T)12gttttcggtggtataaaaatgccgctgtgcctagatatcttatctgcctctccaggaaaataaatatctccggaaaatatttttagttcaatata(T)10	117	19728	19844	GGTGTGATCCGTTGGACATA	59.219	ACAAGAAGTCGAGTAGGCGG	59.496	209	945	1153	LSC	rpoC2
H20-GX	23	p1	(A)10	10	19976	19985	TTTCTCTCCAGGCGGACTAA	59.948	GGGACCGTAGAGGTCAATTC	58.447	242	865	1106	LSC	rpoC2
H20-GX	24	p2	(AT)5	10	21204	21213	TGATTTCGAGTGGCAAGACA	60.39	TATGGAGCTCGCAAAGGAGT	59.978	245	969	1213	LSC	rpoC2
H20-GX	25	p1	(T)10	10	22511	22520	CTTGAACCAATGACACGTCG	60.152	AACAATCGGAAATCGTCGAG	60.074	234	839	1072	LSC	rpoC1-exon2
H20-GX	26	p1	(T)10	10	24279	24288	TTGCTTAAATGCAATCTCGC	59.056	CCCGGCTCTGACATGTATTT	59.955	218	937	1154	LSC	rpoC1-exon2_rpoC1-exon1
H20-GX	27	c*	(A)11tttcggatttttttacttttactatatataaatataattttacttttactatatataatatttttactat(ATATA)3(AT)5*(ATATA)3*	112	28684	28795	TGAATGAGATAAAGAAAGCCAG	56.337	CGCAATTCAATCATATTCCA	57.048	210	929	1138	LSC	rpoB_trnC-GCA
H20-GX	28	p1	(A)10	10	29186	29195	TTTGGGGTGTGGGTTTACAT	59.948	CACCCCTTAAAAACTCCCCT	59.322	229	879	1107	LSC	rpoB_trnC-GCA
H20-GX	29	p1	(A)10	10	29329	29338	TCAATGGAAAGAGAAGGGGA	59.6	TGGGGATAAAGGATTTGCAG	59.894	223	931	1153	LSC	rpoB_trnC-GCA
H20-GX	30	p1	(T)10	10	31960	31969	CCAGCCAGATCATTTCGTTT	60.074	CATCCCCATGAATTTACAGGA	59.631	278	800	1077	LSC	psbM_trnD-GUC
H20-GX	31	p4	(ATTT)4	16	33915	33930	TGGGAATAAATGAACCGTCC	59.622	ACTGCCTGAACGGACAGAAT	59.727	137	972	1108	LSC	trnE-UUC_trnT-GGU
H20-GX	32	p3	(TCT)5	15	35211	35225	GCAAGGCAAGAATTTGTCG	59.41	TGGCGGAAGAACAAAACAAT	60.481	237	961	1197	LSC	trnT-GGU_psbD
H20-GX	33	p1	(A)10	10	38466	38475	CATGACCCCTCTTCGTTGAT	59.927	GGTTGATAGCTCCGGTCTTG	59.694	243	887	1129	LSC	psbC_trnS-UGA
H20-GX	34	p2	(AT)7	14	38731	38744	GATTCGAACCCCCGATAGTT	60.152	TGGAGTCGAGGGGAGTTTAG	59.28	274	801	1074	LSC	trnS-UGA_psbZ
H20-GX	35	p2	(TA)5	10	38892	38901	CTAAACTCCCCTCGACTCCA	59.28	TCGCAATTAATGCAAAAACAG	58.872	221	894	1114	LSC	trnS-UGA_psbZ
H20-GX	36	p1	(A)10	10	39590	39599	CTTTGCCAAGGAGAAGATGC	59.955	CACGGGTTCAAATCCTGTCT	59.966	247	823	1069	LSC	trnG-GCC_trnfM-CAU
H20-GX	37	p1	(T)11	11	40078	40088	TATTGCGCCCGGTAATAAAC	59.825	CAGAGGGAGAAGAAAAGGCA	59.545	267	802	1068	LSC	rps14
H20-GX	38	p1	(T)12	12	44882	44893	CCTCTTTCCGGACAACACAT	59.966	AACACTTGCCTCGGATTGAC	60.119	182	926	1107	LSC	psaA_ycf3-exon3
H20-GX	39	p1	(A)10	10	47307	47316	AACAATTGAAGCATCCGAGG	60.074	CGACAACTTCCGGAGAAAAA	60.22	227	841	1067	LSC	ycf3-exon2_ycf3-exon1
H20-GX	40	p2	(TA)5	10	49236	49245	GGTCCTCGGTAACGAGACATA	59.066	AAAACGTAGCCACAACTTCCT	57.933	278	801	1078	LSC	rps4_trnT-UGU
H20-GX	41	c	(T)10attttccaaataatttctatattagatagattttagatatatttatataattaatataaaaaaaatgatataaaat(A)15	101	49879	49979	No primer							LSC	trnT-UGU_trnL-UAA-exon1
H20-GX	42	p1	(A)10	10	50290	50299	TCTGGTTTGATTCGGAAAGG	60.044	TGTCTATCCCCCATCAGTTCA	60.324	237	965	1201	LSC	trnT-UGU_trnL-UAA-exon1
H20-GX	43	c	(AT)5gaactgatgggggatagacaaaaaaactagataggagcatacaatacactttttcaatatagaaaaaattatctaacgaattaaacaggtc(CAAA)3	113	50463	50575	AAATGAAAAGTAGGGGGAAAGG	59.727	CCCCTTGATACCAAGATCCA	59.744	276	878	1153	LSC	trnT-UGU_trnL-UAA-exon1
H20-GX	44	p1	(T)10	10	51275	51284	TCAAGTCCCTCTATCCCCAA	59.478	GATCCAAGGATTTTAGTTCGGA	59.442	166	936	1101	LSC	trnL-UAA-exon2_trnF-GAA
H20-GX	45	p1	(T)10	10	51885	51894	TGCCGTCTCCTTTTTCTTTC	59.429	GATGGACCCCGGACTTAGAT	60.154	147	936	1082	LSC	trnF-GAA_ndhJ
H20-GX	46	p2	(AT)8	16	54319	54334	No primer							LSC	ndhC_trnV-UAC-exon2
H20-GX	47	p4	(ATTT)3	12	55783	55794	CACGTGTAAACGAGGTGCTC	59.365	TGAACCAATGACTACTGCCG	59.716	280	883	1162	LSC	trnV-UAC-exon1_trnM-CAU
H20-GX	48	c	(AT)5agaatttgaacccgaactacatttatgattcagtatttcgatctcgttggctattgttctttcta(T)11	86	58341	58426	TTTCAAGTTCAGCCAATCCC	60.051	GGCATAATTCATCCGAAAAA	57.578	258	883	1140	LSC	atpB_rbcL
H20-GX	49	p1	(T)11	11	58747	58757	AAACAAACATTAGGTTGCGTCA	59.558	TGGTGACATAAGTCCCTCCC	59.779	258	859	1116	LSC	atpB_rbcL
H20-GX	50	c	(A)18t(A)11	30	60397	60426	ATTGGGCCGATTACCGAATA	61.364	TTGAGTTGTTTAATCTTCGATCTTTT	58.889	279	980	1258	LSC	rbcL_accD
H20-GX	51	p2	(AT)5	10	62794	62803	CCACGGTTTCTTTCCTTTGA	60.081	TCCGAAACCTCTGTCTATCTACAA	59.326	184	876	1059	LSC	accD_psaI
H20-GX	52	c	(TATAT)3attataatattcatattatatattataatattcattattatattacttattatttaa(AT)8	88	62958	63045	No primer							LSC	accD_psaI
H20-GX	53	p4	(CTAA)3	12	64385	64396	TCTCAAGGTGGGGAAAAGAA	59.641	CAAATCAAGTTTCGAGACCAAA	59.244	273	916	1188	LSC	ycf4_cemA
H20-GX	54	p4	(AGAA)3	12	67047	67058	GGGGAATAATTGATTGAGCAAA	60.148	CGAAGCCATTGATTGATTCAT	59.915	276	866	1141	LSC	petA_psbJ
H20-GX	55	c	(AT)5aatgtaataattctatgtaatatagaatatattatgtaatgtaatataaaatagtatataatacttaatgaaagaaat(GAAA)3	100	68931	69030	AATTGGTTGGTCGTAGTCGT	57.048	GGTCAAGAAAGACCTTTATTTTGG	59.46	279	886	1164	LSC	psbE_petL
H20-GX	56	p1	(T)10	10	70008	70017	CAGGAGGTCCAATGCAAGTT	60.111	GCGCTCTTAGTTCAGTTCGG	60.154	163	962	1124	LSC	petG_trnW-CCA
H20-GX	57	p3	(TTC)5	15	71375	71389	TGATAATTGCAACGAAATTTTTAGA	59.158	GCCATAAACCCCCTTTGAAT	60.02	143	929	1071	LSC	psaJ_rpl33
H20-GX	58	p1	(A)10	10	72154	72163	CCCGAACTCGAATTACTCGT	59.195	AATTCCCCGGAGTGACTTCT	59.935	255	974	1228	LSC	rps18
H20-GX	59	c	(GTTC)3ctattactta(T)15	37	72301	72337	GAGTGGGTTCCGGTGTTAAA	59.83	AATTCCCCGGAGTGACTTCT	59.935	134	948	1081	LSC	rps18_rpl20
H20-GX	60	p2	(TA)7	14	73658	73671	GAGCGGGAGATTTCGTAACA	60.214	TCCTGAGGATTTCGAGGATTT	60.025	263	925	1187	LSC	rps12-exon1_clpP1-exon3
H20-GX	61	p5	(AATAA)3	15	74583	74597	CGCTGAAATGTACTCCCGAC	60.657	GCGCCAATGAGTTTTGATTT	60.081	223	902	1124	LSC	clpP1-exon3_clpP1-exon2
H20-GX	62	p4	(ATAA)3	12	74874	74885	TCCTGATATTACCCATCCGC	59.745	TGAACCGTATGCATCCAAAG	59.542	228	968	1195	LSC	clpP1-exon2
H20-GX	63	p1	(T)10	10	75418	75427	TTTCTTGTTCCTGAATGGGC	60.051	TGATTTCAAACGTCCAACCA	59.941	211	885	1095	LSC	clpP1-exon2_clpP1-exon1
H20-GX	64	p1	(A)11	11	78775	78785	GCTGGGGGACTACACCACTA	59.989	ATTCCACGGTCGAACTACCA	60.375	215	856	1070	LSC	psbH_petB-exon1
H20-GX	65	p1	(T)11	11	79127	79137	CCGGACTCCAAAAATTTCAA	59.91	CAAGCCTCAAGCCAAGCTAA	60.648	200	934	1133	LSC	petB-exon1_petB-exon2
H20-GX	66	p1	(A)10	10	81964	81973	TGATCATTCCACGAAAATACGA	60.323	TCAGACACTTTACGGAAGCA	57.055	177	917	1093	LSC	petD-exon2_rpoA
H20-GX	67	p1	(T)10	10	83615	83624	TCCCCCTTTTGTTCTTCCTT	59.912	TTGTGAAAAATGCCGACTGA	60.234	132	967	1098	LSC	rps11_rpl36
H20-GX	68	p3	(GGA)4	12	84188	84199	ACCGTTGGGAAGTGATTCAG	59.966	ATCGAGAAGCTCGACGAGAA	60.24	225	842	1066	LSC	infA_rps8
H20-GX	69	p1	(T)10	10	85977	85986	CCTCGCGAATGAAAAGATTC	59.784	AAAGAGTCAATATTCGCCCG	59.182	273	822	1094	LSC	rpl16-exon2_rpl16-exon1
H20-GX	70	p4	(TTCT)3	12	86445	86456	TCTGAACTCTGCAATGGAGC	59.116	TATGGGTTGGGTTGTGAAGC	60.755	275	791	1065	LSC	rpl16-exon2_rpl16-exon1
H20-GX	71	p1	(T)10	10	88490	88499	AGATGCCCGAGACCAAGTTA	59.694	CTACATCCGCCCCTTTTCTA	59.178	276	867	1142	IRb	rps19_trnH-GUG
H20-GX	72	p1	(A)10	10	88718	88727	CGTTCGCCCATTACATTTTT	59.832	TGGCTAGGTAAGCGTCCTGT	59.898	247	971	1217	IRb	trnH-GUG_rpl2-exon2
H20-GX	73	p2	(GA)5	10	94093	94102	ATATTTTCTTCGTGCGTCGG	60.096	GCTCTACGAACGAATGGCTC	59.985	185	957	1141	IRb	ycf2
H20-GX	74	p2	(TA)5	10	99009	99018	CTCGCGTGTCTACCATTTCA	59.864	TTCTTTTCTTTTGGGGGCTT	60.048	265	805	1069	IRb	trnL-CAA_ndhB-exon2
H20-GX	75	c	(T)11gaatatctactta(T)13	37	103592	103628	TTCATTTGGAATCTGGGCTC	60.014	CGCTCAATGAGAAAATGGGT	60.074	197	963	1159	IRb	rps12-exon2_trnV-GAC
H20-GX	76	p1	(T)10	10	116079	116088	TTTGGAACACATTCCAAGCA	60.088	CGTTTTCATCGAGAGCCTTC	59.955	210	937	1146	IRb	ycf1
H20-GX	77	p4	(ATTT)3	12	116850	116861	CCCGAACCCTACCTTCTTTT	59.455	TGAATTTGCATGGTCGATTC	59.48	280	826	1105	IRb	ycf1
H20-GX	78	p4	(GAAT)3	12	117601	117612	ATATCGCGGTACCCATCCTT	60.551	CGAGACCATTTGCTCTGAGAT	59.444	180	889	1068	IRb	ycf1
H20-GX	79	c	(TA)5tgtcataggcatagggtatgtatacatatgctcatatatatg(AT)6	64	120449	120512	TTTCCTTCCTTTCTTGTACTTG	55.454	CCATTATCCATATTTATATTTATTCCG	57.565	278	956	1233	SSC	ndhF_rpl32
H20-GX	80	p2	(TA)5	10	121278	121287	No primer							SSC	rpl32_trnL-UAG
H20-GX	81	p1	(T)10	10	121461	121470	No primer							SSC	rpl32_trnL-UAG
H20-GX	82	p4	(AATA)3	12	123466	123477	GTTCTCGTGGTCCAGAATCC	59.511	CGGGAATGAGTGGTTTTGTT	59.83	219	916	1134	SSC	ndhD
H20-GX	83	c	(AT)5c(AT)6aattcatatattatagtttcttagttattatatatactatatattttacatgttatatatacacgt(TA)6atatatattaatcttctattttttatttttatttaattttttttat(TA)8	163	125540	125702	No primer							SSC	psaC_ndhE
H20-GX	84	p2	(TA)7	14	127015	127028	TGTTGGTCCTGGTAAATCCA	58.821	TCGCGAGAATTTCAAAATATACAA	59.996	273	827	1099	SSC	ndhG_ndhI
H20-GX	85	p1	(T)10	10	129056	129065	TTTCAGAGGCGGGTACTTTG	60.241	CATGCCGTAGATCAATCAAAAA	59.964	276	824	1099	SSC	ndhA-exon2_ndhA-exon1
H20-GX	86	p1	(A)10	10	129389	129398	TTTGGTTTAACTCATTGACCTG	56.849	TTGGGCTTCTTATGTCAGGG	60.066	244	967	1210	SSC	ndhA-exon2_ndhA-exon1
H20-GX	87	c	(TTA)4taataatgttatttcca(T)12atctagtacacacat(TTA)4taataatgttatttcca(T)12	97	131657	131753	TCCACGGATTTTTCCGATTA	60.26	CAATTTTCAATTGGATTTGGAT	57.857	226	952	1177	SSC	rps15_ycf1
H20-GX	88	p1	(T)12	12	132484	132495	GGATTCCCATTCACAAGCAT	59.756	TCATTGATCGATGGCAAAAA	60.012	128	931	1058	SSC	ycf1
H20-GX	89	p1	(T)12	12	133020	133031	TCGGATCTCGCATAATCCTT	59.628	TGAAACTTTGGTTCTTCCCG	60.081	268	857	1124	SSC	ycf1
H20-GX	90	p1	(T)12	12	133153	133164	ATTGGGATGATCCACGGTT	60.003	GATTGGATGGGAATGAATCG	60.096	143	910	1052	SSC	ycf1
H20-GX	91	p2	(AT)5	10	133615	133624	TCCATAAAACAATTCGGGTTTC	60.056	TGGCCGAATCAAAAAGAAAA	60.54	177	891	1067	SSC	ycf1
H20-GX	92	p4	(CATT)3	12	133889	133900	CGAGACCATTTGCTCTGAGAT	59.444	ATATCGCGGTACCCATCCTT	60.551	180	942	1121	IRa	ycf1
H20-GX	93	p4	(AAAT)3	12	134641	134652	TGAATTTGCATGGTCGATTC	59.48	CCCGAACCCTACCTTCTTTT	59.455	280	904	1183	IRa	ycf1
H20-GX	94	p1	(A)10	10	135414	135423	CGTTTTCATCGAGAGCCTTC	59.955	TTTGGAACACATTCCAAGCA	60.088	210	861	1070	IRa	ycf1
H20-GX	95	c	(A)13taagtagatattc(A)11	37	147874	147910	CGCTCAATGAGAAAATGGGT	60.074	TTCATTTGGAATCTGGGCTC	60.014	197	875	1071	IRa	trnV-GAC_rps12-exon2
H20-GX	96	p2	(AT)5	10	152483	152492	TTCTTTTCTTTTGGGGGCTT	60.048	CTCGCGTGTCTACCATTTCA	59.864	265	939	1203	IRa	ndhB-exon2_trnL-CAA
H20-GX	97	p2	(TC)5	10	157400	157409	GCTCTACGAACGAATGGCTC	59.985	ATATTTTCTTCGTGCGTCGG	60.096	185	866	1050	IRa	ycf2
H20-GX	98	p1	(T)10	10	162775	162784	TGGCTAGGTAAGCGTCCTGT	59.898	CGTTCGCCCATTACATTTTT	59.832	247	790	1036	IRa	rpl2-exon2_trnH-GUG
H20-GX	99	p1	(A)10	10	163003	163012	CTACATCCGCCCCTTTTCTA	59.178	AGATGCCCGAGACCAAGTTA	59.694	276	865	1140	IRa	trnH-GUG_rps19
Specifications
==============
Sequence source file: "H20-GX.tmp"
Definement of microsatellites (unit size / minimum number of repeats):
(1/10) (2/5) (3/4) (4/3) (5/3) (6/3)
Maximal number of bases interrupting 2 SSRs in a compound microsatellite: 100
RESULTS OF MICROSATELLITE SEARCH
================================
Total number of sequences examined: 1
Total size of examined sequences (bp): 163442
Total number of identified SSRs: 124
Number of SSR containing sequences: 1
Number of sequences containing more than 1 SSR: 1
Number of SSRs present in compound formation: 25
Distribution to different repeat type classes
---------------------------------------------
Unit size	Number of SSRs
1	62
2	33
3	6
4	18
5	4
6	1
Frequency of identified SSR motifs
----------------------------------
Repeats	3	4	5	6	7	8	9	10	11	12	13	14	15	16	17	18	total
A	-	-	-	-	-	-	-	14	5	1	1	2	1	1		1	26
C	-	-	-	-	-	-	-	1									1
T	-	-	-	-	-	-	-	19	5	7	1	1	1		1		35
AT	-	-	13	2	1	3	1										20
GA	-	-	1														1
TA	-	-	7	1	2	1											11
TC	-	-	1														1
AAT	-	1															1
GGA	-	1															1
TCT	-		1														1
TTA	-	2															2
TTC	-		1														1
AAAT	1																1
AATA	2																2
AGAA	1																1
ATAA	1	1															2
ATTT	2	1															3
CAAA	1																1
CATT	1																1
CTAA	1																1
GAAA	1																1
GAAT	1																1
GTTC	1																1
TTAT	1																1
TTCT	1																1
TTTA	1																1
AATAA	1																1
ATATA	2																2
TATAT	1																1
TATTAC	1																1
Frequency of classified repeat types (considering sequence complementary)
-------------------------------------------------------------------------
Repeats	3	4	5	6	7	8	9	10	11	12	13	14	15	16	17	18	total
A/T	-	-	-	-	-	-	-	33	10	8	2	3	2	1	1	1	61
C/G	-	-	-	-	-	-	-	1									1
AG/CT	-	-	2														2
AT/AT	-	-	20	3	3	4	1										31
AAG/CTT	-		2														2
AAT/ATT	-	3															3
AGG/CCT	-	1															1
AAAC/GTTT	1																1
AAAG/CTTT	3																3
AAAT/ATTT	8	2															10
AACG/CGTT	1																1
AACT/AGTT	1																1
AATG/ATTC	2																2
AAAAT/ATTTT	1																1
AATAT/ATATT	3																3
AATAGT/ACTATT	1																1
region	all-SSR	1nuc	2nuc	3nuc	4nuc	5nuc	6nuc
Coding	22	11	5	0	6	0	0
Genome	124	62	33	6	18	4	1
IRa	9	5	2	0	2	0	0
IRb	9	5	2	0	2	0	0
LSC	86	44	20	4	13	4	1
SSC	20	8	9	2	1	0	0

## Sheet: H22-1
ID	SSR nr.	SSR type	SSR	size	start	end	FORWARD PRIMER1 (5'-3')	Tm	REVERSE PRIMER1 (5'-3')	Tm	PRODUCT1 size (bp)	start (bp)	end (bp)	LSC/SSC/IRs	intergenic regions/protein coding genes/intron regions
H22-1	1	p2	(AT)5	10	2662	2671	AAAATTCGGCACACTCCAAG	60.11	ATTGCAGTTCCTTCTCCACG	60.255	252	871	1122	LSC	matK
H22-1	2	p1	(A)11	11	3675	3685	GGAAAGAGGGAATCCAATCA	58.909	GATTAGTGCCTGGTACGGGA	59.955	273	792	1064	LSC	matK_trnK-UUU-exon1
H22-1	3	p1	(A)18	18	4664	4681	TTGTTGGATTGGCACAAACA	60.946	GAATCCAGCAACAAACAAGGA	60.103	145	980	1124	LSC	trnK-UUU-exon1_rps16-exon2
H22-1	4	p2	(TA)5	10	4845	4854	TCCTTGTTTGTTGCTGGATTC	60.103	TGCTCAACCAACAGGAACTG	59.873	234	923	1156	LSC	trnK-UUU-exon1_rps16-exon2
H22-1	5	p1	(A)11	11	5218	5228	CAATCTCCCCCAGAAACGTA	59.926	CCCCTGGGACTATGTCAGAA	59.92	118	944	1061	LSC	rps16-exon2_rps16-exon1
H22-1	6	p1	(T)15	15	5585	5599	GGGCAGCAACATACCTTTTG	60.502	TCAAGGGGAAGAATCTAGGG	58.187	248	879	1126	LSC	rps16-exon2_rps16-exon1
H22-1	7	p1	(A)10	10	6183	6192	TTTGCGAATCTGGGATAAGG	60.031	TGGATTTTGCTCCAGTTTTT	57.338	264	913	1176	LSC	rps16-exon1_trnQ-UUG
H22-1	8	p1	(A)10	10	6491	6500	CCCCAAAACAAAAGGTCGTA	59.833	TGTCGAACCTGAAGTAAAACAAAA	60.069	279	897	1175	LSC	rps16-exon1_trnQ-UUG
H22-1	9	p1	(A)10	10	7177	7186	GTGTGGAAGGGAAGAGGGAT	60.314	TCACACTGTATCCCACATAAAACA	59.312	280	800	1079	LSC	rps16-exon1_trnQ-UUG
H22-1	10	p1	(A)23	23	7421	7443	CCCATTTTTATCCTTTGGCA	59.767	TCCTAGCAACAAAAATATGCTACA	58.119	189	933	1121	LSC	trnQ-UUG_psbK
H22-1	11	p2	(TA)5	10	7560	7569	TTTTTGTTGCTAGGATTTAAGACA	57.339	GGCAATTTGGCAAAGAAAAA	60.054	263	968	1230	LSC	trnQ-UUG_psbK
H22-1	12	c	(TATTAC)3atatatac(AT)5	36	8843	8878	No primer							LSC	trnS-GCU_trnG-UCC-exon1
H22-1	13	p2	(AT)6	12	9240	9251	GACCCCTTCAATCCGAAAAT	60.131	AAGGGCACAAAGCTTTTCAA	59.861	119	956	1074	LSC	trnS-GCU_trnG-UCC-exon1
H22-1	14	p3	(AAT)4	12	12878	12889	TCTTCCGACTAGACCAGATCAA	58.934	TTATCTAATGCCGAATCGACG	60.068	201	886	1086	LSC	atpF-exon2_atpF-exon1
H22-1	15	c	(T)12atttccac(TTTA)3	32	13593	13624	TTTGTATCACTCCGATCGCC	61.003	TTGGAAGTGTTTCAACAAATGAA	59.522	227	959	1185	LSC	atpF-exon1_atpH
H22-1	16	p2	(AT)7	14	14717	14730	No primer							LSC	atpH_atpI
H22-1	17	p4	(TTAT)3	12	14844	14855	No primer							LSC	atpH_atpI
H22-1	18	c	(AATA)3tataaaatataaataaatatataaataagaaatatataatgaattgaatctaatttaaatttgaattaaaccggataataa(AT)5	103	15080	15182	No primer							LSC	atpH_atpI
H22-1	19	c	(AATA)3(ATAA)3	24	15304	15327	CCAGATTATGATTATAGGATTGGTTG	59.14	TGGAAGAAAAGAATGGATATGTGA	59.844	232	934	1165	LSC	atpH_atpI
H22-1	20	p1	(A)11	11	15739	15749	TAGACGGGGGTTTAGAGCCT	60.089	CCGCGGCTTATATAGGTGAA	60.075	278	791	1068	LSC	atpH_atpI
H22-1	21	p1	(T)10	10	16712	16721	CAATATGCCCGCACTTACCT	59.982	TCCATCCAACGATGATGCTA	60.033	187	973	1159	LSC	atpI_rps2
H22-1	22	p1	(T)15	15	17499	17513	GGGCCATTCTAGGATTCCAT	60.117	ATTAAAGGTCAATTCCCGGC	60.15	205	887	1091	LSC	rps2_rpoC2
H22-1	23	p1	(T)12	12	19657	19668	GACATTATCCTTTTCCCGCA	59.901	ATATCTAGGCACAGCGGCAT	59.719	219	830	1048	LSC	rpoC2
H22-1	24	p1	(A)10	10	19905	19914	TTTCTCTCCAGGCGGACTAA	59.948	GGGACCGTAGAGGTCAATTC	58.447	242	865	1106	LSC	rpoC2
H22-1	25	p2	(AT)5	10	21133	21142	TGATTTCGAGTGGCAAGACA	60.39	TATGGAGCTCGCAAAGGAGT	59.978	245	969	1213	LSC	rpoC2
H22-1	26	p1	(T)10	10	22440	22449	CTTGAACCAATGACACGTCG	60.152	AACAATCGGAAATCGTCGAG	60.074	234	839	1072	LSC	rpoC1-exon2
H22-1	27	p1	(T)11	11	24208	24218	TTGCTTAAATGCAATCTCGC	59.056	CCCGGCTCTGACATGTATTT	59.955	219	937	1155	LSC	rpoC1-exon2_rpoC1-exon1
H22-1	28	c	(A)10tttcggatttttttacttttactatatataaatataattttacttttactatatataatatttttactat(ATATA)3	95	28614	28708	GCCAGTAGTAATATAGTTTCCCCTTT	58.658	CTTCTGTTGCCACAAGCAAA	60.027	278	946	1223	LSC	rpoB_trnC-GCA
H22-1	29	p1	(A)10	10	29099	29108	TTTGGGGTGTGGGTTTACAT	59.948	CACCCCTTAAAAACTCCCCT	59.322	229	879	1107	LSC	rpoB_trnC-GCA
H22-1	30	c	(T)13ctcaaaatttggtccttgggtgtggctcaaaccgatacaaatagggatgaagtgagtcttacttagtaatatgattgactctcactattaaactatt(A)10	120	29507	29626	AGTTCAAATCTGGGTGTCGC	60.119	TTTTCGTCGTTCTGAATCCC	60.051	269	887	1155	LSC	trnC-GCA_petN
H22-1	31	p1	(T)10	10	31868	31877	CCAGCCAGATCATTTCGTTT	60.074	CATCCCCATGAATTTACAGGA	59.631	278	800	1077	LSC	psbM_trnD-GUC
H22-1	32	p4	(ATTT)4	16	33817	33832	TGGGAATAAATGAACCGTCC	59.622	ACTGCCTGAACGGACAGAAT	59.727	137	972	1108	LSC	trnE-UUC_trnT-GGU
H22-1	33	p3	(TCT)5	15	35161	35175	GCAAGGCAAGAATTTGTCG	59.41	TGGCGGAAGAACAAAACAAT	60.481	219	961	1179	LSC	trnT-GGU_psbD
H22-1	34	p1	(T)10	10	38338	38347	CATGACCCCTCTTCGTTGAT	59.927	TAAAAGGGAAAGGGAATGGC	60.252	111	947	1057	LSC	psbC_trnS-UGA
H22-1	35	p2	(AT)5	10	38663	38672	GATTCGAACCCCCGATAGTT	60.152	TGGAGTCGAGGGGAGTTTAG	59.28	270	801	1070	LSC	trnS-UGA_psbZ
H22-1	36	p2	(TA)5	10	38820	38829	CTAAACTCCCCTCGACTCCA	59.28	TCGCAATTAATGCAAAAACAG	58.872	221	894	1114	LSC	trnS-UGA_psbZ
H22-1	37	p1	(T)11	11	40029	40039	TATTGCGCCCGGTAATAAAC	59.825	CAGAGGGAGAAGAAAAGGCA	59.545	267	802	1068	LSC	rps14
H22-1	38	p1	(T)12	12	44833	44844	CCTCTTTCCGGACAACACAT	59.966	AACACTTGCCTCGGATTGAC	60.119	182	926	1107	LSC	psaA_ycf3-exon3
H22-1	39	p1	(A)13	13	47259	47271	AACAATTGAAGCATCCGAGG	60.074	CGACAACTTCCGGAGAAAAA	60.22	230	841	1070	LSC	ycf3-exon2_ycf3-exon1
H22-1	40	p2	(TA)5	10	49188	49197	GGTCCTCGGTAACGAGACATA	59.066	AAAACGTAGCCACAATTTCCT	57.814	278	801	1078	LSC	rps4_trnT-UGU
H22-1	41	c	(T)10attttccaaataatttctatattagatagattttagatatatttatataattaatataaaaaaaatgatat(A)19	100	49831	49930	No primer							LSC	trnT-UGU_trnL-UAA-exon1
H22-1	42	p1	(A)11	11	50241	50251	TCTGGTTTGATTCGGAAAGG	60.044	TGTCTATCCCCCATCAGTTCA	60.324	238	965	1202	LSC	trnT-UGU_trnL-UAA-exon1
H22-1	43	c	(AT)5gaactgatgggggatagacaaaaaaactagataggagcatacaatacactttttcaatatagaaaaaattatctaacgaattaaacaggtc(CAAA)3	113	50415	50527	AAATGAAAAGTAGGGGGAAAGG	59.727	CCCCTTGATACCAAGATCCA	59.744	276	878	1153	LSC	trnT-UGU_trnL-UAA-exon1
H22-1	44	p1	(T)10	10	51836	51845	TGCCGTCTCCTTTTTCTTTC	59.429	TACTTAGATGGACCCCGGAA	59.382	145	936	1080	LSC	trnF-GAA_ndhJ
H22-1	45	p2	(AT)9	18	54242	54259	No primer							LSC	ndhC_trnV-UAC-exon2
H22-1	46	p6	(ACAAAA)3	18	54515	54532	TCCGTTGAATTGAGAGGTGA	59.215	AGCGACACGCTTTTGTTTTT	59.926	260	954	1213	LSC	ndhC_trnV-UAC-exon2
H22-1	47	p4	(ATTT)3	12	55725	55736	CACGTGTAAACGAGGTGCTC	59.365	TGAACCAATGACTACTGCCG	59.716	280	883	1162	LSC	trnV-UAC-exon1_trnM-CAU
H22-1	48	c	(AT)5agaatttgaacccgaactacatttatgattcagtatttcgatctcgttggctattgttctttcta(T)10	85	58283	58367	TTTCAAGTTCAGCCAATCCC	60.051	GGCATAATTCATCCGAAAAA	57.578	257	883	1139	LSC	atpB_rbcL
H22-1	49	p1	(T)14	14	58688	58701	AAACAAACATTAGGTTGCGTCA	59.558	TGGTGACATAAGTCCCTCCC	59.779	261	859	1119	LSC	atpB_rbcL
H22-1	50	p2	(AT)5	10	62745	62754	CCACGGTTTCTTTCCTTTGA	60.081	TCCGAAACCTCTGTCTATCTACAA	59.326	184	876	1059	LSC	accD_psaI
H22-1	51	p2	(AT)9	18	62964	62981	No primer							LSC	accD_psaI
H22-1	52	p4	(CTAA)3	12	64321	64332	TCTCAAGGTGGGGAAAAGAA	59.641	CAAATCAAGTTTCGAGACCAAA	59.244	273	916	1188	LSC	ycf4_cemA
H22-1	53	p4	(AGAA)3	12	66984	66995	GGGGAATAATTGATTGAGCAAA	60.148	CGAAGCCATTGATTGATTCAT	59.915	276	866	1141	LSC	petA_psbJ
H22-1	54	c	(AT)5aatgtaataattctatgtaatatagaatatattatgtaatgtaatataaaatagtatataatacttaatgaaagaaat(GAAA)3	100	68863	68962	AATTGGTTGGTCGTAGTCGT	57.048	TTCTAATTCGGTCAAGAAAGACC	58.812	278	896	1173	LSC	psbE_petL
H22-1	55	p1	(T)10	10	69940	69949	CAGGAGGTCCAATGCAAGTT	60.111	GCGCTCTTAGTTCAGTTCGG	60.154	163	962	1124	LSC	petG_trnW-CCA
H22-1	57	p3	(TTC)5	15	71308	71322	TGATAATTGCAACGAAATTTTTAGA	59.158	GCCATAAACCCCCTTTGAAT	60.02	143	929	1071	LSC	psaJ_rpl33
H22-1	58	p1	(A)10	10	72087	72096	CCCGAACTCGAATTACTCGT	59.195	AATTCCCCGGAGTGACTTCT	59.935	268	974	1241	LSC	rps18
H22-1	59	c	(A)10ttcccattttttttaaacat(GTTC)3ctattactta(T)27	79	72205	72283	GAGTGGGTTCCGGTGTTAAA	59.83	AATTCCCCGGAGTGACTTCT	59.935	147	977	1123	LSC	rps18_rpl20
H22-1	60	p2	(TA)7	14	73604	73617	GAGCGGGAGATTTCGTAACA	60.214	TCCTGAGGATTTCGAGGATTT	60.025	263	925	1187	LSC	rps12-exon1_clpP1-exon3
H22-1	61	c	(AATAA)3tggtttgtttagatcgaactcgaagtgccatgctattattacttattattcatattcaatatggcgaaggcatagtgtttc(T)10	106	74530	74635	ACGCTGAAATGTACTCCCGA	60.657	ATCCTGGTCGGAGGAGAAAT	59.896	275	901	1175	LSC	clpP1-exon3_clpP1-exon2
H22-1	62	p4	(ATAA)3	12	74822	74833	TCCTGATATTACCCATCCGC	59.745	TGAACCGTATGCATCCAAAG	59.542	228	968	1195	LSC	clpP1-exon2
H22-1	63	p1	(A)10	10	78726	78735	GCTGGGGGACTACACCACTA	59.989	ATTCCACGGTCGAACTACCA	60.375	214	856	1069	LSC	psbH_petB-exon1
H22-1	64	p1	(T)10	10	79077	79086	CCGGACTCCAAAAATTTCAA	59.91	CAAGCCTCAAGCCAAGCTAA	60.648	199	934	1132	LSC	petB-exon1_petB-exon2
H22-1	65	p1	(A)10	10	81943	81952	TGATCATTCCACGAAAATACGA	60.323	TCAGACACTTTACGGAAGCA	57.055	176	887	1062	LSC	rpoA
H22-1	66	p1	(T)10	10	83563	83572	TCCCCCTTTTGTTCTTCCTT	59.912	TTGTGAAAAATGCCGACTGA	60.234	132	967	1098	LSC	rps11_rpl36
H22-1	67	p3	(GGA)4	12	84136	84147	ACCGTTGGGAAGTGATTCAG	59.966	ATCGAGAAGCTCGACGAGAA	60.24	225	842	1066	LSC	infA_rps8
H22-1	68	p1	(T)11	11	85933	85943	TGCAGAACTGGACACGAAAG	60.025	TGGCATCATTTGAGAAGGGT	60.461	268	780	1047	LSC	rpl16-exon2_rpl16-exon1
H22-1	69	p4	(TTCT)3	12	86402	86413	TCTGAACTCTGCAATGGAGC	59.116	TATGGGTTGGGTTGTGAAGC	60.755	275	791	1065	LSC	rpl16-exon2_rpl16-exon1
H22-1	70	p1	(A)11	11	88673	88683	CGTTCGCCCATTACATTTTT	59.832	TGGCTAGGTAAGCGTCCTGT	59.898	247	972	1218	IRb	trnH-GUG_rpl2-exon2
H22-1	71	p2	(GA)5	10	94033	94042	ATATTTTCTTCGTGCGTCGG	60.096	GCTCTACGAACGAATGGCTC	59.985	185	957	1141	IRb	ycf2
H22-1	72	p2	(TA)5	10	98958	98967	CTCGCGTGTCTACCATTTCA	59.864	TTCTTTTCTTTTGGGGGCTT	60.048	265	805	1069	IRb	trnL-CAA_ndhB-exon2
H22-1	73	c	(T)11gaatatctactta(T)13	37	103541	103577	TTCATTTGGAATCTGGGCTC	60.014	CGCTCAATGAGAAAATGGGT	60.074	197	963	1159	IRb	rps12-exon2_trnV-GAC
H22-1	74	p1	(T)10	10	116028	116037	TTTGGAACACATTCCAAGCA	60.088	CGTTTTCATCGAGAGCCTTC	59.955	210	937	1146	IRb	ycf1
H22-1	75	p4	(ATTT)3	12	116799	116810	CCCGAACCCTACCTTCTTTT	59.455	TGAATTTGCATGGTCGATTC	59.48	280	826	1105	IRb	ycf1
H22-1	76	p4	(GAAT)3	12	117550	117561	ATATCGCGGTACCCATCCTT	60.551	CGAGACCATTTGCTCTGAGAT	59.444	180	889	1068	IRb	ycf1
H22-1	77	c	(TA)5tgtcataggcatagggtatgtatacatatgctcatatatatg(AT)5aatatatatgattaaattatttatattttaaatatattaatgtgtatgtttcaattttttaatttaaattttattatatgtttatgttttcatagg(T)10	168	120442	120609	TTTCCTTCCTTTCTTGTACTTG	55.454	CCATTATCCATATTTATATTTATTCCG	57.565	279	956	1234	SSC	ndhF_rpl32
H22-1	78	p1	(A)10	10	121201	121210	ACATACCCCGAAAAACGTCA	60.227	CAACAAAATTTGCATTTCTATCACA	60.271	255	806	1060	SSC	rpl32_trnL-UAG
H22-1	79	p2	(TA)5	10	121321	121330	No primer							SSC	rpl32_trnL-UAG
H22-1	80	p1	(T)10	10	121504	121513	No primer							SSC	rpl32_trnL-UAG
H22-1	81	p4	(AATA)3	12	123509	123520	GTTCTCGTGGTCCAGAATCC	59.511	CGGGAATGAGTGGTTTTGTT	59.83	219	916	1134	SSC	ndhD
H22-1	82	c*	(AT)5c(AT)6aattcatatattatagtttcttagttattatatatactatatattttacatgttatatatacacgt(TA)8atatattaatcttctattttttatttttatttaattttatttatat(TA)6atttatat(TA)5(TATAT)3*	192	125583	125774	No primer							SSC	psaC_ndhE
H22-1	83	p2	(TA)7	14	127077	127090	TGTTGGTCCTGGTAAATCCA	58.821	TCGCGAGAATTTCAAAATATACAA	59.996	273	827	1099	SSC	ndhG_ndhI
H22-1	84	p4	(AAAT)3	12	127228	127239	TGAAATTCTCGCGATAAATAAAAT	58.363	AAATTGCATTGGGTCGGTTA	60.188	262	935	1196	SSC	ndhG_ndhI
H22-1	85	c	(A)10ggcttcggaatttatctcatcccttataatcaaagtatatttttctttgttttgttcggtaataatttaaactatttaatcaaatattcgttatatgaat(A)10	120	128676	128795	GATCTGTCGGAGAGTCCCAA	60.199	TTCCTATGCATATACATCCAAATA	55.59	254	945	1198	SSC	ndhA-exon2_ndhA-exon1
H22-1	86	p1	(A)10	10	129452	129461	TGGGATAACCATTTTACACGG	59.573	TCTCTACGTGTGATTCGTTGAA	58.432	242	850	1091	SSC	ndhA-exon2_ndhA-exon1
H22-1	87	p3	(TTA)5	15	131720	131734	TCCACGGATTTTTCCGATTA	60.26	TCACAGAATCTTTTTAGGTGCAA	58.932	244	952	1195	SSC	rps15_ycf1
H22-1	88	p1	(T)12	12	132488	132499	GGATTCCCATTCACAAGCAT	59.756	TCATTGATCGATGGCAAAAA	60.012	128	931	1058	SSC	ycf1
H22-1	89	p1	(T)12	12	133024	133035	TCGGATCTCGCATAATCCTT	59.628	TGAAACTTTGGTTCTTCCCG	60.081	268	857	1124	SSC	ycf1
H22-1	90	p1	(T)12	12	133157	133168	ATTGGGATGATCCACGGTT	60.003	GATTGGATGGGAATGAATCG	60.096	143	910	1052	SSC	ycf1
H22-1	91	p2	(AT)5	10	133619	133628	TCCATAAAACAATTCGGGTTTC	60.056	TGGCCGAATCAAAAAGAAAA	60.54	177	891	1067	SSC	ycf1
H22-1	92	p4	(CATT)3	12	133893	133904	CGAGACCATTTGCTCTGAGAT	59.444	ATATCGCGGTACCCATCCTT	60.551	180	942	1121	IRa	ycf1
H22-1	93	p4	(AAAT)3	12	134645	134656	TGAATTTGCATGGTCGATTC	59.48	CCCGAACCCTACCTTCTTTT	59.455	280	904	1183	IRa	ycf1
H22-1	94	p1	(A)10	10	135418	135427	CGTTTTCATCGAGAGCCTTC	59.955	TTTGGAACACATTCCAAGCA	60.088	210	861	1070	IRa	ycf1
H22-1	95	c	(A)13taagtagatattc(A)11	37	147878	147914	CGCTCAATGAGAAAATGGGT	60.074	TTCATTTGGAATCTGGGCTC	60.014	197	875	1071	IRa	trnV-GAC_rps12-exon2
H22-1	96	p2	(AT)5	10	152487	152496	TTCTTTTCTTTTGGGGGCTT	60.048	CTCGCGTGTCTACCATTTCA	59.864	265	939	1203	IRa	ndhB-exon2_trnL-CAA
H22-1	97	p2	(TC)5	10	157413	157422	GCTCTACGAACGAATGGCTC	59.985	ATATTTTCTTCGTGCGTCGG	60.096	185	866	1050	IRa	ycf2
H22-1	98	p1	(T)11	11	162772	162782	TGGCTAGGTAAGCGTCCTGT	59.898	GTCGTTCGCCCATTACATTT	59.829	249	790	1038	IRa	rpl2-exon2_rps19
Specifications
==============
Sequence source file: "H22-1.tmp"
Definement of microsatellites (unit size / minimum number of repeats):
(1/10) (2/5) (3/4) (4/3) (5/3) (6/3)
Maximal number of bases interrupting 2 SSRs in a compound microsatellite: 100
RESULTS OF MICROSATELLITE SEARCH
================================
Total number of sequences examined: 1
Total size of examined sequences (bp): 163438
Total number of identified SSRs: 121
Number of SSR containing sequences: 1
Number of sequences containing more than 1 SSR: 1
Number of SSRs present in compound formation: 23
Distribution to different repeat type classes
---------------------------------------------
Unit size	Number of SSRs
1	59
2	32
3	5
4	20
5	3
6	2
Frequency of identified SSR motifs
----------------------------------
Repeats	3	4	5	6	7	8	9	10	11	12	13	14	15	16	17	18	19	20	21	22	23	24	25	26	27	total
A	-	-	-	-	-	-	-	16	6		2					1	1				1					27
T	-	-	-	-	-	-	-	15	5	6	2	1	2												1	32
AT	-	-	13	2	1		2																			18
GA	-	-	1																							1
TA	-	-	8	1	2	1																				12
TC	-	-	1																							1
AAT	-	1																								1
GGA	-	1																								1
TCT	-		1																							1
TTA	-		1																							1
TTC	-		1																							1
AAAT	2																									2
AATA	3																									3
AGAA	1																									1
ATAA	2																									2
ATTT	2	1																								3
CAAA	1																									1
CATT	1																									1
CTAA	1																									1
GAAA	1																									1
GAAT	1																									1
GTTC	1																									1
TTAT	1																									1
TTCT	1																									1
TTTA	1																									1
AATAA	1																									1
ATATA	1																									1
TATAT	1																									1
ACAAAA	1																									1
TATTAC	1																									1
Frequency of classified repeat types (considering sequence complementary)
-------------------------------------------------------------------------
Repeats	3	4	5	6	7	8	9	10	11	12	13	14	15	16	17	18	19	20	21	22	23	24	25	26	27	total
A/T	-	-	-	-	-	-	-	31	11	6	4	1	2			1	1				1				1	59
AG/CT	-	-	2																							2
AT/AT	-	-	21	3	3	1	2																			30
AAG/CTT	-		2																							2
AAT/ATT	-	1	1																							2
AGG/CCT	-	1																								1
AAAC/GTTT	1																									1
AAAG/CTTT	3																									3
AAAT/ATTT	11	1																								12
AACG/CGTT	1																									1
AACT/AGTT	1																									1
AATG/ATTC	2																									2
AAAAT/ATTTT	1																									1
AATAT/ATATT	2																									2
AAAAAC/GTTTTT	1																									1
AATAGT/ACTATT	1																									1
region	all-SSR	1nuc	2nuc	3nuc	4nuc	5nuc	6nuc
Coding	22	11	5	0	6	0	0
Genome	121	59	32	5	20	3	2
IRa	8	4	2	0	2	0	0
IRb	8	4	2	0	2	0	0
LSC	82	42	18	4	14	2	2
SSC	23	9	10	1	2	1	0

## Sheet: H22-2
ID	SSR nr.	SSR type	SSR	size	start	end	FORWARD PRIMER1 (5'-3')	Tm	REVERSE PRIMER1 (5'-3')	Tm	PRODUCT1 size (bp)	start (bp)	end (bp)	LSC/SSC/IRs	intergenic regions/protein coding genes/intron regions
H22-2	1	p1	(T)13	13	1442	1454	CCGAACCAGACGTATATCCA	58.449	GTTTTGGGGAGGGATTTGTT	60.032	224	879	1102	LSC	psbA_trnK-UUU-exon2
H22-2	2	p2	(AT)5	10	2667	2676	AAAATTCGGCACACTCCAAG	60.11	ATTGCAGTTCCTTCTCCACG	60.255	252	871	1122	LSC	matK
H22-2	3	p1	(A)11	11	3680	3690	GGAAAGAGGGAATCCAATCA	58.909	GATTAGTGCCTGGTACGGGA	59.955	273	792	1064	LSC	matK_trnK-UUU-exon1
H22-2	4	p1	(A)17	17	4669	4685	TTGTTGGATTGGCACAAACA	60.946	GAATCCAGCAACAAACAAGGA	60.103	144	980	1123	LSC	trnK-UUU-exon1_rps16-exon2
H22-2	5	p2	(TA)5	10	4849	4858	TCCTTGTTTGTTGCTGGATTC	60.103	TGCTCAACCAACAGGAACTG	59.873	234	923	1156	LSC	trnK-UUU-exon1_rps16-exon2
H22-2	6	p1	(A)11	11	5222	5232	CAATCTCCCCCAGAAACGTA	59.926	CCCCTGGGACTATGTCAGAA	59.92	118	944	1061	LSC	rps16-exon2_rps16-exon1
H22-2	7	p1	(T)15	15	5589	5603	GGGCAGCAACATACCTTTTG	60.502	TCAAGGGGAAGAATCTAGGG	58.187	248	879	1126	LSC	rps16-exon2_rps16-exon1
H22-2	8	p1	(A)10	10	6442	6451	CCCCAAAACAAAAGGTCGTA	59.833	TGTCGAACCTGAAGTAAAACAAAA	60.069	279	897	1175	LSC	rps16-exon1_trnQ-UUG
H22-2	9	p1	(A)10	10	7128	7137	GTGTGGAAGGGAAGAGGGAT	60.314	TCACACTGTATCCCACATAAAACA	59.312	280	800	1079	LSC	rps16-exon1_trnQ-UUG
H22-2	10	p1	(A)20	20	7371	7390	CCCATTTTTATCCTTTGGCA	59.767	TCCTAGCAACAAAAATATGCTACA	58.119	185	934	1118	LSC	trnQ-UUG_psbK
H22-2	11	p2	(TA)5	10	7507	7516	TTTTTGTTGCTAGGATTTAAGACA	57.339	GGCAATTTGGCAAAGAAAAA	60.054	263	968	1230	LSC	trnQ-UUG_psbK
H22-2	12	c	(TATTAC)3atatatac(AT)5	36	8790	8825	No primer							LSC	trnS-GCU_trnG-UCC-exon1
H22-2	13	p2	(AT)6	12	9187	9198	GACCCCTTCAATCCGAAAAT	60.131	AAGGGCACAAAGCTTTTCAA	59.861	119	956	1074	LSC	trnS-GCU_trnG-UCC-exon1
H22-2	14	c	(T)10catttttttgaatgaaaaaagaaaatatgattataaaaattaa(AAT)4	65	12773	12837	TCTTCCGACTAGACCAGATCAA	58.934	TTATCTAATGCCGAATCGACG	60.068	202	938	1139	LSC	atpF-exon2_atpF-exon1
H22-2	15	c	(T)12atttccac(TTTA)3	32	13541	13572	TTTGTATCACTCCGATCGCC	61.003	TTGGAAGTGTTTCAACAAATGAA	59.522	227	959	1185	LSC	atpF-exon1_atpH
H22-2	16	p2	(AT)7	14	14665	14678	No primer							LSC	atpH_atpI
H22-2	17	p4	(TTAT)3	12	14792	14803	No primer							LSC	atpH_atpI
H22-2	18	c	(AT)8aaataaatatataaaatataaataaatatataaataagaaatatataatgaattgaatctaatttaaatttgaattaaaccggataataa(AT)5	116	15003	15118	No primer							LSC	atpH_atpI
H22-2	19	c	(AATA)3(ATAA)3	24	15240	15263	CCAGATTATGATTATAGGATTGGTTG	59.14	TGGAAGAAAAGAATGGATATGTGA	59.844	232	934	1165	LSC	atpH_atpI
H22-2	20	p1	(A)12	12	15675	15686	TAGACGGGGGTTTAGAGCCT	60.089	CCGCGGCTTATATAGGTGAA	60.075	279	791	1069	LSC	atpH_atpI
H22-2	21	p1	(T)10	10	16649	16658	CAATATGCCCGCACTTACCT	59.982	TCCATCCAACGATGATGCTA	60.033	187	973	1159	LSC	atpI_rps2
H22-2	22	p1	(T)13	13	17436	17448	GGGCCATTCTAGGATTCCAT	60.117	ATTAAAGGTCAATTCCCGGC	60.15	203	887	1089	LSC	rps2_rpoC2
H22-2	23	p1	(T)12	12	19592	19603	GACATTATCCTTTTCCCGCA	59.901	ATATCTAGGCACAGCGGCAT	59.719	219	830	1048	LSC	rpoC2
H22-2	24	p1	(A)10	10	19840	19849	TTTCTCTCCAGGCGGACTAA	59.948	GGGACCGTAGAGGTCAATTC	58.447	242	865	1106	LSC	rpoC2
H22-2	25	p2	(AT)5	10	21068	21077	TGATTTCGAGTGGCAAGACA	60.39	TATGGAGCTCGCAAAGGAGT	59.978	245	969	1213	LSC	rpoC2
H22-2	26	p1	(T)10	10	22375	22384	CTTGAACCAATGACACGTCG	60.152	AACAATCGGAAATCGTCGAG	60.074	234	839	1072	LSC	rpoC1-exon2
H22-2	27	p1	(T)11	11	24143	24153	TTGCTTAAATGCAATCTCGC	59.056	CCCGGCTCTGACATGTATTT	59.955	219	937	1155	LSC	rpoC1-exon2_rpoC1-exon1
H22-2	28	c	(A)10tttcggatttttttacttttactatatataaatataattttacttttactatatataatatttttactat(ATATA)3	95	28549	28643	GCCAGTAGTAATATAGTTTCCCCTTT	58.658	CTTCTGTTGCCACAAGCAAA	60.027	278	946	1223	LSC	rpoB_trnC-GCA
H22-2	29	p1	(A)10	10	29034	29043	TTTGGGGTGTGGGTTTACAT	59.948	CACCCCTTAAAAACTCCCCT	59.322	229	879	1107	LSC	rpoB_trnC-GCA
H22-2	30	c	(T)13ctcaaaatttggtccttgggtgtggctcaaaccgatacaaatagggatgaagtgagtcttacttagtaatatgattgactctcactattaaactatt(A)10	120	29442	29561	AGTTCAAATCTGGGTGTCGC	60.119	TTTTCGTCGTTCTGAATCCC	60.051	269	887	1155	LSC	trnC-GCA_petN
H22-2	31	p1	(T)10	10	31798	31807	CCAGCCAGATCATTTCGTTT	60.074	CATCCCCATGAATTTACAGGA	59.631	278	800	1077	LSC	psbM_trnD-GUC
H22-2	32	p4	(ATTT)4	16	33747	33762	TGGGAATAAATGAACCGTCC	59.622	ACTGCCTGAACGGACAGAAT	59.727	137	972	1108	LSC	trnE-UUC_trnT-GGU
H22-2	33	p3	(TCT)5	15	35091	35105	GCAAGGCAAGAATTTGTCG	59.41	TGGCGGAAGAACAAAACAAT	60.481	219	961	1179	LSC	trnT-GGU_psbD
H22-2	34	p1	(T)10	10	38268	38277	CATGACCCCTCTTCGTTGAT	59.927	TAAAAGGGAAAGGGAATGGC	60.252	111	947	1057	LSC	psbC_trnS-UGA
H22-2	35	p2	(AT)5	10	38593	38602	GATTCGAACCCCCGATAGTT	60.152	TGGAGTCGAGGGGAGTTTAG	59.28	270	801	1070	LSC	trnS-UGA_psbZ
H22-2	36	p2	(TA)5	10	38750	38759	CTAAACTCCCCTCGACTCCA	59.28	TCGCAATTAATGCAAAAACAG	58.872	221	894	1114	LSC	trnS-UGA_psbZ
H22-2	37	p1	(T)11	11	39959	39969	TATTGCGCCCGGTAATAAAC	59.825	CAGAGGGAGAAGAAAAGGCA	59.545	267	802	1068	LSC	rps14
H22-2	38	p1	(T)13	13	44763	44775	CCTCTTTCCGGACAACACAT	59.966	AACACTTGCCTCGGATTGAC	60.119	183	926	1108	LSC	psaA_ycf3-exon3
H22-2	39	p1	(A)13	13	47190	47202	AACAATTGAAGCATCCGAGG	60.074	CGACAACTTCCGGAGAAAAA	60.22	230	841	1070	LSC	ycf3-exon2_ycf3-exon1
H22-2	40	p2	(TA)5	10	49119	49128	GGTCCTCGGTAACGAGACATA	59.066	AAAACGTAGCCACAATTTCCT	57.814	278	801	1078	LSC	rps4_trnT-UGU
H22-2	41	c	(T)10attttccaaataatttctatattagatagattttagatatatttatataattaatataaaaaaaatgatat(A)20	101	49762	49862	No primer							LSC	trnT-UGU_trnL-UAA-exon1
H22-2	42	p1	(A)11	11	50173	50183	TCTGGTTTGATTCGGAAAGG	60.044	TGTCTATCCCCCATCAGTTCA	60.324	238	965	1202	LSC	trnT-UGU_trnL-UAA-exon1
H22-2	43	c	(AT)5gaactgatgggggatagacaaaaaaactagataggagcatacaatacactttttcaatatagaaaaaattatctaacgaattaaacaggtc(CAAA)3	113	50347	50459	AAATGAAAAGTAGGGGGAAAGG	59.727	CCCCTTGATACCAAGATCCA	59.744	276	878	1153	LSC	trnT-UGU_trnL-UAA-exon1
H22-2	44	p1	(T)10	10	51768	51777	TGCCGTCTCCTTTTTCTTTC	59.429	TACTTAGATGGACCCCGGAA	59.382	145	936	1080	LSC	trnF-GAA_ndhJ
H22-2	45	p2	(AT)9	18	54174	54191	No primer							LSC	ndhC_trnV-UAC-exon2
H22-2	46	p6	(ACAAAA)3	18	54447	54464	TCCGTTGAATTGAGAGGTGA	59.215	AGCGACACGCTTTTGTTTTT	59.926	260	954	1213	LSC	ndhC_trnV-UAC-exon2
H22-2	47	p4	(ATTT)3	12	55657	55668	CACGTGTAAACGAGGTGCTC	59.365	TGAACCAATGACTACTGCCG	59.716	280	883	1162	LSC	trnV-UAC-exon1_trnM-CAU
H22-2	48	c	(AT)5agaatttgaacccgaactacatttatgattcagtatttcgatctcgttggctattgttctttcta(T)10	85	58215	58299	TTTCAAGTTCAGCCAATCCC	60.051	GGCATAATTCATCCGAAAAA	57.578	257	883	1139	LSC	atpB_rbcL
H22-2	49	p1	(T)14	14	58620	58633	AAACAAACATTAGGTTGCGTCA	59.558	TGGTGACATAAGTCCCTCCC	59.779	261	859	1119	LSC	atpB_rbcL
H22-2	50	p2	(AT)5	10	62677	62686	CCACGGTTTCTTTCCTTTGA	60.081	TCCGAAACCTCTGTCTATCTACAA	59.326	184	876	1059	LSC	accD_psaI
H22-2	51	p2	(AT)9	18	62880	62897	No primer							LSC	accD_psaI
H22-2	52	p4	(CTAA)3	12	64237	64248	TCTCAAGGTGGGGAAAAGAA	59.641	CAAATCAAGTTTCGAGACCAAA	59.244	273	916	1188	LSC	ycf4_cemA
H22-2	53	p4	(AGAA)3	12	66900	66911	GGGGAATAATTGATTGAGCAAA	60.148	CGAAGCCATTGATTGATTCAT	59.915	276	866	1141	LSC	petA_psbJ
H22-2	54	c	(AT)5aatgtaataattctatgtaatatagaatatattatgtaatgtaatataaaatagtatataatacttaatgaaagaaat(GAAA)3	100	68779	68878	AATTGGTTGGTCGTAGTCGT	57.048	TTCTAATTCGGTCAAGAAAGACC	58.812	278	896	1173	LSC	psbE_petL
H22-2	55	p3	(TTC)5	15	71222	71236	TGATAATTGCAACGAAATTTTTAGA	59.158	GCCATAAACCCCCTTTGAAT	60.02	143	929	1071	LSC	psaJ_rpl33
H22-2	56	p1	(A)10	10	72001	72010	CCCGAACTCGAATTACTCGT	59.195	AATTCCCCGGAGTGACTTCT	59.935	260	974	1233	LSC	rps18
H22-2	57	c	(GTTC)3ctattactta(T)20	42	72148	72189	GAGTGGGTTCCGGTGTTAAA	59.83	AATTCCCCGGAGTGACTTCT	59.935	139	948	1086	LSC	rps18_rpl20
H22-2	58	p2	(TA)7	14	73510	73523	GAGCGGGAGATTTCGTAACA	60.214	TCCTGAGGATTTCGAGGATTT	60.025	263	925	1187	LSC	rps12-exon1_clpP1-exon3
H22-2	59	c	(AATAA)3tggtttgtttagatcgaactcgaagtgccatgctattattacttattattcatattcaatatggcgaaggcatagtgtttc(T)10	106	74436	74541	ACGCTGAAATGTACTCCCGA	60.657	ATCCTGGTCGGAGGAGAAAT	59.896	275	901	1175	LSC	clpP1-exon3_clpP1-exon2
H22-2	60	p4	(ATAA)3	12	74728	74739	TCCTGATATTACCCATCCGC	59.745	TGAACCGTATGCATCCAAAG	59.542	228	968	1195	LSC	clpP1-exon2
H22-2	61	p1	(A)10	10	78632	78641	GCTGGGGGACTACACCACTA	59.989	ATTCCACGGTCGAACTACCA	60.375	214	856	1069	LSC	psbH_petB-exon1
H22-2	62	p1	(T)10	10	78983	78992	CCGGACTCCAAAAATTTCAA	59.91	CAAGCCTCAAGCCAAGCTAA	60.648	199	934	1132	LSC	petB-exon1_petB-exon2
H22-2	63	p1	(A)10	10	81849	81858	TGATCATTCCACGAAAATACGA	60.323	TCAGACACTTTACGGAAGCA	57.055	176	887	1062	LSC	rpoA
H22-2	64	p1	(T)10	10	83469	83478	TCCCCCTTTTGTTCTTCCTT	59.912	TTGTGAAAAATGCCGACTGA	60.234	132	967	1098	LSC	rps11_rpl36
H22-2	65	p3	(GGA)4	12	84042	84053	ACCGTTGGGAAGTGATTCAG	59.966	ATCGAGAAGCTCGACGAGAA	60.24	225	842	1066	LSC	infA_rps8
H22-2	66	p1	(T)10	10	85834	85843	TGCAGAACTGGACACGAAAG	60.025	TGGCATCATTTGAGAAGGGT	60.461	262	785	1046	LSC	rpl16-exon2_rpl16-exon1
H22-2	67	p4	(TTCT)3	12	86302	86313	TCTGAACTCTGCAATGGAGC	59.116	TATGGGTTGGGTTGTGAAGC	60.755	275	791	1065	LSC	rpl16-exon2_rpl16-exon1
H22-2	68	p1	(A)11	11	88573	88583	CGTTCGCCCATTACATTTTT	59.832	TGGCTAGGTAAGCGTCCTGT	59.898	247	972	1218	IRb	trnH-GUG_rpl2-exon2
H22-2	69	p2	(GA)5	10	93933	93942	ATATTTTCTTCGTGCGTCGG	60.096	GCTCTACGAACGAATGGCTC	59.985	185	957	1141	IRb	ycf2
H22-2	70	p2	(TA)5	10	98858	98867	CTCGCGTGTCTACCATTTCA	59.864	TTCTTTTCTTTTGGGGGCTT	60.048	265	805	1069	IRb	trnL-CAA_ndhB-exon2
H22-2	71	c	(T)11gaatatctactta(T)13	37	103441	103477	TTCATTTGGAATCTGGGCTC	60.014	CGCTCAATGAGAAAATGGGT	60.074	197	963	1159	IRb	rps12-exon2_trnV-GAC
H22-2	72	p1	(T)10	10	115928	115937	TTTGGAACACATTCCAAGCA	60.088	CGTTTTCATCGAGAGCCTTC	59.955	210	937	1146	IRb	ycf1
H22-2	73	p4	(ATTT)3	12	116699	116710	CCCGAACCCTACCTTCTTTT	59.455	TGAATTTGCATGGTCGATTC	59.48	280	826	1105	IRb	ycf1
H22-2	74	p4	(GAAT)3	12	117450	117461	ATATCGCGGTACCCATCCTT	60.551	CGAGACCATTTGCTCTGAGAT	59.444	180	889	1068	IRb	ycf1
H22-2	75	c	(TA)5tgtcataggcatagggtatgtatacatatgctcatatatatg(AT)5aatatatatgattaaattatttatattttaaatatattaatgtgtatgtttcaattttttaatttaaattttattatatgtttatgttttcatagg(T)10	168	120342	120509	TTTCCTTCCTTTCTTGTACTTG	55.454	CCATTATCCATATTTATATTTATTCCG	57.565	279	956	1234	SSC	ndhF_rpl32
H22-2	76	p2	(TA)5	10	121196	121205	No primer							SSC	rpl32_trnL-UAG
H22-2	77	p1	(T)10	10	121379	121388	No primer							SSC	rpl32_trnL-UAG
H22-2	78	p4	(AATA)3	12	123384	123395	GTTCTCGTGGTCCAGAATCC	59.511	CGGGAATGAGTGGTTTTGTT	59.83	219	916	1134	SSC	ndhD
H22-2	79	c*	(AT)5c(AT)6aattcatatattatagtttcttagttattatatatactatatattttacatgttatatatacacgt(TA)7atatatattaatcttctattttttatttttatttaattttatttatat(TA)6atttatat(TA)5(TATAT)3*	192	125458	125649	No primer							SSC	psaC_ndhE
H22-2	80	p2	(TA)7	14	126952	126965	TGTTGGTCCTGGTAAATCCA	58.821	TCGCGAGAATTTCAAAATATACAA	59.996	273	827	1099	SSC	ndhG_ndhI
H22-2	81	p4	(AAAT)3	12	127103	127114	TGAAATTCTCGCGATAAATAAAAT	58.363	AAATTGCATTGGGTCGGTTA	60.188	262	935	1196	SSC	ndhG_ndhI
H22-2	82	c	(A)10ggcttcggaatttatctcatcccttataatcaaagtatatttttctttgttttgttcggtaataatttaaactatttaatcaaatattcgttatatgaat(A)10	120	128551	128670	GATCTGTCGGAGAGTCCCAA	60.199	TTCCTATGCATATACATCCAAATA	55.59	254	945	1198	SSC	ndhA-exon2_ndhA-exon1
H22-2	83	p1	(A)10	10	129327	129336	TGGGATAACCATTTTACACGG	59.573	TCTCTACGTGTGATTCGTTGAA	58.432	242	850	1091	SSC	ndhA-exon2_ndhA-exon1
H22-2	84	p3	(TTA)5	15	131595	131609	TCCACGGATTTTTCCGATTA	60.26	TCACAGAATCTTTTTAGGTGCAA	58.932	244	952	1195	SSC	rps15_ycf1
H22-2	85	p1	(T)12	12	132363	132374	GGATTCCCATTCACAAGCAT	59.756	TCATTGATCGATGGCAAAAA	60.012	128	931	1058	SSC	ycf1
H22-2	86	p1	(T)12	12	132899	132910	TCGGATCTCGCATAATCCTT	59.628	AACCGTGGATCATCCCAAT	60.003	205	857	1061	SSC	ycf1
H22-2	87	p1	(T)12	12	133032	133043	ATTGGGATGATCCACGGTT	60.003	GATTGGATGGGAATGAATCG	60.096	143	910	1052	SSC	ycf1
H22-2	88	p2	(AT)5	10	133500	133509	TCCATAAAACAATTCGGGTTTC	60.056	TGGCCGAATCAAAAAGAAAA	60.54	183	885	1067	SSC	ycf1
H22-2	89	p4	(CATT)3	12	133774	133785	CGAGACCATTTGCTCTGAGAT	59.444	ATATCGCGGTACCCATCCTT	60.551	180	942	1121	IRa	ycf1
H22-2	90	p4	(AAAT)3	12	134526	134537	TGAATTTGCATGGTCGATTC	59.48	CCCGAACCCTACCTTCTTTT	59.455	280	904	1183	IRa	ycf1
H22-2	91	p1	(A)10	10	135299	135308	CGTTTTCATCGAGAGCCTTC	59.955	TTTGGAACACATTCCAAGCA	60.088	210	861	1070	IRa	ycf1
H22-2	92	c	(A)13taagtagatattc(A)11	37	147759	147795	CGCTCAATGAGAAAATGGGT	60.074	TTCATTTGGAATCTGGGCTC	60.014	197	875	1071	IRa	trnV-GAC_rps12-exon2
H22-2	93	p2	(AT)5	10	152368	152377	TTCTTTTCTTTTGGGGGCTT	60.048	CTCGCGTGTCTACCATTTCA	59.864	265	939	1203	IRa	ndhB-exon2_trnL-CAA
H22-2	94	p2	(TC)5	10	157294	157303	GCTCTACGAACGAATGGCTC	59.985	ATATTTTCTTCGTGCGTCGG	60.096	185	866	1050	IRa	ycf2
H22-2	95	p1	(T)11	11	162653	162663	TGGCTAGGTAAGCGTCCTGT	59.898	GTCGTTCGCCCATTACATTT	59.829	249	790	1038	IRa	rpl2-exon2_trnH-GUG
Specifications
==============
Sequence source file: "H22-2.tmp"
Definement of microsatellites (unit size / minimum number of repeats):
(1/10) (2/5) (3/4) (4/3) (5/3) (6/3)
Maximal number of bases interrupting 2 SSRs in a compound microsatellite: 100
RESULTS OF MICROSATELLITE SEARCH
================================
Total number of sequences examined: 1
Total size of examined sequences (bp): 163319
Total number of identified SSRs: 118
Number of SSR containing sequences: 1
Number of sequences containing more than 1 SSR: 1
Number of SSRs present in compound formation: 23
Distribution to different repeat type classes
---------------------------------------------
Unit size	Number of SSRs
1	56
2	33
3	5
4	19
5	3
6	2
Frequency of identified SSR motifs
----------------------------------
Repeats	3	4	5	6	7	8	9	10	11	12	13	14	15	16	17	18	19	20	total
A	-	-	-	-	-	-	-	13	5	1	2				1			2	24
T	-	-	-	-	-	-	-	15	4	5	5	1	1					1	32
AT	-	-	13	2	1	1	2												19
GA	-	-	1																1
TA	-	-	8	1	3														12
TC	-	-	1																1
AAT	-	1																	1
GGA	-	1																	1
TCT	-		1																1
TTA	-		1																1
TTC	-		1																1
AAAT	2																		2
AATA	2																		2
AGAA	1																		1
ATAA	2																		2
ATTT	2	1																	3
CAAA	1																		1
CATT	1																		1
CTAA	1																		1
GAAA	1																		1
GAAT	1																		1
GTTC	1																		1
TTAT	1																		1
TTCT	1																		1
TTTA	1																		1
AATAA	1																		1
ATATA	1																		1
TATAT	1																		1
ACAAAA	1																		1
TATTAC	1																		1
Frequency of classified repeat types (considering sequence complementary)
-------------------------------------------------------------------------
Repeats	3	4	5	6	7	8	9	10	11	12	13	14	15	16	17	18	19	20	total
A/T	-	-	-	-	-	-	-	28	9	6	7	1	1		1			3	56
AG/CT	-	-	2																2
AT/AT	-	-	21	3	4	1	2												31
AAG/CTT	-		2																2
AAT/ATT	-	1	1																2
AGG/CCT	-	1																	1
AAAC/GTTT	1																		1
AAAG/CTTT	3																		3
AAAT/ATTT	10	1																	11
AACG/CGTT	1																		1
AACT/AGTT	1																		1
AATG/ATTC	2																		2
AAAAT/ATTTT	1																		1
AATAT/ATATT	2																		2
AAAAAC/GTTTTT	1																		1
AATAGT/ACTATT	1																		1
region	all-SSR	1nuc	2nuc	3nuc	4nuc	5nuc	6nuc
Coding	22	11	5	0	6	0	0
Genome	118	56	33	5	19	3	2
IRa	8	4	2	0	2	0	0
IRb	8	4	2	0	2	0	0
LSC	80	40	19	4	13	2	2
SSC	22	8	10	1	2	1	0

[truncated: 12 more sheets: H23-2-GX, H24, H25-1, H27-GX, H29-YN, H30, H31-YN, H32-1, H33-1, K4, K6, Strs]
