# Supplementary material for: Comparative Chloroplast Genomics of 21 Species in Zingiberales with Implications for Their Phylogenetic Relationships and Molecular Dating
Source: Int J Mol Sci. 2023 Oct 9;24(19):15031. doi: 10.3390/ijms241915031 (PMC10648771; doi:10.3390/ijms241915031)
Supplement: Supplementary file 1 [file ijms-24-15031-s001.zip › Table S5.xlsx]

## Sheet: Cm
Codon	AA	Number	Frequency	RSCU
GCA	Ala	390	1.4394	1.1529
GCC	Ala	214	0.7898	0.6326
GCG	Ala	132	0.4872	0.3902
GCT	Ala	617	2.2772	1.824
AGA	Arg	512	1.8896	1.864
AGG	Arg	195	0.7197	0.7099
CGA	Arg	354	1.3065	1.2888
CGC	Arg	93	0.3432	0.3385
CGG	Arg	130	0.4798	0.4733
CGT	Arg	364	1.3434	1.3252
AAC	Asn	315	1.1626	0.4891
AAT	Asn	973	3.5911	1.5108
GAC	Asp	203	0.7492	0.3484
GAT	Asp	962	3.5505	1.6515
TGC	Cys	74	0.2731	0.4933
TGT	Cys	226	0.8341	1.5066
CAA	Gln	724	2.6721	1.5067
CAG	Gln	237	0.8747	0.4932
GAA	Glu	1129	4.1668	1.4409
GAG	Glu	438	1.6165	0.559
GGA	Gly	706	2.6056	1.6146
GGC	Gly	155	0.5721	0.3544
GGG	Gly	280	1.0334	0.6403
GGT	Gly	608	2.244	1.3905
CAC	His	141	0.5204	0.4399
CAT	His	500	1.8454	1.56
ATA	Ile	718	2.6499	0.9397
ATC	Ile	462	1.7051	0.6047
ATT	Ile	1112	4.1041	1.4554
CTA	Leu	386	1.4246	0.8388
CTC	Leu	192	0.7086	0.4172
CTG	Leu	169	0.6237	0.3672
CTT	Leu	579	2.1369	1.2582
TTA	Leu	855	3.1556	1.858
TTG	Leu	580	2.1406	1.2604
AAA	Lys	1105	4.0782	1.4568
AAG	Lys	412	1.5206	0.5431
ATG	Met	643	2.3731	1
TTC	Phe	615	2.2698	0.762
TTT	Phe	999	3.687	1.2379
CCA	Pro	325	1.1995	1.168
CCC	Pro	209	0.7714	0.7511
CCG	Pro	137	0.5056	0.4923
CCT	Pro	442	1.6313	1.5884
AGC	Ser	111	0.4097	0.32
AGT	Ser	428	1.5796	1.234
TCA	Ser	414	1.528	1.1936
TCC	Ser	347	1.2807	1.0004
TCG	Ser	191	0.7049	0.5506
TCT	Ser	590	2.1775	1.7011
ACA	Thr	409	1.5095	1.1976
ACC	Thr	249	0.919	0.7291
ACG	Thr	175	0.6459	0.5124
ACT	Thr	533	1.9672	1.5607
TGG	Trp	457	1.6867	1
TAC	Tyr	197	0.7271	0.3943
TAT	Tyr	802	2.96	1.6056
GTA	Val	555	2.0483	1.4869
GTC	Val	188	0.6939	0.5036
GTG	Val	202	0.7455	0.5411
GTT	Val	548	2.0225	1.4681
		27008

## Sheet: H3-1
Codon	AA	Number	Frequency	RSCU
GCA	Ala	443	1.5966	1.2675
GCC	Ala	207	0.7461	0.5922
GCG	Ala	116	0.4181	0.3319
GCT	Ala	632	2.2778	1.8082
AGA	Arg	551	1.9859	1.9631
AGG	Arg	184	0.6632	0.6555
CGA	Arg	365	1.3155	1.3004
CGC	Arg	93	0.3352	0.3313
CGG	Arg	115	0.4145	0.4097
CGT	Arg	376	1.3552	1.3396
AAC	Asn	325	1.1713	0.4734
AAT	Asn	1048	3.7771	1.5265
GAC	Asp	191	0.6884	0.3429
GAT	Asp	923	3.3266	1.657
TGC	Cys	72	0.2595	0.46
TGT	Cys	241	0.8686	1.5399
CAA	Gln	735	2.649	1.5312
CAG	Gln	225	0.8109	0.4687
GAA	Glu	1147	4.1339	1.5052
GAG	Glu	377	1.3588	0.4947
GGA	Gly	728	2.6238	1.6405
GGC	Gly	141	0.5082	0.3177
GGG	Gly	290	1.0452	0.6535
GGT	Gly	616	2.2201	1.3881
CAC	His	137	0.4938	0.4126
CAT	His	527	1.8994	1.5873
ATA	Ile	792	2.8545	0.9745
ATC	Ile	445	1.6038	0.5475
ATT	Ile	1201	4.3286	1.4778
CTA	Leu	398	1.4344	0.8352
CTC	Leu	197	0.71	0.4134
CTG	Leu	162	0.5839	0.3399
CTT	Leu	604	2.1769	1.2675
TTA	Leu	903	3.2545	1.895
TTG	Leu	595	2.1445	1.2486
AAA	Lys	1185	4.2709	1.4831
AAG	Lys	413	1.4885	0.5168
ATG	Met	655	2.3607	1
TTC	Phe	553	1.9931	0.708
TTT	Phe	1009	3.6366	1.2919
CCA	Pro	326	1.1749	1.1591
CCC	Pro	208	0.7497	0.7395
CCG	Pro	129	0.4649	0.4586
CCT	Pro	462	1.6651	1.6426
AGC	Ser	110	0.3965	0.3028
AGT	Ser	445	1.6038	1.2253
TCA	Ser	445	1.6038	1.2253
TCC	Ser	348	1.2542	0.9582
TCG	Ser	196	0.7064	0.5396
TCT	Ser	635	2.2886	1.7485
ACA	Thr	449	1.6183	1.2846
ACC	Thr	250	0.901	0.7153
ACG	Thr	164	0.5911	0.4692
ACT	Thr	535	1.9282	1.5307
TGG	Trp	480	1.73	1
TAC	Tyr	234	0.8434	0.4365
TAT	Tyr	838	3.0203	1.5634
GTA	Val	572	2.0616	1.5376
GTC	Val	175	0.6307	0.4704
GTG	Val	207	0.7461	0.5564
GTT	Val	534	1.9246	1.4354
		27659

## Sheet: H6-BN
Codon	AA	Number	Frequency	RSCU
GCA	Ala	443	1.5966	1.2675
GCC	Ala	207	0.7461	0.5922
GCG	Ala	116	0.4181	0.3319
GCT	Ala	632	2.2778	1.8082
AGA	Arg	551	1.9859	1.9631
AGG	Arg	184	0.6632	0.6555
CGA	Arg	365	1.3155	1.3004
CGC	Arg	93	0.3352	0.3313
CGG	Arg	115	0.4145	0.4097
CGT	Arg	376	1.3552	1.3396
AAC	Asn	325	1.1713	0.4734
AAT	Asn	1048	3.7771	1.5265
GAC	Asp	191	0.6884	0.3429
GAT	Asp	923	3.3266	1.657
TGC	Cys	72	0.2595	0.46
TGT	Cys	241	0.8686	1.5399
CAA	Gln	735	2.649	1.5312
CAG	Gln	225	0.8109	0.4687
GAA	Glu	1146	4.1303	1.5039
GAG	Glu	378	1.3624	0.496
GGA	Gly	728	2.6238	1.6405
GGC	Gly	141	0.5082	0.3177
GGG	Gly	290	1.0452	0.6535
GGT	Gly	616	2.2201	1.3881
CAC	His	137	0.4938	0.4126
CAT	His	527	1.8994	1.5873
ATA	Ile	792	2.8545	0.9741
ATC	Ile	446	1.6074	0.5485
ATT	Ile	1201	4.3286	1.4772
CTA	Leu	399	1.438	0.8373
CTC	Leu	197	0.71	0.4134
CTG	Leu	161	0.5803	0.3378
CTT	Leu	604	2.1769	1.2675
TTA	Leu	903	3.2545	1.895
TTG	Leu	595	2.1445	1.2486
AAA	Lys	1185	4.2709	1.4831
AAG	Lys	413	1.4885	0.5168
ATG	Met	654	2.3571	1
TTC	Phe	553	1.9931	0.708
TTT	Phe	1009	3.6366	1.2919
CCA	Pro	326	1.1749	1.1591
CCC	Pro	208	0.7497	0.7395
CCG	Pro	129	0.4649	0.4586
CCT	Pro	462	1.6651	1.6426
AGC	Ser	110	0.3965	0.3028
AGT	Ser	445	1.6038	1.2253
TCA	Ser	445	1.6038	1.2253
TCC	Ser	348	1.2542	0.9582
TCG	Ser	196	0.7064	0.5396
TCT	Ser	635	2.2886	1.7485
ACA	Thr	448	1.6146	1.2818
ACC	Thr	250	0.901	0.7153
ACG	Thr	165	0.5947	0.4721
ACT	Thr	535	1.9282	1.5307
TGG	Trp	480	1.73	1
TAC	Tyr	234	0.8434	0.4365
TAT	Tyr	838	3.0203	1.5634
GTA	Val	572	2.0616	1.5376
GTC	Val	175	0.6307	0.4704
GTG	Val	207	0.7461	0.5564
GTT	Val	534	1.9246	1.4354
		27659

## Sheet: H7-BN
Codon	AA	Number	Frequency	RSCU
GCA	Ala	424	1.6019	1.2452
GCC	Ala	203	0.767	0.5961
GCG	Ala	112	0.4232	0.3289
GCT	Ala	623	2.3538	1.8296
AGA	Arg	532	2.01	1.974
AGG	Arg	176	0.665	0.653
CGA	Arg	344	1.2997	1.2764
CGC	Arg	89	0.3363	0.3302
CGG	Arg	111	0.4194	0.4118
CGT	Arg	365	1.379	1.3543
AAC	Asn	303	1.1448	0.4726
AAT	Asn	979	3.6988	1.5273
GAC	Asp	183	0.6914	0.3423
GAT	Asp	886	3.3474	1.6576
TGC	Cys	68	0.2569	0.4473
TGT	Cys	236	0.8916	1.5526
CAA	Gln	698	2.6371	1.5223
CAG	Gln	219	0.8274	0.4776
GAA	Glu	1057	3.9935	1.4929
GAG	Glu	359	1.3564	0.507
GGA	Gly	710	2.6825	1.634
GGC	Gly	139	0.5252	0.3199
GGG	Gly	285	1.0768	0.6559
GGT	Gly	604	2.282	1.3901
CAC	His	133	0.5025	0.4149
CAT	His	508	1.9193	1.585
ATA	Ile	749	2.8298	0.9652
ATC	Ile	429	1.6208	0.5528
ATT	Ile	1150	4.3449	1.4819
CTA	Leu	375	1.4168	0.8223
CTC	Leu	189	0.7141	0.4144
CTG	Leu	155	0.5856	0.3399
CTT	Leu	581	2.1951	1.2741
TTA	Leu	861	3.253	1.8881
TTG	Leu	575	2.1724	1.2609
AAA	Lys	1079	4.0766	1.4801
AAG	Lys	379	1.4319	0.5198
ATG	Met	620	2.3425	1
TTC	Phe	529	1.9986	0.7114
TTT	Phe	958	3.6195	1.2885
CCA	Pro	312	1.1788	1.1576
CCC	Pro	201	0.7594	0.7458
CCG	Pro	125	0.4723	0.4638
CCT	Pro	440	1.6624	1.6326
AGC	Ser	103	0.3891	0.2958
AGT	Ser	433	1.6359	1.2436
TCA	Ser	426	1.6095	1.2235
TCC	Ser	341	1.2883	0.9794
TCG	Ser	185	0.699	0.5313
TCT	Ser	601	2.2707	1.7261
ACA	Thr	424	1.6019	1.2694
ACC	Thr	238	0.8992	0.7125
ACG	Thr	157	0.5932	0.47
ACT	Thr	517	1.9533	1.5479
TGG	Trp	456	1.7228	1
TAC	Tyr	216	0.8161	0.4285
TAT	Tyr	792	2.9923	1.5714
GTA	Val	551	2.0818	1.5305
GTC	Val	169	0.6385	0.4694
GTG	Val	200	0.7556	0.5555
GTT	Val	520	1.9646	1.4444
		26382

## Sheet: H8-BN
Codon	AA	Number	Frequency	RSCU
GCA	Ala	443	1.5963	1.2675
GCC	Ala	207	0.7459	0.5922
GCG	Ala	116	0.418	0.3319
GCT	Ala	632	2.2773	1.8082
AGA	Arg	551	1.9854	1.9631
AGG	Arg	184	0.663	0.6555
CGA	Arg	365	1.3152	1.3004
CGC	Arg	93	0.3351	0.3313
CGG	Arg	115	0.4144	0.4097
CGT	Arg	376	1.3549	1.3396
AAC	Asn	325	1.1711	0.4734
AAT	Asn	1048	3.7763	1.5265
GAC	Asp	192	0.6918	0.344
GAT	Asp	924	3.3295	1.6559
TGC	Cys	72	0.2594	0.46
TGT	Cys	241	0.8684	1.5399
CAA	Gln	734	2.6449	1.5307
CAG	Gln	225	0.8108	0.4692
GAA	Glu	1147	4.133	1.5052
GAG	Glu	377	1.3585	0.4947
GGA	Gly	728	2.6232	1.6405
GGC	Gly	141	0.5081	0.3177
GGG	Gly	290	1.045	0.6535
GGT	Gly	616	2.2197	1.3881
CAC	His	137	0.4937	0.4126
CAT	His	527	1.899	1.5873
ATA	Ile	794	2.8611	0.9758
ATC	Ile	446	1.6071	0.5481
ATT	Ile	1201	4.3276	1.476
CTA	Leu	399	1.4377	0.8367
CTC	Leu	199	0.7171	0.4173
CTG	Leu	161	0.5801	0.3376
CTT	Leu	604	2.1764	1.2666
TTA	Leu	903	3.2538	1.8937
TTG	Leu	595	2.144	1.2478
AAA	Lys	1186	4.2736	1.4834
AAG	Lys	413	1.4882	0.5165
ATG	Met	654	2.3566	1
TTC	Phe	553	1.9926	0.708
TTT	Phe	1009	3.6358	1.2919
CCA	Pro	326	1.1747	1.1591
CCC	Pro	208	0.7495	0.7395
CCG	Pro	129	0.4648	0.4586
CCT	Pro	462	1.6647	1.6426
AGC	Ser	110	0.3964	0.3028
AGT	Ser	445	1.6035	1.2253
TCA	Ser	445	1.6035	1.2253
TCC	Ser	348	1.254	0.9582
TCG	Ser	196	0.7063	0.5396
TCT	Ser	635	2.2881	1.7485
ACA	Thr	448	1.6143	1.2818
ACC	Thr	250	0.9008	0.7153
ACG	Thr	165	0.5946	0.4721
ACT	Thr	535	1.9278	1.5307
TGG	Trp	480	1.7296	1
TAC	Tyr	234	0.8432	0.4365
TAT	Tyr	838	3.0196	1.5634
GTA	Val	572	2.0611	1.5376
GTC	Val	175	0.6306	0.4704
GTG	Val	207	0.7459	0.5564
GTT	Val	534	1.9242	1.4354
		27665

## Sheet: H10-BN
Codon	AA	Number	Frequency	RSCU
GCA	Ala	443	1.5966	1.2675
GCC	Ala	207	0.7461	0.5922
GCG	Ala	116	0.4181	0.3319
GCT	Ala	632	2.2778	1.8082
AGA	Arg	551	1.9859	1.9631
AGG	Arg	184	0.6632	0.6555
CGA	Arg	365	1.3155	1.3004
CGC	Arg	93	0.3352	0.3313
CGG	Arg	115	0.4145	0.4097
CGT	Arg	376	1.3552	1.3396
AAC	Asn	325	1.1713	0.4734
AAT	Asn	1048	3.7771	1.5265
GAC	Asp	190	0.6848	0.3414
GAT	Asp	923	3.3266	1.6585
TGC	Cys	72	0.2595	0.46
TGT	Cys	241	0.8686	1.5399
CAA	Gln	734	2.6454	1.5307
CAG	Gln	225	0.8109	0.4692
GAA	Glu	1145	4.1267	1.5045
GAG	Glu	377	1.3588	0.4954
GGA	Gly	729	2.6274	1.6428
GGC	Gly	141	0.5082	0.3177
GGG	Gly	289	1.0416	0.6512
GGT	Gly	616	2.2201	1.3881
CAC	His	137	0.4938	0.4126
CAT	His	527	1.8994	1.5873
ATA	Ile	791	2.8509	0.9729
ATC	Ile	446	1.6074	0.5485
ATT	Ile	1202	4.3322	1.4784
CTA	Leu	399	1.438	0.8367
CTC	Leu	198	0.7136	0.4152
CTG	Leu	161	0.5803	0.3376
CTT	Leu	603	2.1733	1.2645
TTA	Leu	905	3.2617	1.8979
TTG	Leu	595	2.1445	1.2478
AAA	Lys	1189	4.2853	1.4843
AAG	Lys	413	1.4885	0.5156
ATG	Met	654	2.3571	1
TTC	Phe	551	1.9859	0.7068
TTT	Phe	1008	3.633	1.2931
CCA	Pro	326	1.1749	1.1591
CCC	Pro	208	0.7497	0.7395
CCG	Pro	129	0.4649	0.4586
CCT	Pro	462	1.6651	1.6426
AGC	Ser	110	0.3965	0.3027
AGT	Ser	446	1.6074	1.2275
TCA	Ser	445	1.6038	1.2247
TCC	Ser	348	1.2542	0.9577
TCG	Ser	196	0.7064	0.5394
TCT	Ser	635	2.2886	1.7477
ACA	Thr	448	1.6146	1.2827
ACC	Thr	250	0.901	0.7158
ACG	Thr	165	0.5947	0.4724
ACT	Thr	534	1.9246	1.5289
TGG	Trp	480	1.73	1
TAC	Tyr	234	0.8434	0.4361
TAT	Tyr	839	3.0239	1.5638
GTA	Val	572	2.0616	1.5376
GTC	Val	175	0.6307	0.4704
GTG	Val	207	0.7461	0.5564
GTT	Val	534	1.9246	1.4354
		27659

## Sheet: H19
Codon	AA	Number	Frequency	RSCU
GCA	Ala	443	1.5974	1.2675
GCC	Ala	207	0.7464	0.5922
GCG	Ala	116	0.4183	0.3319
GCT	Ala	632	2.2789	1.8082
AGA	Arg	550	1.9832	1.9642
AGG	Arg	182	0.6563	0.65
CGA	Arg	364	1.3125	1.3
CGC	Arg	93	0.3353	0.3321
CGG	Arg	115	0.4147	0.4107
CGT	Arg	376	1.3558	1.3428
AAC	Asn	324	1.1683	0.4716
AAT	Asn	1050	3.7861	1.5283
GAC	Asp	191	0.6887	0.3429
GAT	Asp	923	3.3282	1.657
TGC	Cys	72	0.2596	0.46
TGT	Cys	241	0.869	1.5399
CAA	Gln	734	2.6467	1.5307
CAG	Gln	225	0.8113	0.4692
GAA	Glu	1148	4.1395	1.5065
GAG	Glu	376	1.3558	0.4934
GGA	Gly	729	2.6286	1.6418
GGC	Gly	141	0.5084	0.3175
GGG	Gly	290	1.0457	0.6531
GGT	Gly	616	2.2212	1.3873
CAC	His	137	0.494	0.4132
CAT	His	526	1.8967	1.5867
ATA	Ile	789	2.845	0.972
ATC	Ile	447	1.6118	0.5507
ATT	Ile	1199	4.3234	1.4772
CTA	Leu	399	1.4387	0.8361
CTC	Leu	198	0.714	0.4149
CTG	Leu	161	0.5805	0.3374
CTT	Leu	604	2.1779	1.2658
TTA	Leu	906	3.2669	1.8987
TTG	Leu	595	2.1455	1.2469
AAA	Lys	1184	4.2693	1.4837
AAG	Lys	412	1.4856	0.5162
ATG	Met	652	2.351	1
TTC	Phe	550	1.9832	0.7055
TTT	Phe	1009	3.6383	1.2944
CCA	Pro	327	1.1791	1.1626
CCC	Pro	209	0.7536	0.7431
CCG	Pro	128	0.4615	0.4551
CCT	Pro	461	1.6623	1.6391
AGC	Ser	110	0.3966	0.303
AGT	Ser	445	1.6046	1.2258
TCA	Ser	445	1.6046	1.2258
TCC	Ser	347	1.2512	0.9559
TCG	Ser	196	0.7067	0.5399
TCT	Ser	635	2.2897	1.7493
ACA	Thr	447	1.6118	1.2789
ACC	Thr	249	0.8978	0.7124
ACG	Thr	166	0.5986	0.4749
ACT	Thr	536	1.9327	1.5336
TGG	Trp	480	1.7308	1
TAC	Tyr	233	0.8402	0.4355
TAT	Tyr	837	3.0181	1.5644
GTA	Val	572	2.0625	1.5366
GTC	Val	174	0.6274	0.4674
GTG	Val	206	0.7428	0.5533
GTT	Val	537	1.9363	1.4425
		27646

## Sheet: H20-GX
Codon	AA	Number	Frequency	RSCU
GCA	Ala	443	1.5954	1.2675
GCC	Ala	207	0.7455	0.5922
GCG	Ala	116	0.4178	0.3319
GCT	Ala	632	2.2761	1.8082
AGA	Arg	554	1.9952	1.9715
AGG	Arg	183	0.6591	0.6512
CGA	Arg	364	1.3109	1.2953
CGC	Arg	93	0.3349	0.3309
CGG	Arg	116	0.4178	0.4128
CGT	Arg	376	1.3541	1.338
AAC	Asn	327	1.1777	0.4746
AAT	Asn	1051	3.7851	1.5253
GAC	Asp	191	0.6879	0.3426
GAT	Asp	924	3.3277	1.6573
TGC	Cys	71	0.2557	0.4536
TGT	Cys	242	0.8715	1.5463
CAA	Gln	735	2.647	1.5312
CAG	Gln	225	0.8103	0.4687
GAA	Glu	1146	4.1272	1.5039
GAG	Glu	378	1.3613	0.496
GGA	Gly	728	2.6218	1.6424
GGC	Gly	141	0.5078	0.3181
GGG	Gly	288	1.0372	0.6497
GGT	Gly	616	2.2185	1.3897
CAC	His	137	0.4934	0.4126
CAT	His	527	1.8979	1.5873
ATA	Ile	794	2.8595	0.9754
ATC	Ile	447	1.6098	0.5491
ATT	Ile	1201	4.3253	1.4754
CTA	Leu	399	1.437	0.8358
CTC	Leu	197	0.7095	0.4127
CTG	Leu	162	0.5834	0.3393
CTT	Leu	604	2.1752	1.2653
TTA	Leu	905	3.2593	1.8959
TTG	Leu	597	2.15	1.2506
AAA	Lys	1188	4.2785	1.484
AAG	Lys	413	1.4874	0.5159
ATG	Met	653	2.3517	1
TTC	Phe	551	1.9844	0.7064
TTT	Phe	1009	3.6338	1.2935
CCA	Pro	327	1.1777	1.1616
CCC	Pro	209	0.7527	0.7424
CCG	Pro	129	0.4646	0.4582
CCT	Pro	461	1.6602	1.6376
AGC	Ser	109	0.3926	0.2997
AGT	Ser	446	1.6062	1.2263
TCA	Ser	447	1.6098	1.2291
TCC	Ser	347	1.2497	0.9541
TCG	Ser	196	0.7059	0.5389
TCT	Ser	637	2.2941	1.7516
ACA	Thr	447	1.6098	1.278
ACC	Thr	251	0.904	0.7176
ACG	Thr	166	0.5978	0.4746
ACT	Thr	535	1.9267	1.5296
TGG	Trp	480	1.7287	1
TAC	Tyr	234	0.8427	0.4365
TAT	Tyr	838	3.018	1.5634
GTA	Val	571	2.0564	1.5328
GTC	Val	175	0.6302	0.4697
GTG	Val	207	0.7455	0.5557
GTT	Val	537	1.934	1.4416
		27680

## Sheet: H22-1
Codon	AA	Number	Frequency	RSCU
GCA	Ala	444	1.5982	1.2694
GCC	Ala	207	0.7451	0.5918
GCG	Ala	116	0.4176	0.3316
GCT	Ala	632	2.2749	1.807
AGA	Arg	553	1.9906	1.9691
AGG	Arg	183	0.6587	0.6516
CGA	Arg	365	1.3138	1.2997
CGC	Arg	93	0.3348	0.3311
CGG	Arg	115	0.414	0.4094
CGT	Arg	376	1.3534	1.3388
AAC	Asn	326	1.1735	0.4731
AAT	Asn	1052	3.7868	1.5268
GAC	Asp	191	0.6875	0.3435
GAT	Asp	921	3.3152	1.6564
TGC	Cys	71	0.2556	0.4507
TGT	Cys	244	0.8783	1.5492
CAA	Gln	737	2.6529	1.5322
CAG	Gln	225	0.8099	0.4677
GAA	Glu	1145	4.1215	1.5045
GAG	Glu	377	1.357	0.4954
GGA	Gly	727	2.6169	1.6401
GGC	Gly	140	0.5039	0.3158
GGG	Gly	290	1.0439	0.6542
GGT	Gly	616	2.2173	1.3897
CAC	His	138	0.4967	0.4156
CAT	His	526	1.8934	1.5843
ATA	Ile	795	2.8617	0.9754
ATC	Ile	447	1.609	0.5484
ATT	Ile	1203	4.3303	1.476
CTA	Leu	400	1.4398	0.8376
CTC	Leu	198	0.7127	0.4146
CTG	Leu	161	0.5795	0.3371
CTT	Leu	604	2.1741	1.2649
TTA	Leu	908	3.2684	1.9015
TTG	Leu	594	2.1382	1.2439
AAA	Lys	1190	4.2835	1.4847
AAG	Lys	413	1.4866	0.5152
ATG	Met	654	2.3541	1
TTC	Phe	553	1.9906	0.7076
TTT	Phe	1010	3.6356	1.2923
CCA	Pro	326	1.1735	1.1591
CCC	Pro	209	0.7523	0.7431
CCG	Pro	129	0.4643	0.4586
CCT	Pro	461	1.6594	1.6391
AGC	Ser	110	0.396	0.3021
AGT	Ser	446	1.6054	1.2252
TCA	Ser	447	1.609	1.228
TCC	Ser	349	1.2563	0.9587
TCG	Ser	197	0.7091	0.5412
TCT	Ser	635	2.2857	1.7445
ACA	Thr	448	1.6126	1.279
ACC	Thr	251	0.9035	0.7166
ACG	Thr	166	0.5975	0.4739
ACT	Thr	536	1.9294	1.5303
TGG	Trp	480	1.7278	1
TAC	Tyr	234	0.8423	0.4361
TAT	Tyr	839	3.02	1.5638
GTA	Val	572	2.059	1.5345
GTC	Val	175	0.6299	0.4694
GTG	Val	207	0.7451	0.5553
GTT	Val	537	1.933	1.4406
		27694

## Sheet: H22-2
Codon	AA	Number	Frequency	RSCU
GCA	Ala	443	1.5955	1.2675
GCC	Ala	207	0.7455	0.5922
GCG	Ala	116	0.4178	0.3319
GCT	Ala	632	2.2762	1.8082
AGA	Arg	553	1.9916	1.9691
AGG	Arg	183	0.6591	0.6516
CGA	Arg	365	1.3146	1.2997
CGC	Arg	93	0.3349	0.3311
CGG	Arg	115	0.4142	0.4094
CGT	Arg	376	1.3542	1.3388
AAC	Asn	326	1.1741	0.4728
AAT	Asn	1053	3.7924	1.5271
GAC	Asp	191	0.6879	0.3435
GAT	Asp	921	3.317	1.6564
TGC	Cys	71	0.2557	0.4507
TGT	Cys	244	0.8788	1.5492
CAA	Gln	736	2.6507	1.5317
CAG	Gln	225	0.8103	0.4682
GAA	Glu	1145	4.1237	1.5045
GAG	Glu	377	1.3578	0.4954
GGA	Gly	727	2.6183	1.6401
GGC	Gly	141	0.5078	0.3181
GGG	Gly	290	1.0444	0.6542
GGT	Gly	615	2.2149	1.3874
CAC	His	138	0.497	0.4156
CAT	His	526	1.8944	1.5843
ATA	Ile	794	2.8596	0.9754
ATC	Ile	447	1.6099	0.5491
ATT	Ile	1201	4.3254	1.4754
CTA	Leu	400	1.4406	0.8382
CTC	Leu	198	0.7131	0.4149
CTG	Leu	160	0.5762	0.3353
CTT	Leu	604	2.1753	1.2658
TTA	Leu	907	3.2666	1.9008
TTG	Leu	594	2.1393	1.2448
AAA	Lys	1188	4.2786	1.484
AAG	Lys	413	1.4874	0.5159
ATG	Met	653	2.3518	1
TTC	Phe	551	1.9844	0.7064
TTT	Phe	1009	3.6339	1.2935
CCA	Pro	326	1.1741	1.1591
CCC	Pro	209	0.7527	0.7431
CCG	Pro	129	0.4646	0.4586
CCT	Pro	461	1.6603	1.6391
AGC	Ser	110	0.3962	0.3023
AGT	Ser	446	1.6063	1.2258
TCA	Ser	447	1.6099	1.2285
TCC	Ser	348	1.2533	0.9564
TCG	Ser	196	0.7059	0.5387
TCT	Ser	636	2.2906	1.748
ACA	Thr	447	1.6099	1.278
ACC	Thr	251	0.904	0.7176
ACG	Thr	166	0.5979	0.4746
ACT	Thr	535	1.9268	1.5296
TGG	Trp	480	1.7287	1
TAC	Tyr	234	0.8428	0.4361
TAT	Tyr	839	3.0217	1.5638
GTA	Val	572	2.0601	1.5345
GTC	Val	175	0.6303	0.4694
GTG	Val	207	0.7455	0.5553
GTT	Val	537	1.934	1.4406
		27679

[truncated: 12 more sheets: H23-2-GX, H24, H25-1, H27-GX, H29-YN, H30, H31-YN, H32-1, H33-1, K4, K6, Strs]
