# Supplementary material for: Comparative Chloroplast Genomics of 21 Species in Zingiberales with Implications for Their Phylogenetic Relationships and Molecular Dating
Source: Int J Mol Sci. 2023 Oct 9;24(19):15031. doi: 10.3390/ijms241915031 (PMC10648771; doi:10.3390/ijms241915031)
Supplement: Supplementary file 1 [file ijms-24-15031-s001.zip › Table S6.xlsx]

## Sheet: Zingiberals.non-coding Pi
Gene	Length	S	Eta	Pi	Theta
Start_psbA	16	13	17	0.164445	0.201146
psbA_trnK-exon2	210	170	226	0.178583	0.203738
trnK-exon2_matK	212	168	231	0.179725	0.206281
matK_trnK-exon1	536	423	549	0.171896	0.193905
trnK-exon1_rps16-exon2	506	390	499	0.161902	0.186695
rps16-exon2_rps16-exon1	488	394	531	0.178259	0.205995
rps16-exon1_trnQ	1024	771	1019	0.165071	0.188389
trnQ_psbK	114	94	140	0.201063	0.232491
psbK_psbI	416	332	430	0.174117	0.195685
psbI_trnS	91	65	87	0.163685	0.180992
trnS_trnG-exon1	806	624	753	0.159468	0.176865
trnG-exon1_trnG-exon2	705	546	620	0.15469	0.166489
trnG-exon2_trnR	123	97	128	0.161054	0.19701
trnR_atpA	117	79	107	0.142657	0.173133
atpA_atpF-exon2	59	43	49	0.147095	0.157227
atpF-exon2_atpF-exon1	262	193	212	0.146824	0.153185
atpF-exon1_atpH	446	322	386	0.147982	0.163846
atpH_atpI	1385	1044	1233	0.154829	0.168537
atpI_rps2	258	199	263	0.170271	0.192983
rps2_rpoC2	206	162	208	0.1715	0.191152
rpoC2_rpoC1-exon2	181	128	154	0.13736	0.161074
rpoC1-exon2_rpoC1-exon1	718	538	624	0.150989	0.164529
rpoC1-exon1_rpoB	26	20	24	0.158546	0.174751
rpoB_trnC	543	434	551	0.168131	0.192103
trnC_petN	513	390	534	0.165289	0.197064
petN_psbM	503	391	525	0.167878	0.197594
psbM_trnD	929	694	823	0.154066	0.167713
trnD_trnY	436	308	336	0.143231	0.145893
trnY_trnE	54	40	46	0.153578	0.161267
trnE_trnT	820	582	663	0.145491	0.153067
trnT_psbD	1080	822	1003	0.163287	0.175816
psbD_psbC	4294967243	0	0	0	0
psbC_trnS	147	104	116	0.146613	0.149391
trnS_psbZ	354	260	285	0.149022	0.152414
psbZ_trnG	232	171	185	0.142953	0.150961
trnG_trnfM	205	154	166	0.146383	0.153298
trnfM_rps14	157	117	133	0.155754	0.160374
rps14_psaB	149	118	136	0.162479	0.172796
psaB_psaA	23	18	23	0.165609	0.189314
psaA_ycf3-exon3	619	459	538	0.150805	0.164541
ycf3-exon3_ycf3-exon2	410	332	427	0.179968	0.197163
ycf3-exon2_ycf3-exon1	540	414	526	0.158922	0.184406
ycf3-exon1_trnS	447	367	483	0.178335	0.204561
trnS_rps4	278	211	241	0.156904	0.164117
rps4_trnT	424	323	366	0.154477	0.163417
trnT_trnL-exon1	633	478	576	0.160955	0.172267
trnL-exon1_trnL-exon2	469	368	450	0.167219	0.181644
trnL-exon2_trnF	256	204	248	0.174308	0.183398
trnF_ndhJ	581	452	512	0.153034	0.166831
ndhJ_ndhK	107	87	97	0.163137	0.171621
ndhK_ndhC	4294967286	0	0	0	0
ndhC_trnV-exon2	1581	1207	1388	0.155273	0.166203
trnV-exon2_trnV-exon1	317	250	331	0.167041	0.197675
trnV-exon1_trnM	140	125	204	0.193532	0.275857
trnM_atpE	136	126	177	0.18482	0.246386
atpE_atpB	4294967292	0	0	0	0
atpB_rbcL	653	504	633	0.157961	0.183515
rbcL_accD	780	562	658	0.147171	0.159703
accD_psaI	271	212	276	0.17306	0.192807
psaI_ycf4	177	131	184	0.170921	0.196801
ycf4_cemA	365	283	357	0.167386	0.185165
cemA_petA	169	134	166	0.168322	0.185953
petA_psbJ	706	552	671	0.160604	0.179929
psbJ_psbL	105	88	120	0.173737	0.216359
psbL_psbF	22	18	33	0.225047	0.283971
psbF_psbE	10	9	10	0.185618	0.189314
psbE_petL	1038	815	1062	0.168898	0.193691
petL_petG	154	120	160	0.160764	0.19669
petG_trnW	121	92	111	0.149237	0.173668
trnW_trnP	147	115	127	0.154309	0.163557
trnP_psaJ	374	264	307	0.146715	0.155399
psaJ_rpl33	604	444	504	0.149315	0.157971
rpl33_rps18	146	119	149	0.164691	0.193204
rps18_rpl20	182	144	171	0.15954	0.177872
rpl20_rps12-exon1	484	384	461	0.169552	0.180317
rps12-exon1_rps12-exon1	4294967182	0	0	0	0
rps12-exon1_clpP1-exon3	162	120	133	0.150282	0.155424
clpP1-exon3_clpP1-exon2	589	469	588	0.170773	0.188992
clpP1-exon2_clpP1-exon1	528	381	448	0.150797	0.16063
clpP1-exon1_psbB	0	0	0	0	0
psbB_psbT	172	129	164	0.157865	0.180508
psbT_psbN	58	49	62	0.172549	0.20237
psbN_psbH	95	75	100	0.154036	0.199278
psbH_petB-exon1	118	85	95	0.151156	0.152414
petB-exon1_petB-exon2	758	593	752	0.167145	0.187815
petB-exon2_petD-exon1	179	142	182	0.175836	0.192487
petD-exon1_petD-exon2	700	520	676	0.164766	0.182823
petD-exon2_rpoA	86	63	86	0.138095	0.189314
rpoA_rps11	70	54	59	0.161289	0.159564
rps11_rpl36	115	85	89	0.144667	0.146512
rpl36_infA	109	78	81	0.139624	0.140683
infA_rps8	103	74	93	0.161725	0.170934
rps8_rpl14	228	158	176	0.140824	0.146137
rpl14_rpl16-exon2	101	68	73	0.135349	0.136831
rpl16-exon2_rpl16-exon1	980	696	758	0.140233	0.146428
rpl16-exon1_rps3	150	106	116	0.138588	0.146403
rps3_rpl22	60	49	57	0.166738	0.179848
rpl22_rps19	197	157	185	0.154545	0.177782
rps19_trnH	136	107	122	0.161	0.169826
trnH_rpl2-exon2	40	26	28	0.123227	0.13252
rpl2-exon2_rpl2-exon1	563	443	523	0.158697	0.175864
rpl2-exon1_rpl23	6	4	5	0.132405	0.157761
rpl23_trnM	160	123	165	0.159785	0.19523
trnM_ycf2	123	98	117	0.164417	0.180079
ycf2_trnL	931	669	715	0.14193	0.145391
trnL_ndhB-exon2	477	352	360	0.143872	0.142878
ndhB-exon2_ndhB-exon1	658	494	533	0.146526	0.15335
ndhB-exon1_rps7	303	226	234	0.144621	0.146203
rps7_rps12-exon3	55	46	46	0.162752	0.158335
rps12-exon3_rps12-exon2	535	397	414	0.146149	0.146497
rps12-exon2_trnV	1893	1367	1412	0.138866	0.14121
trnV_rrn16	226	176	182	0.154037	0.152456
rrn16_trnI-exon1	281	221	261	0.152795	0.17584
trnI-exon1_trnI-exon2	210	168	199	0.160393	0.179397
trnI-exon2_trnA-exon1	0	0	0	0	0
trnA-exon1_trnA-exon2	185	159	232	0.177208	0.23741
trnA-exon2_rrn23	63	54	82	0.174403	0.246409
rrn23_rrn4.5	0	0	0	0	0
rrn4.5_rrn5	76	69	97	0.172553	0.241624
rrn5_trnR	129	111	173	0.18725	0.253886
trnR_trnN	297	262	373	0.178155	0.237758
trnN_ycf1	215	188	304	0.188439	0.267681
ycf1_ndhF	4294967280	0	0	0	0
ndhF_rpl32	427	344	473	0.159446	0.209708
rpl32_trnL	673	585	851	0.177233	0.239385
trnL_ccsA	34	29	46	0.190278	0.25613
ccsA_ndhD	120	108	197	0.23786	0.31079
ndhD_psaC	47	41	66	0.213223	0.265845
psaC_ndhE	303	270	487	0.215943	0.304277
ndhE_ndhG	130	103	139	0.146362	0.20242
ndhG_ndhI	357	288	354	0.159162	0.187723
ndhI_ndhA-exon2	0	0	0	0	0
ndhA-exon2_ndhA-exon1	1034	776	802	0.145995	0.146837
ndhA-exon1_ndhH	1	0	0	0	0
ndhH_rps15	102	68	71	0.130202	0.131777
rps15_ycf1-D2	420	312	325	0.146554	0.146493
ycf1-D2_trnN-D2	234	172	189	0.146931	0.152907
trnN-D2_trnR-D2	570	413	422	0.140537	0.140159
trnR-D2_rrn5-D2	245	165	169	0.130889	0.130588
rrn5-D2_rrn4.5-D2	228	163	174	0.140285	0.144476
rrn4.5-D2_rrn23-D2	87	55	56	0.123709	0.121857
rrn23-D2_trnA-exon2-D2	142	116	128	0.163324	0.170649
trnA-exon2-D2_trnA-exon1-D2	204	148	163	0.14635	0.151265
trnA-exon1-D2_trnI-exon2-D2	0	0	0	0	0
trnI-exon2-D2_trnI-exon1-D2	786	636	795	0.16252	0.191481
trnI-exon1-D2_rrn16-D2	296	231	278	0.153687	0.177802
rrn16-D2_trnV-D2	194	152	172	0.153242	0.167845
trnV-D2_rps12-exon2-D2	1758	1295	1427	0.145861	0.153669
rps12-exon2-D2_rps12-exon3-D2	409	287	303	0.13704	0.14025
rps12-exon3-D2_rps7-D2	58	38	41	0.132464	0.133825
rps7-D2_ndhB-exon1-D2	292	213	240	0.142051	0.1556
ndhB-exon1-D2_ndhB-exon2-D2	697	510	532	0.144984	0.144498
ndhB-exon2-D2_trnL-D2	117	80	93	0.138242	0.15048
trnL-D2_ycf2-D2	312	37	37	0.0138317	0.0224507
ycf2-D2_trnM-D2	44	26	36	0.117635	0.154893
trnM-D2_rpl23-D2	150	12	13	0.0104854	0.0164072
rpl23-D2_rpl2-exon1-D2	6	0	0	0	0
rpl2-exon1-D2_rpl2-exon2-D2	653	36	37	0.0057154	0.0107268
rpl2-exon2-D2_trnH-D2	32	11	19	0.0861026	0.112405
trnH-D2_rps19-D2	47	12	15	0.0218551	0.0604193
rps19-D2_end	0	0	0	0	0

## Sheet: Zingiberales.coding regions Pi
Gene	Length	S	Eta	Pi	Theta
psbA	1062	817	927	0.158627	0.165248
trnK-exon2	33	24	31	0.178666	0.17784
matK	1491	1158	1533	0.168116	0.194647
trnK-exon1	0	0	0	0	0
rps16-exon2	204	158	202	0.168841	0.187458
rps16-exon1	0	0	0	0	0
trnQ	0	0	0	0	0
psbK	161	119	133	0.14448	0.15639
psbI	110	76	87	0.142371	0.14973
trnS	87	60	66	0.141734	0.143617
trnG-exon1	23	17	17	0.144443	0.139928
trnG-exon2	48	40	49	0.169564	0.193258
trnR	72	57	63	0.162349	0.16565
atpA	1121	841	1056	0.160482	0.178337
atpF-exon2	228	174	201	0.155303	0.166895
atpF-exon1	144	106	123	0.147726	0.161706
atpH	215	175	224	0.171484	0.197239
atpI	709	542	683	0.162887	0.182371
rps2	635	486	601	0.158575	0.179177
rpoC2	3951	3046	3605	0.160459	0.172735
rpoC1-exon2	1604	1209	1382	0.153382	0.163112
rpoC1-exon1	424	315	361	0.146399	0.161185
rpoB	1208	914	1128	0.160872	0.176777
trnC	0	0	0	0	0
petN	90	69	83	0.157383	0.174589
psbM	7	4	4	0.143583	0.108179
trnD	74	54	60	0.146249	0.153498
trnY	84	65	71	0.154922	0.160015
trnE	73	52	57	0.136445	0.14782
trnT	72	57	62	0.160913	0.16302
psbD	899	673	806	0.155295	0.16973
psbC	1422	1053	1186	0.150564	0.157895
trnS	92	74	86	0.156625	0.176967
psbZ	189	136	143	0.142369	0.143237
trnG	71	58	65	0.168645	0.173316
trnfM	74	58	66	0.153737	0.168848
rps14	303	250	274	0.163587	0.171195
psaB	1941	1454	1721	0.15513	0.167856
psaA	1777	1352	1652	0.161346	0.175997
ycf3-exon3	85	64	85	0.172079	0.189314
ycf3-exon2	201	152	194	0.171665	0.182721
ycf3-exon1	18	14	19	0.164428	0.199831
trnS	79	66	84	0.172917	0.201296
rps4	576	453	545	0.162939	0.179125
trnT	75	53	61	0.149233	0.153975
trnL-exon1	35	26	30	0.1573	0.162269
trnL-exon2	50	43	51	0.176822	0.1931
trnF	29	24	32	0.170731	0.208898
ndhJ	480	366	410	0.1514	0.161706
ndhK	741	565	654	0.156446	0.167087
ndhC	160	126	157	0.1573	0.185764
trnV-exon2	37	32	37	0.157022	0.189314
trnV-exon1	32	28	43	0.182781	0.25439
trnM	61	55	90	0.219425	0.279315
atpE	328	283	428	0.184235	0.247031
atpB	1228	986	1279	0.170728	0.197176
rbcL	1205	916	1145	0.161682	0.179887
accD	1300	983	1166	0.157981	0.1698
psaI	0	0	0	0	0
ycf4	465	354	429	0.160179	0.174657
cemA	383	299	382	0.163937	0.18882
petA	572	454	570	0.159342	0.188652
psbJ	87	64	76	0.144189	0.165378
psbL	117	102	159	0.19323	0.257273
psbF	84	72	98	0.184946	0.220866
psbE	186	149	203	0.181121	0.206617
petL	96	77	86	0.162193	0.169594
petG	78	62	85	0.16766	0.206304
trnW	49	37	45	0.162289	0.17386
trnP	74	56	61	0.149997	0.156056
psaJ	129	95	112	0.149489	0.164365
rpl33	201	145	168	0.145273	0.158232
rps18	328	228	274	0.141461	0.158146
rpl20	385	299	365	0.164049	0.179479
rps12-exon1	114	85	95	0.149008	0.157761
rps12-exon1	114	85	95	0.149008	0.157761
clpP1-exon3	257	187	219	0.148035	0.161322
clpP1-exon2	263	209	263	0.171516	0.189314
clpP1-exon1	0	0	0	0	0
psbB	1235	972	1243	0.162433	0.19054
psbT	108	77	91	0.146809	0.159514
psbN	58	45	55	0.165853	0.179522
psbH	221	188	222	0.170743	0.19017
petB-exon1	6	6	7	0.171936	0.220866
petB-exon2	507	395	494	0.169976	0.18446
petD-exon1	8	7	7	0.17027	0.16565
petD-exon2	410	330	432	0.172718	0.199472
rpoA	878	634	669	0.141062	0.144249
rps11	416	305	318	0.144616	0.144716
rpl36	100	73	78	0.148488	0.147665
infA	216	161	168	0.14553	0.147244
rps8	338	261	309	0.154986	0.173071
rpl14	369	257	277	0.139463	0.142114
rpl16-exon2	291	206	214	0.136325	0.13922
rpl16-exon1	9	5	5	0.108108	0.105174
rps3	588	436	487	0.148492	0.156796
rpl22	263	198	235	0.160909	0.169159
rps19	214	162	185	0.146785	0.163659
trnH	74	61	81	0.156677	0.207222
rpl2-exon2	384	296	342	0.153024	0.168608
rpl2-exon1	379	298	356	0.157522	0.177825
rpl23	179	148	191	0.167432	0.202005
trnM	62	54	77	0.17552	0.235116
ycf2	5643	4119	4322	0.142759	0.144996
trnL	81	58	61	0.142712	0.14257
ndhB-exon2	754	556	582	0.142084	0.146128
ndhB-exon1	759	541	561	0.139608	0.139928
rps7	431	307	321	0.139671	0.140997
rps12-exon3	17	13	13	0.149771	0.144769
rps12-exon2	231	170	183	0.146588	0.149976
trnV	72	56	57	0.14838	0.149873
rrn16	919	675	729	0.145114	0.150174
trnI-exon1	42	29	32	0.137811	0.144239
trnI-exon2	0	0	0	0	0
trnA-exon1	0	0	0	0	0
trnA-exon2	21	17	26	0.152451	0.234388
rrn23	1707	1475	2234	0.178429	0.24776
rrn4.5	0	0	0	0	0
rrn5	74	64	91	0.191965	0.232805
trnR	51	43	57	0.165364	0.211586
trnN	29	27	40	0.185665	0.261122
ycf1	2472	2144	3109	0.179931	0.238097
ndhF	1298	1150	1662	0.179189	0.242403
rpl32	137	115	158	0.168217	0.218333
trnL	32	32	58	0.269518	0.343131
ccsA	585	519	854	0.208352	0.276366
ndhD	1019	873	1314	0.175715	0.24412
psaC	192	174	306	0.219122	0.301719
ndhE	25	17	28	0.165366	0.212032
ndhG	485	372	459	0.155287	0.179165
ndhI	225	169	181	0.150027	0.152292
ndhA-exon2	380	266	296	0.142102	0.147465
ndhA-exon1	546	382	392	0.134724	0.135918
ndhH	1122	825	863	0.143001	0.145613
rps15	269	202	211	0.148698	0.148495
ycf1-D2	5088	3698	3888	0.142201	0.144664
trnN-D2	71	46	47	0.12464	0.12532
trnR-D2	73	56	57	0.150526	0.14782
rrn5-D2	121	90	95	0.147543	0.148635
rrn4.5-D2	103	81	88	0.156744	0.161744
rrn23-D2	2731	2005	2086	0.143668	0.144602
trnA-exon2-D2	34	25	25	0.13949	0.139201
trnA-exon1-D2	0	0	0	0	0
trnI-exon2-D2	0	0	0	0	0
trnI-exon1-D2	42	29	31	0.137151	0.139732
rrn16-D2	1237	965	1129	0.156852	0.172785
trnV-D2	62	47	58	0.162307	0.1771
rps12-exon2-D2	222	146	158	0.128712	0.134737
rps12-exon3-D2	27	20	21	0.147754	0.147244
rps7-D2	461	323	352	0.141287	0.144552
ndhB-exon1-D2	664	501	560	0.150166	0.159662
ndhB-exon2-D2	740	539	575	0.142448	0.147102
trnL-D2	81	1	1	0.0002224	0.0023372
ycf2-D2	5996	941	1040	0.0171747	0.0328363
trnM-D2	74	2	2	0.005733	0.0051166
rpl23-D2	267	16	16	0.0040539	0.0113446
rpl2-exon1-D2	394	14	14	0.0023265	0.0067269
rpl2-exon2-D2	431	25	26	0.0054708	0.0114203
trnH-D2	75	2	2	0.0007164	0.0050484
rps19-D2	0	0	0	0	0
