# Supplementary material for: Comparative Chloroplast Genomics of 21 Species in Zingiberales with Implications for Their Phylogenetic Relationships and Molecular Dating
Source: Int J Mol Sci. 2023 Oct 9;24(19):15031. doi: 10.3390/ijms241915031 (PMC10648771; doi:10.3390/ijms241915031)
Supplement: Supplementary file 1 [file ijms-24-15031-s001.zip › Table S7.xlsx]

## Sheet: Table S7
Table S7
Genbank number	Species name	Sample number of chloroplast genomes sequenced in this study
MK940825	Alpinia galanga
MK262728	Alpinia katsumadai
MK940826	Alpinia nigra
MK940823	Alpinia officinarum
MK262729	Alpinia oxyphylla
MK262731	Alpinia pumila
NC_036992	Amomum compactum
MF991963	Amomum kravanh
MN067434	Amomum longiligulare
MK262730	Amomum villosum
MW326451	Boesenbergia kingii
OP805573	Calathea makoyana	Cm
MK561602	Canna indica
MW769781	Cautleya gracilis
OP805593	Cornukaempferia aurantiflora	K6
MK262733	Costus viridis
MT395649	Curcuma alismatifolia
MT395651	Curcuma amarissima
MK621773	Curcuma aromatic
MT395645	Curcuma elata
KR967361	Curcuma flaviflora
MW326459	Curcuma involucrata
MK621775	Curcuma kwangsiensis
MK262732	Curcuma longa
MK621772	Curcuma phaeocaulis
MT395652	Curcuma roscoeana
MT395644	Curcuma sichuanensis
MT395653	Curcuma wenyujin
MT395655	Curcuma xanthorrhiza
MT395646	Curcuma yunnanensis
MK262734	Curcuma zedoaria
LC610748	Ensete glaucum
NC_058943	Ensete livingstonianum
OK012328	Ensete ventricosum
MT473704	Globba lancangensis
MT473705	Globba marantina
MT473706	Globba multiflora
MK262735	Globba schomburgkii
MT473707	Globba schomburgkii var. angustata
OP805589	Hedychium bijiangense Yunnan	H31-YN
OP805581	Hedychium brevicaule	H22-1
OP805577	Hedychium chrysoleucum	H8-BN
OP805574	Hedychium coccineum ‘Red’	H3-1
MT473708	Hedychium coccineum 'brush organge'
MK262736	Hedychium coronarium Guangdong
MW769779	Hedychium coronarium Yunnan
OP805591	Hedychium flavescens Guangxi	H33-1
OP805575	Hedychium flavescens Yunnan	H6-BN
OP805588	Hedychium flavum	H30
OP805586	Hedychium kwangsiense	H27-GX
OP805587	Hedychium menghaiense	H29-YN
MT473709	Hedychium neocarneum
OP805578	Hedychium puerense	H10-BN
OP805583	Hedychium sp.1 LDM232	H23-2
OP805582	Hedychium sp.2 LDM222	H22-2
NC_047248	Hedychium spicatum
OP805590	Hedychium tienlinense	H32-1
OP805580	Hedychium villosum var. albifihamentum	H20-GX
OP805584	Hedychium villosum Guangxi	H24
OP805576	Hedychium villosum var. tenuiflorum	H7-BN
MW769780	Hedychium villosum Yunnan
OP805579	Hedychium viridibracteatum	H19
OP805585	Hedychium yunnanense	H25-1
JX088660	Heliconia collinsiana
OK641589	Hellenia speciosa Guizhou
MK209002	Kaempferia elegans
MK209001	Kaempferia galanga
OP805592	Kaempferia parviflora	K4
MT473710	Kaempferia rotunda
MK926774	Lanxangia tsaoko
MW326458	Monolophus coenobialis
LC609628	Musa acuminata
NC_028439	Musa balbisiana
MW376865	Musa basjoo
NC_058948	Musa coccinea
NC_035723	Musa itinerans
OK012339	Musa rubra
LC609777	Musa textilis
OK012327	Musa yunnanensis
NC_035637	Musella lasiocarpa
MZ958828	Phrynium rheedei
MW769782	Pommereschea lackneri
KF601568	Ravenala madagascariensis
MW769783	Rhynchanthus beesianus
NC_050946	Roscoea alpina
NC_046582	Roscoea humeana
NC_047420	Roscoea tibetica
MK262725	Stahlianthus involucratus
OP805594	Stromanthe sanguinea	Strs
MW801385	Zingiber corallinum
NC_057615	Zingiber mioga
MK262727	Zingiber montanum
NC_044775	Zingiber officinale
MT473712	Zingiber recurvatum
MK262726	Zingier zerumbet
OP712648	Costus barbatus
OP712653	Costus beckii
OP712651	Costus dubius
OP712649	Costus specious Guangdong
OP712652	Costus specious var. marginatus
OP712650	Costus tonkinensis Yunnan
OP712654	Costus woodsonii
OP712655	Monocostus uniflorus
ON598391	Hellenia lacera
ON598392	Hellenia speciosa Yunnan
ON598393	Costus tonkinensis
MW995975	Amomum longipetiolatum
MW995976	Amomum maximum
OP869976	Zingiber ellipticum
OP869983	Zingiber yingjiangense
OP869987	Zingiber flavomaculosum
Note: Species in bold are sequenced in this study.
